# Supplementary material for: Defense-Related Enzyme Activities and Metabolomic Analysis Reveal Differentially Accumulated Metabolites and Response Pathways for Sheath Blight Resistance in Rice
Source: Plants (Basel). 2024 Dec 19;13(24):3554. doi: 10.3390/plants13243554 (PMC11677778; doi:10.3390/plants13243554)
Supplement: Supplementary file 1 [file plants-13-03554-s001.zip › Table S1.xlsx]

## Sheet: neg
#Supplementary Table S1. List of all metabolites in tolerant and susceptible rice varieties challenged with R.solani
#metabid_id:id of each metabolite in the analysis;metab:name of the metabolite identified;hmdb_id:metabolite id in HMDB database;hmdb_name:metabolite name in HMDB database;formula:Chemical formula of the metabolite;combination:sample combination，R405 for susceptible XZ,R391 for tolerant ZD,WK1 for post-inoculation sample,WK2 for non-inoculation control sample
metab_id	metab	Formula	KEGG Compound ID	hmdb_id	CAS ID	combination
metab_15410	(-)-2-Difluoromethylornithine	C6H12F2N2O2	C07997	HMDB0242197	-	R405_WK1 & R405_WK2 & R391_WK1 & R391_WK2
metab_14043	(-)-3-Isothujone	C10H16O	C09906	HMDB0036115	546-80-5	R405_WK1 & R405_WK2 & R391_WK1 & R391_WK2
metab_12058	(-)-Abscisic acid	C15H20O4	C11060	LMPR0103050008;HMDB0243505	-	R405_WK1 & R405_WK2 & R391_WK1 & R391_WK2
metab_9333	(-)-Lyoniresinol 9'-O-Glucoside	C28H38O13	-	-	-	R405_WK1 & R405_WK2 & R391_WK1 & R391_WK2
metab_17545	(-)-Pinoresinol	C26H32O11	C17529	HMDB0301807	81446-29-9	R405_WK1 & R405_WK2 & R391_WK1 & R391_WK2
metab_15323	(-)-Shikimic acid	C7H10O5	C00493	HMDB0003070	138-59-0	R405_WK1 & R405_WK2 & R391_WK1 & R391_WK2
metab_17153	(-)-Wikstromol	C20H22O7	C10725	HMDB0030598	34444-37-6	R405_WK1 & R405_WK2 & R391_WK1 & R391_WK2
metab_10945	(+)-Cycloolivil Glucoside	C26H34O12	-	-	-	R405_WK1 & R405_WK2 & R391_WK1 & R391_WK2
metab_13555	(+)-Dehydrovomifoliol	C13H18O3	C02533	HMDB0302822	-	R405_WK1 & R405_WK2 & R391_WK1 & R391_WK2
metab_14035	(+)-Gallocatechin	C15H14O7	C12127	LMPK12020002;HMDB0038365	970-73-0	R405_WK1 & R405_WK2 & R391_WK1 & R391_WK2
metab_14252	(+)-lariciresinol	C20H24O6	C10646	HMDB0303941	27003-73-2	R405_WK1 & R405_WK2 & R391_WK1 & R391_WK2
metab_14723	(+)-Pinoresinol	C20H22O6	C05366	-	487-36-5	R405_WK1 & R405_WK2 & R391_WK1 & R391_WK2
metab_9985	(+)-Syringaresinol O-beta-D-glucoside	C28H36O13	C10890	-	7374-79-0	R405_WK1 & R405_WK2 & R391_WK1 & R391_WK2
metab_14499	(+/-)-Mephosfolan	C8H16NO3PS2	-	HMDB0031801	-	R405_WK1 & R405_WK2 & R391_WK1 & R391_WK2
metab_11917	(1(10)E,4a,5E)-1(10),5-Germacradiene-12-acetoxy-4,11-diol	C17H28O4	-	HMDB0038798	143305-08-2	R405_WK1 & R405_WK2 & R391_WK1 & R391_WK2
metab_12155	(10Z,14E,16E)-10,14,16-Octadecatrien-12-ynoic acid	C18H26O2	-	LMFA01030919;HMDB0035963	-	R405_WK1 & R405_WK2 & R391_WK1 & R391_WK2
metab_12140	(11E)-Octadec-11-enedioylcarnitine	C25H45NO6	-	HMDB0241538	-	R405_WK1 & R405_WK2 & R391_WK1 & R391_WK2
metab_14398	(1E,4Z,6a,8b,10a)-8-Angeloyloxy-10,15-dihydroxy-3-oxo-1,4,11(13)-germacratrien-12,6-olide	C20H24O7	-	HMDB0032731	84588-88-5	R405_WK1 & R405_WK2 & R391_WK1 & R391_WK2
metab_11413	(1R,6R)-6-hydroxy-2-succinylcyclohexa-2,4-diene-1-carboxylate	C11H12O6	C05817	HMDB0303951	-	R405_WK1 & R405_WK2 & R391_WK1 & R391_WK2
metab_11997	(1S,2S,4R,8R)-p-Menthane-1,2,9-triol	C10H20O3	-	HMDB0039470	378254-06-9	R405_WK1 & R405_WK2 & R391_WK1 & R391_WK2
metab_14635	(1S,2S,4S,5R)-1,8-Epoxy-p-menthane-2,5-diol	C10H18O3	-	HMDB0033010	219546-83-5	R405_WK1 & R405_WK2 & R391_WK1 & R391_WK2
metab_11436	(1S,3R,4R)-8,10-Dihydroxyfenchone 10-O-b-D-glucoside	C16H26O8	-	HMDB0033223	217960-77-5	R405_WK1 & R405_WK2 & R391_WK1 & R391_WK2
metab_11634	(1'x,2S)-2-(1,2-Dihydroxy-1-methylethyl)-2,3-dihydro-7H-furo[3,2-g][1]benzopyran-7-one 2'-glucoside	C20H24O10	-	HMDB0039038	-	R405_WK1 & R405_WK2 & R391_WK1 & R391_WK2
metab_16427	(2E)-4-Hydroxy-3-methylpent-2-enedioylcarnitine	C13H21NO7	-	HMDB0241661	-	R405_WK1 & R405_WK2 & R391_WK1 & R391_WK2
metab_14352	(2-Naphthalenyloxy)acetic acid	C12H10O3	C18750	HMDB0032706	120-23-0	R405_WK1 & R405_WK2 & R391_WK1 & R391_WK2
metab_15496	(2R)-Naringenin 8-C-alpha-L-rhamnopyranosyl-(1->2)-beta-D-glucopyranoside	C26H30O15	-	HMDB0302090	-	R405_WK1 & R405_WK2 & R391_WK1 & R391_WK2
metab_16447	(2R,3S)-3-Hydroxy-1,1-dimethylpyrrolidin-1-ium-2-carboxylate	C7H13NO3	-	HMDB0242121	-	R405_WK1 & R405_WK2 & R391_WK1 & R391_WK2
metab_9993	(2S)-2-[(2-Carboxy-2-oxoethyl)amino]pentanedioic acid	C8H11NO7	-	HMDB0257920	-	R405_WK1 & R405_WK2 & R391_WK1 & R391_WK2
metab_16919	(2S,2'S)-Pyrosaccharopine	C11H18N2O5	-	HMDB0038676	38495-84-0	R405_WK1 & R405_WK2 & R391_WK1 & R391_WK2
metab_15707	(2S,3R,4R,6R,7S,8R,9R)-1,2,3,4,6,7,8,9-Octahydroxydecan-5-one	C10H20O9	-	HMDB0255321	-	R405_WK1 & R405_WK2 & R391_WK1 & R391_WK2
metab_14980	(2S,4S,6S)-2-[2-(4-Hydroxy-3-meyhoxyphenyl)ethyl]tetrahydro-6-(4,5-dihydroxy-3-methoxyphenyl)-2H-pyran-4-ol	C21H26O7	-	HMDB0030502	182227-93-6	R405_WK1 & R405_WK2 & R391_WK1 & R391_WK2
metab_10961	(3''-Apiosyl-6''-malonyl)astragalin	C29H30O18	-	HMDB0038765	119067-83-3	R405_WK1 & R405_WK2 & R391_WK1 & R391_WK2
metab_13634	(3b,4b,11b,14b)-11-Ethoxy-3,4-epoxy-14-hydroxy-12-cyathen-15-al 14-xyloside	C27H42O8	-	HMDB0034617	178120-49-5	R405_WK1 & R405_WK2 & R391_WK1 & R391_WK2
metab_12009	(3S)-3-hydroxycyclocitral	C10H16O2	C19731	HMDB0303972	-	R405_WK1 & R405_WK2 & R391_WK1 & R391_WK2
metab_15750	(3S,4R,5R)-1,3,4,5,6-Pentahydroxy-1-morpholin-4-ylhexan-2-one	C10H19NO7	-	HMDB0243864	-	R405_WK1 & R405_WK2 & R391_WK1 & R391_WK2
metab_13867	(3S,5R,6S,7E,9x)-7-Megastigmene-3,6,9-triol 9-glucoside	C19H34O8	-	LMFA13010057;HMDB0041176	-	R405_WK1 & R405_WK2 & R391_WK1 & R391_WK2
metab_15711	(4S,8R)-8,9-Dihydroxy-p-menth-1(6)-en-2-one	C10H16O3	-	HMDB0039052	402593-42-4	R405_WK1 & R405_WK2 & R391_WK1 & R391_WK2
metab_13426	(6E,8E,10S,12Z)-10-Hydroxy-3-oxooctadecatrienoic acid	C18H28O4	-	HMDB0062359	2190486-90-7	R405_WK1 & R405_WK2 & R391_WK1 & R391_WK2
metab_9670	(7'R,8'R)-4,7'-Epoxy-3',5-dimethoxy-4',9,9'-lignanetriol 9'-glucoside	C26H34O11	-	HMDB0038711	-	R405_WK1 & R405_WK2 & R391_WK1 & R391_WK2
metab_10910	(7'R,8'R)-4,7'-Epoxy-3'-methoxy-4',5,9,9'-lignanetetrol 9'-glucoside	C25H32O11	-	HMDB0038710	-	R405_WK1 & R405_WK2 & R391_WK1 & R391_WK2
metab_15440	(7'S,8'S)-4,7'-Epoxy-3,8'-bilign-7-ene-3',5-dimethoxy-4',9,9'-triol 4'-glucoside	C26H32O11	-	HMDB0040636	107870-87-1	R405_WK1 & R405_WK2 & R391_WK1 & R391_WK2
metab_13446	(8alpha,10beta,11beta)-3-Hydroxy-4,15-dinor-1(5)-xanthen-12,8-olide	C13H20O3	-	HMDB0037244	342372-61-6	R405_WK1 & R405_WK2 & R391_WK1 & R391_WK2
metab_10746	(all-E)-1,7-bis(4-hydroxyphenyl)-1,4,6-heptatrien-3-one	C19H16O3	-	HMDB0040889	149732-52-5	R405_WK1 & R405_WK2 & R391_WK1 & R391_WK2
metab_16040	(E)-2-Methyl-2-buten-1-ol O-beta-D-Glucopyranoside	C11H20O6	-	HMDB0033064	-	R405_WK1 & R405_WK2 & R391_WK1 & R391_WK2
metab_16565	(R)-5-Diphosphomevalonic acid	C6H14O10P2	C01143	HMDB0001981;HMDB0001090;LMFA01050416	1492-08-6;103025-21-4	R405_WK1 & R405_WK2 & R391_WK1 & R391_WK2
metab_11743	(R)-Angolensin	C16H16O4	-	-	-	R405_WK1 & R405_WK2 & R391_WK1 & R391_WK2
metab_15861	(R)-Menthone 8-thioacetate	C12H20O2S	-	HMDB0303595	-	R405_WK1 & R405_WK2 & R391_WK1 & R391_WK2
metab_15847	(S)-(+)-1-(p-Hydroxy-trans-cinnamoyl)-glycerol	C12H14O5	-	HMDB0303070	-	R405_WK1 & R405_WK2 & R391_WK1 & R391_WK2
metab_12027	(S)-[8]-Gingerol	C19H30O4	C17495	HMDB0033615	23513-08-8	R405_WK1 & R405_WK2 & R391_WK1 & R391_WK2
metab_15941	(S)-2,3-Dihydro-7-hydroxy-2-methyl-4-oxo-4H-1-benzopyran-5-acetic acid	C12H12O5	-	HMDB0040407	94356-37-3	R405_WK1 & R405_WK2 & R391_WK1 & R391_WK2
metab_10842	(S)-2-Aceto-2-hydroxybutanoic acid	C6H10O4	C06006	HMDB0006900	113919-07-6	R405_WK1 & R405_WK2 & R391_WK1 & R391_WK2
metab_16873	(S)-3-Sulfonatolactate	C3H6O6S	C11499	HMDB0060176	-	R405_WK1 & R405_WK2 & R391_WK1 & R391_WK2
metab_15343	(S)-Isowillardiine	C7H9N3O4	C08289	HMDB0030376	21381-33-9	R405_WK1 & R405_WK2 & R391_WK1 & R391_WK2
metab_11172	(S)-Mandelic acid O-beta-D-Glucopyranoside	C14H18O8	-	HMDB0038335	-	R405_WK1 & R405_WK2 & R391_WK1 & R391_WK2
metab_11099	(S)-Methylmalonic acid semialdehyde	C4H6O3	C06002	HMDB0002217;LMFA01060190;PW_C001500	99043-16-0	R405_WK1 & R405_WK2 & R391_WK1 & R391_WK2
metab_15987	(Z)-2-Methyl-2-butene-1,4-diol 4-O-beta-D-Glucopyranoside	C11H20O7	-	HMDB0041187	-	R405_WK1 & R405_WK2 & R391_WK1 & R391_WK2
metab_13864	(Z)-Resveratrol 3,4'-diglucoside	C26H32O13	-	HMDB0039910	-	R405_WK1 & R405_WK2 & R391_WK1 & R391_WK2
metab_9182	[3-Oxo-2-(2-penten-1-yl)cyclopentyl]acetic Acid	C12H18O3	-	MJDBZSJ0000123	-	R405_WK1 & R405_WK2 & R391_WK1 & R391_WK2
metab_11851	[6]-Gingerdiol 4'-O-beta-D-glucopyranoside	C23H38O9	-	HMDB0036122	-	R405_WK1 & R405_WK2 & R391_WK1 & R391_WK2
metab_11890	[6]-Gingerdiol 5-O-beta-D-glucopyranoside	C23H38O9	-	HMDB0036123	-	R405_WK1 & R405_WK2 & R391_WK1 & R391_WK2
metab_13778	[6]-Gingerdione	C17H24O4	C10459	HMDB0039275	61871-71-4	R405_WK1 & R405_WK2 & R391_WK1 & R391_WK2
metab_15852	1-(2-Furanyl)-1-propanone	C7H8O2	-	HMDB0040280	3194-15-8	R405_WK1 & R405_WK2 & R391_WK1 & R391_WK2
metab_10493	1-(2-Hydroxyethyloxymethyl)-6-phenyl thiothymine	C14H16N2O4S	-	HMDB0253092	-	R405_WK1 & R405_WK2 & R391_WK1 & R391_WK2
metab_15388	1-(3-Methylbutanoyl)-6-apiosylglucose	C16H28O11	-	HMDB0039953	467242-31-5	R405_WK1 & R405_WK2 & R391_WK1 & R391_WK2
metab_13384	1,11-Undecanedicarboxylic acid	C13H24O4	-	HMDB0002327	505-52-2	R405_WK1 & R405_WK2 & R391_WK1 & R391_WK2
metab_11682	1,2,2'-Triferuloylgentiobiose	C42H46O20	-	HMDB0301722	-	R405_WK1 & R405_WK2 & R391_WK1 & R391_WK2
metab_14693	1,2-Cyclohexanedicarboxylic acid	C8H12O4	-	HMDB0250649	-	R405_WK1 & R405_WK2 & R391_WK1 & R391_WK2
metab_9740	1,2-Cyclohexanedicarboxylic acid, 4-methyl-	C9H14O4	-	HMDB0253138	-	R405_WK1 & R405_WK2 & R391_WK1 & R391_WK2
metab_8933	1,2-Di-O-palmitoyl-3-O-(6-sulfoquinovopyranosyl)glycerol	C41H78O12S	-	HMDB0041202	122991-48-4	R405_WK1 & R405_WK2 & R391_WK1 & R391_WK2
metab_16842	1,3,7-Trimethyluric Acid	C8H10N4O3	C16361	HMDB0002123;PW_C001428	5415-44-1	R405_WK1 & R405_WK2 & R391_WK1 & R391_WK2
metab_16735	1,3-Benzodioxole-5,6-diamine	C7H8N2O2	-	HMDB0244157	-	R405_WK1 & R405_WK2 & R391_WK1 & R391_WK2
metab_15757	1,3-Dimethoxymethyl-5,5-diphenylbarbituric acid	C20H20N2O5	-	HMDB0258661	-	R405_WK1 & R405_WK2 & R391_WK1 & R391_WK2
metab_11576	1,4-Cyclohexanedicarboxylic Acid	C8H12O4	-	-	-	R405_WK1 & R405_WK2 & R391_WK1 & R391_WK2
metab_13986	1,5-Diphenylcarbazide	C13H14N4O	C11232	HMDB0244234	-	R405_WK1 & R405_WK2 & R391_WK1 & R391_WK2
metab_17292	1,6-Dihydroxy-3-methoxy-2-prenylxanthone	C19H18O5	-	HMDB0034015	119227-98-4	R405_WK1 & R405_WK2 & R391_WK1 & R391_WK2
metab_15557	1-[2-Amino-6-(3,5-dimethoxyphenyl)pyrido[2,3-d]pyrimidin-7-yl]-3-tert-butylurea	C20H24N6O3	-	HMDB0244843	-	R405_WK1 & R405_WK2 & R391_WK1 & R391_WK2
metab_13866	10,11-dihydro-20-trihydroxy-leukotriene B4	C20H34O7	-	LMFA03020044;HMDB0012503	-	R405_WK1 & R405_WK2 & R391_WK1 & R391_WK2
metab_17546	11-beta-Hydroxyandrosterone-3-glucuronide	C25H38O9	C05643	HMDB0010351;LMST05010030;LMST05010055	-	R405_WK1 & R405_WK2 & R391_WK1 & R391_WK2
metab_13327	11b-Hydroxyprogesterone	C20H28O4	C05498	PW_C002030;HMDB0004031;HMDB0304821	600-57-7	R405_WK1 & R405_WK2 & R391_WK1 & R391_WK2
metab_13682	11-Dehydro-thromboxane B2	C20H32O6	C05964	LMFA03030014;LMFA03030004;HMDB0244347;HMDB0004242;PW_C002104	67910-12-7	R405_WK1 & R405_WK2 & R391_WK1 & R391_WK2
metab_9025	12(S)-Leukotriene B4	C20H32O4	C04853	HMDB0005089	83709-73-3	R405_WK1 & R405_WK2 & R391_WK1 & R391_WK2
metab_11593	12-Hydroxyjasmonic acid glucoside	C18H28O9	C08558	HMDB0301837	-	R405_WK1 & R405_WK2 & R391_WK1 & R391_WK2
metab_8851	12-OPDA	C18H28O3	C01226	HMDB0301804	85551-10-6	R405_WK1 & R405_WK2 & R391_WK1 & R391_WK2
metab_11589	12-Oxo-20-trihydroxy-leukotriene B4	C20H30O7	-	HMDB0012553;LMFA03020050	-	R405_WK1 & R405_WK2 & R391_WK1 & R391_WK2
metab_13393	12-oxo-PDA	C18H28O3	C01226	HMDB0302724;LMFA02010001;HMDB0301804	85551-10-6	R405_WK1 & R405_WK2 & R391_WK1 & R391_WK2
metab_13515	12S-HHT	C17H28O3	C20388	HMDB0012535	54397-84-1	R405_WK1 & R405_WK2 & R391_WK1 & R391_WK2
metab_13289	12S-HHTrE	C17H28O3	-	LMFA03050002	-	R405_WK1 & R405_WK2 & R391_WK1 & R391_WK2
metab_12098	13-HODE	C18H32O3	C14762	HMDB0004667;HMDB0242324;LMFA02000228	29623-28-7	R405_WK1 & R405_WK2 & R391_WK1 & R391_WK2
metab_13255	15-Deoxy-d-12,14-PGJ2	C20H28O3	C14717	HMDB0005079;PW_C002398	87893-55-8	R405_WK1 & R405_WK2 & R391_WK1 & R391_WK2
metab_14834	15-Hydroxy-3-dehydrodeoxyfruticin	C20H24O7	-	HMDB0302665	-	R405_WK1 & R405_WK2 & R391_WK1 & R391_WK2
metab_13036	15-hydroxyicosanoic acid	C20H40O3	-	HMDB0061665	-	R405_WK1 & R405_WK2 & R391_WK1 & R391_WK2
metab_15924	15-Hydroxyleptocarpin	C20H26O7	-	HMDB0036694	121541-07-9	R405_WK1 & R405_WK2 & R391_WK1 & R391_WK2
metab_10287	15-Keto-prostaglandin E2	C20H30O5	C04707	HMDB0003175;HMDB0303977;LMFA03010030	26441-05-4	R405_WK1 & R405_WK2 & R391_WK1 & R391_WK2
metab_14794	16-Oxoestrone	C18H20O3	C14441	HMDB0000372;LMST02010048	1228-73-5	R405_WK1 & R405_WK2 & R391_WK1 & R391_WK2
metab_13919	17-Aminogeldanamycin	C28H39N3O8	-	HMDB0259661	-	R405_WK1 & R405_WK2 & R391_WK1 & R391_WK2
metab_13590	1alpha-Hydroxyarbusculin A	C15H22O4	-	HMDB0037059	50301-94-5	R405_WK1 & R405_WK2 & R391_WK1 & R391_WK2
metab_13713	1-Hexanol arabinosylglucoside	C17H32O10	-	HMDB0031689	124044-06-0	R405_WK1 & R405_WK2 & R391_WK1 & R391_WK2
metab_14651	1-Methoxy-1-(2,4,5-trimethoxyphenyl)-2-propanol	C13H20O5	-	HMDB0031772	98205-47-1	R405_WK1 & R405_WK2 & R391_WK1 & R391_WK2
metab_13808	1-O-(3-Hydroxy-4,5-dimethoxybenzoyl)hexopyranose	C15H20O10	-	-	-	R405_WK1 & R405_WK2 & R391_WK1 & R391_WK2
metab_14793	1-O-2'-Hydroxy-4'-methoxycinnamoyl-b-D-glucose	C16H20O9	-	HMDB0040866	145227-80-1	R405_WK1 & R405_WK2 & R391_WK1 & R391_WK2
metab_14902	1-O-Acetyl britannilactone	C17H24O5	-	HMDB0243974	-	R405_WK1 & R405_WK2 & R391_WK1 & R391_WK2
metab_15312	1-O-Caffeoylglucose	C15H18O9	C10433	HMDB0036937	14364-08-0	R405_WK1 & R405_WK2 & R391_WK1 & R391_WK2
metab_13921	1-O-E-Cinnamoyl-(6-arabinosylglucose)	C20H26O11	-	HMDB0030294	181373-66-0	R405_WK1 & R405_WK2 & R391_WK1 & R391_WK2
metab_12317	1-Palmitoyl Lysophosphatidic Acid	C19H39O7P	-	-	-	R405_WK1 & R405_WK2 & R391_WK1 & R391_WK2
metab_15712	1-Phenyl-1,2-propanedione	C9H8O2	C17268	HMDB0035243	579-07-7	R405_WK1 & R405_WK2 & R391_WK1 & R391_WK2
metab_14692	1-Propanone, 1-(3,4-dihydroxyphenyl)-2-methyl-	C10H12O3	C15475	HMDB0246944	-	R405_WK1 & R405_WK2 & R391_WK1 & R391_WK2
metab_14253	1-Sinapoyl-2,2'-diferuloylgentiobiose	C43H48O21	-	HMDB0301721	-	R405_WK1 & R405_WK2 & R391_WK1 & R391_WK2
metab_9663	2-((3,5-Dihydroxyphenyl)amino)acetic acid	C8H9NO4	-	HMDB0244908	-	R405_WK1 & R405_WK2 & R391_WK1 & R391_WK2
metab_15389	2-(1-Ethoxyethoxy)propanoic acid	C7H14O4	-	HMDB0059918	-	R405_WK1 & R405_WK2 & R391_WK1 & R391_WK2
metab_16308	2-(2-Hydroxyethyl)-4-oxohexanedioic acid	C8H12O6	-	HMDB0258156	-	R405_WK1 & R405_WK2 & R391_WK1 & R391_WK2
metab_9637	2''-(6''-p-Coumaroylglucosyl)quercitrin	C36H36O18	-	HMDB0039332	113447-39-5	R405_WK1 & R405_WK2 & R391_WK1 & R391_WK2
metab_9355	2-(acetylamino)-1,5-anhydro-2-deoxy-4-O-b-D-galactopyranosyl-D-arabino-Hex-1-enitol	C14H23NO10	-	HMDB0002282	868264-13-5	R405_WK1 & R405_WK2 & R391_WK1 & R391_WK2
metab_15961	2-(Malonylamino)benzoic acid	C10H9NO5	C03147	HMDB0039495	53947-84-5	R405_WK1 & R405_WK2 & R391_WK1 & R391_WK2
metab_15845	2-(N-Morpholino)-ethanesulfonic acid	C6H13NO4S	-	HMDB0246678	-	R405_WK1 & R405_WK2 & R391_WK1 & R391_WK2
metab_16729	2-(Trifluoromethoxy)anisole	C8H7F3O2	-	HMDB0243914	-	R405_WK1 & R405_WK2 & R391_WK1 & R391_WK2
metab_10821	2',3,4',5-Tetrahydroxy-4-prenylstilbene	C19H20O4	C10283	HMDB0035478	69065-16-3	R405_WK1 & R405_WK2 & R391_WK1 & R391_WK2
metab_14421	2',3'-Dideoxycytidine-5'-monophosphate	C9H14N3O6P	-	HMDB0244310	-	R405_WK1 & R405_WK2 & R391_WK1 & R391_WK2
metab_13548	2,3-Dinor-TXB2	C18H30O6	-	HMDB0002904;LMFA03030003	63250-09-9	R405_WK1 & R405_WK2 & R391_WK1 & R391_WK2
metab_10235	2,4(1H,3H)-Pyrimidinedione, 5-fluoro-1-(tetrahydro-2-furanyl)-, (R)-	C8H9FN2O3	C12673	HMDB0246215	-	R405_WK1 & R405_WK2 & R391_WK1 & R391_WK2
metab_17475	2'',4'',6''-Triacetylglycitin	C28H28O13	-	HMDB0034694	-	R405_WK1 & R405_WK2 & R391_WK1 & R391_WK2
metab_13918	2,4-Dinitrophenol	C6H4N2O5	C02496	HMDB0245462	51-28-5	R405_WK1 & R405_WK2 & R391_WK1 & R391_WK2
metab_11148	2,5-diamino-6-(5-phospho-D-ribitylamino)pyrimidin-4(3H)-one	C9H18N5O8P	C18910	HMDB0304043	-	R405_WK1 & R405_WK2 & R391_WK1 & R391_WK2
metab_10192	2,5-Dioxopyrrolidin-1-yl 2-(acetylthio)acetate	C8H9NO5S	-	HMDB0247382	-	R405_WK1 & R405_WK2 & R391_WK1 & R391_WK2
metab_13755	2',6'-Dihydroxy-4'-methoxyacetophenone	C9H10O4	C10680	HMDB0029646	7507-89-3	R405_WK1 & R405_WK2 & R391_WK1 & R391_WK2
metab_15883	2,6-Dimethoxy-1,4-benzoquinone	C8H8O4	C10331	HMDB0029673	530-55-2	R405_WK1 & R405_WK2 & R391_WK1 & R391_WK2
metab_13957	2'',6''-Di-O-acetylononin	C26H26O11	-	HMDB0039925	-	R405_WK1 & R405_WK2 & R391_WK1 & R391_WK2
metab_17175	20-Carboxyleukotriene B4	C20H30O6	C05950	HMDB0245560;HMDB0006059;HMDB0012641	80434-82-8	R405_WK1 & R405_WK2 & R391_WK1 & R391_WK2
metab_13328	20-Hydroxy-6Z,15Z-eicosadienoic acid	C20H36O3	-	LMFA03000010;HMDB0245564	-	R405_WK1 & R405_WK2 & R391_WK1 & R391_WK2
metab_10086	2-amino-3,7-dideoxy-D-threo-hept-6-ulosonate	C7H13NO5	-	HMDB0304057	-	R405_WK1 & R405_WK2 & R391_WK1 & R391_WK2
metab_10338	2-Amino-3-carboxymuconic acid semialdehyde	C7H7NO5	C04409	PW_C001026;HMDB0001330	16597-19-6;16597-58-3	R405_WK1 & R405_WK2 & R391_WK1 & R391_WK2
metab_17047	2-Amino-4-[carbamimidoyl(methyl)amino]butanoic acid	C6H14N4O2	-	HMDB0255374	-	R405_WK1 & R405_WK2 & R391_WK1 & R391_WK2
metab_15914	2-Amino-4-oxo-6-(1',2',3'-trihydroxypropyl)-diquinoid-7,8-dihydroxypterin	C9H15N5O6	C05253	HMDB0012144	-	R405_WK1 & R405_WK2 & R391_WK1 & R391_WK2
metab_16926	2-Amino-6-(2-hydroxypropanoyl)-2,3-dihydro-1H-pteridin-4-one	C9H11N5O3	-	HMDB0257758	-	R405_WK1 & R405_WK2 & R391_WK1 & R391_WK2
metab_16833	2-Aminoacrylic acid	C3H5NO2	C02218	PW_C001938;HMDB0003609	28453-71-6;1948-56-7	R405_WK1 & R405_WK2 & R391_WK1 & R391_WK2
metab_15753	2-Aminobenzoic Acid	C7H7NO2	C00108	PW_C000877;HMDB0001123	118-92-3	R405_WK1 & R405_WK2 & R391_WK1 & R391_WK2
metab_10193	2-Aminoheptanedioic Acid	C7H13NO4	-	HMDB0034252	3721-85-5	R405_WK1 & R405_WK2 & R391_WK1 & R391_WK2
metab_16734	2-Aminomuconic acid	C6H7NO4	C02220	HMDB0001241	4548-99-6	R405_WK1 & R405_WK2 & R391_WK1 & R391_WK2
metab_13242	2-Decyl-3-Hydroxypentanedioic Acid	C15H28O5	-	-	-	R405_WK1 & R405_WK2 & R391_WK1 & R391_WK2
metab_13005	2-Dodecoxyethyl Hydrogen Sulfate	C14H30O5S	-	-	-	R405_WK1 & R405_WK2 & R391_WK1 & R391_WK2
metab_12890	2-Dodecylbenzenesulfonic acid	C18H30O3S	-	HMDB0031031	-	R405_WK1 & R405_WK2 & R391_WK1 & R391_WK2
metab_12086	2-Ethylhexyl dihydrogen phosphate	C8H19O4P	-	-	-	R405_WK1 & R405_WK2 & R391_WK1 & R391_WK2
metab_16762	2'-Fluoro-2',3'-dideoxyinosine	C10H11FN4O3	-	HMDB0245537	-	R405_WK1 & R405_WK2 & R391_WK1 & R391_WK2
metab_11887	2-Furancarboxylic acid	C5H4O3	C01546	HMDB0000617	88-14-2	R405_WK1 & R405_WK2 & R391_WK1 & R391_WK2
metab_16560	2-Furoic Acid	C5H4O3	C01546	HMDB0000617;MJDBOTE0000456	88-14-2	R405_WK1 & R405_WK2 & R391_WK1 & R391_WK2
metab_14295	2-Glucosyloxy-4-methoxycinnamic acid	C16H20O9	-	-	-	R405_WK1 & R405_WK2 & R391_WK1 & R391_WK2
metab_15851	2-Heptenoic acid	C7H12O2	-	HMDB0031484;LMFA01030012	18999-28-5	R405_WK1 & R405_WK2 & R391_WK1 & R391_WK2
metab_14193	2-Hydroxy-3-methyl-4H-pyran-4-one O-(6E-cinnamoyl-b-D-glucoside)	C21H22O9	-	HMDB0041098	84888-58-4	R405_WK1 & R405_WK2 & R391_WK1 & R391_WK2
metab_13848	2-Hydroxy-4-[(1R)-1-hydroxy-8-methyl-6-oxononyl]-3-methyl-2H-furan-5-one	C15H24O5	-	HMDB0258463	-	R405_WK1 & R405_WK2 & R391_WK1 & R391_WK2
metab_9934	2-Hydroxyarctiin	C27H34O12	-	HMDB0302482	-	R405_WK1 & R405_WK2 & R391_WK1 & R391_WK2
metab_16087	2-Hydroxybenzaldehyde oxime	C7H7NO2	-	HMDB0245151	-	R405_WK1 & R405_WK2 & R391_WK1 & R391_WK2
metab_11326	2-Hydroxycampholonic acid	C10H16O4	-	HMDB0301821	-	R405_WK1 & R405_WK2 & R391_WK1 & R391_WK2
metab_13531	2-Hydroxycineol	C10H18O2	C20326	HMDB0059852	-	R405_WK1 & R405_WK2 & R391_WK1 & R391_WK2
metab_12241	2-Hydroxymyristic Acid	C14H28O3	-	HMDB0002261;LMFA01050484	2507-55-3	R405_WK1 & R405_WK2 & R391_WK1 & R391_WK2
metab_13061	2-Hydroxystearic acid	C18H36O3	C03045	HMDB0242145;HMDB0062549	26531-80-6	R405_WK1 & R405_WK2 & R391_WK1 & R391_WK2
metab_16409	2-Isopropyl-3-oxosuccinate	C7H10O5	C04236	HMDB0012149	1245945-28-1	R405_WK1 & R405_WK2 & R391_WK1 & R391_WK2
metab_10457	2-Isopropylmalic acid	C7H12O5	C02504	HMDB0000402	49601-06-1	R405_WK1 & R405_WK2 & R391_WK1 & R391_WK2
metab_9661	2-Keto-6-acetamidocaproate	C8H13NO4	C05548	HMDB0012150	-	R405_WK1 & R405_WK2 & R391_WK1 & R391_WK2
metab_16557	2-Maleylacetate	C6H6O5	C02222	HMDB0060348	24740-88-3	R405_WK1 & R405_WK2 & R391_WK1 & R391_WK2
metab_15171	2''-Methoxy-(R)-oleuropein	C26H34O14	-	HMDB0303474	-	R405_WK1 & R405_WK2 & R391_WK1 & R391_WK2
metab_11096	2-Methoxy-11-oxo-11H-pyrido(2,1-b)quinazoline-8-carboxylic acid	C14H10N2O4	-	HMDB0249396	-	R405_WK1 & R405_WK2 & R391_WK1 & R391_WK2
metab_15448	2-Methoxy-4-vinylphenol	C9H10O2	C17883	HMDB0013744	7786-61-0	R405_WK1 & R405_WK2 & R391_WK1 & R391_WK2
metab_11742	2-Methoxy-5-nitrophenol	C7H7NO4	C17385	-	636-93-1	R405_WK1 & R405_WK2 & R391_WK1 & R391_WK2
metab_11556	2-Methoxyestrone 3-glucuronide	C25H32O9	C11132	PW_C002142;LMST05010010;HMDB0004482	25577-70-2	R405_WK1 & R405_WK2 & R391_WK1 & R391_WK2
metab_10533	2-METHOXYRESORCINOL	C7H8O3	-	HMDB0133970	29267-67-2	R405_WK1 & R405_WK2 & R391_WK1 & R391_WK2
metab_15016	2-Methyl-3-(3-nitro-o-tolyl)-4(3H)-quinazolinone	C16H13N3O3	-	HMDB0247849	-	R405_WK1 & R405_WK2 & R391_WK1 & R391_WK2
metab_15087	2-Methyl-3-Hydroxybutyric Acid	C5H10O3	-	HMDB0000354;LMFA01050391	473-86-9	R405_WK1 & R405_WK2 & R391_WK1 & R391_WK2
metab_10214	2-Methylguanosine	C11H15N5O5	-	HMDB0005862;HMDB0001107	20244-86-4;2140-77-4	R405_WK1 & R405_WK2 & R391_WK1 & R391_WK2
metab_14909	2-Nitrophenol	C6H5NO3	C01988	HMDB0245260	88-75-5	R405_WK1 & R405_WK2 & R391_WK1 & R391_WK2
metab_16216	2-O-(4-O-Methyl-a-D-glucopyranuronosyl)-D-xylose	C12H20O11	-	HMDB0029917	7382-52-7	R405_WK1 & R405_WK2 & R391_WK1 & R391_WK2
metab_9721	2-O-(Z-p-Hydroxycinnamoyl)-(x)-glyceric acid	C12H12O6	-	HMDB0041195	154639-28-8	R405_WK1 & R405_WK2 & R391_WK1 & R391_WK2
metab_9746	2-O-Acetylarbutin	C14H18O8	-	HMDB0040720	15794-91-9	R405_WK1 & R405_WK2 & R391_WK1 & R391_WK2
metab_9911	2-O-Acetyl-trans-coutaric acid	C15H14O9	-	HMDB0034621	106928-35-2	R405_WK1 & R405_WK2 & R391_WK1 & R391_WK2
metab_15858	2-O-a-D-Galactopyranuronosyl-L-rhamnose	C12H20O11	-	HMDB0040159	6118-79-2	R405_WK1 & R405_WK2 & R391_WK1 & R391_WK2
metab_10524	2-O-Benzoyl-D-glucose	C13H16O7	-	HMDB0034618	63029-01-6	R405_WK1 & R405_WK2 & R391_WK1 & R391_WK2
metab_10619	2-Octenedioic acid	C8H12O4	-	HMDB0000341;LMFA01170085	5698-50-0	R405_WK1 & R405_WK2 & R391_WK1 & R391_WK2
metab_15183	2-Octenoylcarnitine	C15H27NO4	-	LMFA07070035;HMDB0013324	-	R405_WK1 & R405_WK2 & R391_WK1 & R391_WK2
metab_15360	2-O-Feruloyltartronic acid	C13H12O8	-	HMDB0032957	95519-25-8	R405_WK1 & R405_WK2 & R391_WK1 & R391_WK2
metab_11196	2-Oxo-4-hydroxy-4-carboxy-5-ureidoimidazoline	C5H6N4O5	C12248	HMDB0301917;HMDB0059663	1320343-65-4	R405_WK1 & R405_WK2 & R391_WK1 & R391_WK2
metab_10329	2-Oxo-4-methylthiobutanoic acid	C5H8O3S	C01180	PW_C001195;HMDB0001553	583-92-6	R405_WK1 & R405_WK2 & R391_WK1 & R391_WK2
metab_16161	2-Phenylethanol glucuronide	C14H18O7	C03033	HMDB0010350	-	R405_WK1 & R405_WK2 & R391_WK1 & R391_WK2
metab_17495	2-Propyl-2,4-pentadienoic acid	C8H12O2	C16656	PW_C040569;HMDB0060682	72010-18-5	R405_WK1 & R405_WK2 & R391_WK1 & R391_WK2
metab_14731	2-Propylglutaric acid	C8H14O4	C16658	HMDB0060684;PW_C040548	32806-62-5	R405_WK1 & R405_WK2 & R391_WK1 & R391_WK2
metab_14989	2-Pyrocatechuic Acid	C7H6O4	C00196	HMDB0000397;MJDBOTE0000462	303-38-8	R405_WK1 & R405_WK2 & R391_WK1 & R391_WK2
metab_12940	2-Tiglylcarnitine	C12H21NO4	-	HMDB0241658	-	R405_WK1 & R405_WK2 & R391_WK1 & R391_WK2
metab_11707	3'-(1-Butylphosphoryl)adenosine	C14H22N5O7P	-	HMDB0246085	-	R405_WK1 & R405_WK2 & R391_WK1 & R391_WK2
metab_10617	3-(4-Hydroxyphenyl)lactate	C9H10O4	C03672	HMDB0000755	306-23-0	R405_WK1 & R405_WK2 & R391_WK1 & R391_WK2
metab_11494	3-(5'-methylthio)pentylmalate	C10H16O5S-2	C17223	HMDB0304110	-	R405_WK1 & R405_WK2 & R391_WK1 & R391_WK2
metab_16097	3-(6-Aminopurin-9-yl)-5-(hydroxymethyl)cyclopentane-1,2-diol	C11H15N5O3	-	HMDB0244841	-	R405_WK1 & R405_WK2 & R391_WK1 & R391_WK2
metab_9526	3-(Benzoyloxy)-2-hydroxypropyl ?-D-glucopyranosiduronic acid	C16H20O10	-	-	-	R405_WK1 & R405_WK2 & R391_WK1 & R391_WK2
metab_9319	3-(Benzoyloxy)-2-Hydroxypropyl Beta-D-Glucopyranosiduronic Acid	C16H20O10	-	-	-	R405_WK1 & R405_WK2 & R391_WK1 & R391_WK2
metab_9133	3-(Cyclohexylamino)-2-hydroxy-1-propanesulfonic acid	C9H19NO4S	-	HMDB0247339	-	R405_WK1 & R405_WK2 & R391_WK1 & R391_WK2
metab_9671	3-(Hydroxymethyl)-5-oxopentanoic acid	C6H10O4	-	HMDB0255410	-	R405_WK1 & R405_WK2 & R391_WK1 & R391_WK2
metab_10499	3-(Methylthio)propyl acetate	C6H12O2S	-	HMDB0031717	16630-55-0	R405_WK1 & R405_WK2 & R391_WK1 & R391_WK2
metab_12405	3-(Pyridin-2-yldisulfanyl)propanoic acid	C8H9NO2S2	-	HMDB0247198	-	R405_WK1 & R405_WK2 & R391_WK1 & R391_WK2
metab_11301	3,4-Dimethyl-5-pentyl-2-furanheptanoic acid	C18H30O3	-	LMFA01150027;HMDB0039603	92745-17-0	R405_WK1 & R405_WK2 & R391_WK1 & R391_WK2
metab_14556	3,4-Hexahydroxydiphenoylarabinose	C19H16O13	-	HMDB0034113	19833-16-0	R405_WK1 & R405_WK2 & R391_WK1 & R391_WK2
metab_16489	3',5'-Cyclic AMP	C10H12N5O6P	C00575	MJDBOTE0000709	60-92-4	R405_WK1 & R405_WK2 & R391_WK1 & R391_WK2
metab_9565	3',5'-Cyclic GMP	C10H12N5O7P	C00942	HMDB0001314	7665-99-8	R405_WK1 & R405_WK2 & R391_WK1 & R391_WK2
metab_11472	3',5'-Dideoxythymidine	C10H14N2O3	-	HMDB0246113	-	R405_WK1 & R405_WK2 & R391_WK1 & R391_WK2
metab_13704	3,6-Dimethoxyapigenin	C17H14O7	-	-	-	R405_WK1 & R405_WK2 & R391_WK1 & R391_WK2
metab_16239	3-[4-Hydroxy-3-(3-methyl-2-butenyl)phenyl]-2-propenal	C14H16O2	-	HMDB0040833	-	R405_WK1 & R405_WK2 & R391_WK1 & R391_WK2
metab_12195	3a,6b,7a,12a-Tetrahydroxy-5b-cholanoic acid	C24H40O6	C01094	HMDB0000399	80875-93-0	R405_WK1 & R405_WK2 & R391_WK1 & R391_WK2
metab_13048	3a,7b,21-Trihydroxy-5b-cholanoic acid	C24H40O6	-	HMDB0013192	-	R405_WK1 & R405_WK2 & R391_WK1 & R391_WK2
metab_16426	3'-Adenylic Acid	C10H14N5O7P	C01367	HMDB0258140;HMDB0003540	84-21-9	R405_WK1 & R405_WK2 & R391_WK1 & R391_WK2
metab_14156	3alpha-Hydroxyoreadone	C14H20O4	-	HMDB0036047	124869-06-3	R405_WK1 & R405_WK2 & R391_WK1 & R391_WK2
metab_10446	3-Amino-2,3-dihydrobenzoic acid	C7H9NO2	C12110	HMDB0251519	87980-11-8	R405_WK1 & R405_WK2 & R391_WK1 & R391_WK2
metab_14493	3-beta-D-galactosyl-sn-glycerol	C9H18O8	C05401	HMDB0006790;HMDB0304157	-	R405_WK1 & R405_WK2 & R391_WK1 & R391_WK2
metab_10215	3-Carbamoyl-2-phenylpropionaldehyde	C10H11NO3	C16587	PW_C040529;HMDB0060366	-	R405_WK1 & R405_WK2 & R391_WK1 & R391_WK2
metab_14624	3-Carboxy-2,3,4,9-tetrahydro-1H-pyrido[3,4-b]indole-1-propanoic acid	C15H16N2O4	-	HMDB0034881	-	R405_WK1 & R405_WK2 & R391_WK1 & R391_WK2
metab_9079	3-carboxy-4-methyl-5-pentyl-2-furanpropanoic acid	C14H20O5	-	LMFA01150047;HMDB0061643	-	R405_WK1 & R405_WK2 & R391_WK1 & R391_WK2
metab_15635	3''-deamino-3''-oxonicotianamine	C12H17N2O7-	C15486	HMDB0304096	-	R405_WK1 & R405_WK2 & R391_WK1 & R391_WK2
metab_16449	3-Deazaadenosine	C11H14N4O4	C01736	HMDB0245849;HMDB0029956	550-33-4	R405_WK1 & R405_WK2 & R391_WK1 & R391_WK2
metab_10484	3-Deazaneplanocin	C12H14N4O3	-	HMDB0245851	-	R405_WK1 & R405_WK2 & R391_WK1 & R391_WK2
metab_15113	3-Dehydronobilin	C20H24O5	-	HMDB0036691	63529-14-6	R405_WK1 & R405_WK2 & R391_WK1 & R391_WK2
metab_10149	3-Dehydroquinic acid	C7H10O6	C00944	HMDB0012710	10534-44-8	R405_WK1 & R405_WK2 & R391_WK1 & R391_WK2
metab_10038	3-Dehydroshikimate	C7H8O5	C02637	HMDB0304122	-	R405_WK1 & R405_WK2 & R391_WK1 & R391_WK2
metab_10459	3-Ethoxypropanoic Acid	C5H10O3	-	-	-	R405_WK1 & R405_WK2 & R391_WK1 & R391_WK2
metab_9472	3-Feruloylquinic acid	C17H20O9	C02572	HMDB0030669	62929-69-5	R405_WK1 & R405_WK2 & R391_WK1 & R391_WK2
metab_14501	3-Hydroxy-1-(4-hydroxyphenyl)-1-Propanone	C9H10O3	-	HMDB0040645	53170-93-7	R405_WK1 & R405_WK2 & R391_WK1 & R391_WK2
metab_16434	3-Hydroxy-3-methylglutarate	C6H10O5	C03761	HMDB0000355	503-49-1	R405_WK1 & R405_WK2 & R391_WK1 & R391_WK2
metab_10255	3-Hydroxy-4,5-dimethyl-2(5H)-furanone	C6H8O3	-	HMDB0031306	28664-35-9	R405_WK1 & R405_WK2 & R391_WK1 & R391_WK2
metab_16614	3-Hydroxydodecanedioic acid	C12H22O5	-	HMDB0000413	34574-69-1	R405_WK1 & R405_WK2 & R391_WK1 & R391_WK2
metab_16388	3-Hydroxymugineic acid	C12H20N2O9	-	HMDB0033927	74235-23-7	R405_WK1 & R405_WK2 & R391_WK1 & R391_WK2
metab_15402	3-Hydroxyphloretin 2'-O-xylosyl-glucoside	C26H32O15	-	HMDB0301671	-	R405_WK1 & R405_WK2 & R391_WK1 & R391_WK2
metab_16090	3-Methoxy-4-hydroxyphenylglycolaldehyde	C9H10O4	C05583	PW_C002041;HMDB0004061	17592-23-3	R405_WK1 & R405_WK2 & R391_WK1 & R391_WK2
metab_12094	3-Methoxyanthranilate	C8H9NO3	C05831	HMDB0060374	-	R405_WK1 & R405_WK2 & R391_WK1 & R391_WK2
metab_10336	3-Methoxytyrosine	C10H13NO4	-	HMDB0060747;HMDB0001434	7636-26-2	R405_WK1 & R405_WK2 & R391_WK1 & R391_WK2
metab_14950	3-Methyl-3-butenyl apiosyl-(1->6)-glucoside	C16H28O10	-	HMDB0031954	198832-72-3	R405_WK1 & R405_WK2 & R391_WK1 & R391_WK2
metab_9248	3-Methyladipic acid	C7H12O4	-	HMDB0000555	3058-01-03	R405_WK1 & R405_WK2 & R391_WK1 & R391_WK2
metab_16413	3-Methylcrotonylglycine	C7H11NO3	C20828	HMDB0000459	33008-07-0	R405_WK1 & R405_WK2 & R391_WK1 & R391_WK2
metab_13291	3-Methyluridine	C10H14N2O6	-	HMDB0004813	2140-69-4	R405_WK1 & R405_WK2 & R391_WK1 & R391_WK2
metab_11038	3-O-(4-O-Methyl-a-D-glucopyranuronosyl)-L-arabinose	C12H20O11	-	HMDB0039888	-	R405_WK1 & R405_WK2 & R391_WK1 & R391_WK2
metab_16817	3-O-beta-D-Galactopyranosyl-L-arabinose	C11H20O10	C07560	HMDB0038854	6055-00-1	R405_WK1 & R405_WK2 & R391_WK1 & R391_WK2
metab_16275	3-O-Caffeoyl-4-O-methylquinic acid	C17H20O9	-	HMDB0039960	-	R405_WK1 & R405_WK2 & R391_WK1 & R391_WK2
metab_16224	3'-O-Methylguanosine	C11H15N5O5	-	HMDB0006038	10300-27-3	R405_WK1 & R405_WK2 & R391_WK1 & R391_WK2
metab_10864	3-O-p-Coumaroylquinic acid	C16H18O8	-	HMDB0029681	-	R405_WK1 & R405_WK2 & R391_WK1 & R391_WK2
metab_13476	3-Oxododecanoic acid	C12H22O3	C02367	PW_C006734;HMDB0010727	-	R405_WK1 & R405_WK2 & R391_WK1 & R391_WK2
metab_15754	3'-Sialyllactose	C23H39NO19	-	HMDB0000825	35890-38-1	R405_WK1 & R405_WK2 & R391_WK1 & R391_WK2
metab_9135	3'-thiacytidine	C8H11N3O4S	-	HMDB0246108	-	R405_WK1 & R405_WK2 & R391_WK1 & R391_WK2
metab_15647	4-(4-Hydroxyphenyl)-2-butanone glucoside	C16H22O7	-	HMDB0034863	38963-94-9	R405_WK1 & R405_WK2 & R391_WK1 & R391_WK2
metab_14235	4-(4-Hydroxyphenyl)-2-butanone O-[2-galloyl-6-p-coumaroylglucoside]	C32H32O13	-	HMDB0039315	105274-16-6	R405_WK1 & R405_WK2 & R391_WK1 & R391_WK2
metab_12376	4-(undecan-5-yl)benzene-1-Sulfonic Acid	C17H28O3S	-	-	-	R405_WK1 & R405_WK2 & R391_WK1 & R391_WK2
metab_9729	4,5-Dihydroxy-3-Propylcyclopent-2-EN-1-ONE	C8H12O3	-	-	-	R405_WK1 & R405_WK2 & R391_WK1 & R391_WK2
metab_10383	4,5-seco-dopa	C9H11NO6	C17758	HMDB0304164	-	R405_WK1 & R405_WK2 & R391_WK1 & R391_WK2
metab_16071	4',6'-Dihydroxy-2'-methoxyacetophenone 6'-glucoside	C15H20O9	-	HMDB0034862	241814-62-0	R405_WK1 & R405_WK2 & R391_WK1 & R391_WK2
metab_10656	4,6-Dihydroxy-2-quinolinecarboxylic acid	C10H7NO4	C08480	HMDB0033528	-	R405_WK1 & R405_WK2 & R391_WK1 & R391_WK2
metab_13235	4,7,10,13-Hexadecatetraenoic acid	C16H26O2	-	HMDB0253125;HMDB0246620;LMFA01030702	-	R405_WK1 & R405_WK2 & R391_WK1 & R391_WK2
metab_14492	4-[2,2'-Bithiophen-5-yl]-3-butyn-1-ol	C12H10OS2	C04486	HMDB0034453	1137-87-7	R405_WK1 & R405_WK2 & R391_WK1 & R391_WK2
metab_14261	4-Acetyl-3-Hydroxy-5-Methylphenyl Beta-D-Glucopyranoside	C15H20O8	-	-	-	R405_WK1 & R405_WK2 & R391_WK1 & R391_WK2
metab_15321	4alpha-Phorbol	C20H28O6	-	HMDB0246701	-	R405_WK1 & R405_WK2 & R391_WK1 & R391_WK2
metab_9672	4-Aminohex-5-ynoic acid	C6H9NO2	-	HMDB0252607	-	R405_WK1 & R405_WK2 & R391_WK1 & R391_WK2
metab_15397	4-Azido-7-phenylpyrazolo[1,5-a][1,3,5]triazine	C11H7N7	-	HMDB0246373	-	R405_WK1 & R405_WK2 & R391_WK1 & R391_WK2
metab_13913	4-Deacetylneosolaniol	C17H24O7	C19748	HMDB0036158	74833-39-9	R405_WK1 & R405_WK2 & R391_WK1 & R391_WK2
metab_12998	4-Decan-4-Ylbenzenesulfonic Acid	C16H26O3S	-	-	-	R405_WK1 & R405_WK2 & R391_WK1 & R391_WK2
metab_9978	4-Hydroxy-2-oxoglutaric acid	C5H6O6	C01127	PW_C001391;HMDB0002070	1187-99-1	R405_WK1 & R405_WK2 & R391_WK1 & R391_WK2
metab_10469	4-Hydroxy-3-methoxybenzenemethanol	C8H10O3	C06317	HMDB0032012	498-00-0	R405_WK1 & R405_WK2 & R391_WK1 & R391_WK2
metab_15871	4-hydroxy-3-methoxybenzoic acid ethyl ester	C10H12O4	-	HMDB0303913	-	R405_WK1 & R405_WK2 & R391_WK1 & R391_WK2
metab_15659	4-Hydroxy-3-methoxycinnamaldehyde	C10H10O3	C02666	HMDB0141782	20649-42-7;458-36-6	R405_WK1 & R405_WK2 & R391_WK1 & R391_WK2
metab_11357	4-Hydroxy-3-methoxycinnamic acid	C10H10O4	C01494	HMDB0000954	537-98-4	R405_WK1 & R405_WK2 & R391_WK1 & R391_WK2
metab_15041	4-Hydroxy-3-methyl-2-(2-propynyl)-2-cyclopentene-1-one	C9H10O2	-	HMDB0246651	-	R405_WK1 & R405_WK2 & R391_WK1 & R391_WK2
metab_13686	4-Hydroxy-4-(3-pyridyl)-butanoic acid	C9H11NO3	C19579	HMDB0001119	15569-97-8	R405_WK1 & R405_WK2 & R391_WK1 & R391_WK2
metab_10970	4-Hydroxy-4-methyl-5-hexenoic acid gamma lactone	C7H10O2	-	HMDB0032333	1073-11-6	R405_WK1 & R405_WK2 & R391_WK1 & R391_WK2
metab_15330	4-Hydroxy-5-(3',4',5'-trihydroxyphenyl)-valeric acid-O-methyl-O-glucuronide	C18H24O13	-	HMDB0059970	-	R405_WK1 & R405_WK2 & R391_WK1 & R391_WK2
metab_11109	4-Hydroxy-6-methyl-3-(1H-pyrazol-3-yl)-2H-pyran-2-one	C9H8N2O3	-	HMDB0246447	-	R405_WK1 & R405_WK2 & R391_WK1 & R391_WK2
metab_14836	4-hydroxybenzoate	C7H5O3-	C00156	HMDB0304180;HMDB0000500	99-96-7	R405_WK1 & R405_WK2 & R391_WK1 & R391_WK2
metab_15169	4-Hydroxybenzoic acid glucoside	C13H16O8	-	HMDB0303772	-	R405_WK1 & R405_WK2 & R391_WK1 & R391_WK2
metab_15687	4-Hydroxybenzoyl glucose	C13H16O8	-	HMDB0303022	-	R405_WK1 & R405_WK2 & R391_WK1 & R391_WK2
metab_13332	4-Hydroxydebrisoquine	C10H13N3O	-	HMDB0006468	59333-79-8	R405_WK1 & R405_WK2 & R391_WK1 & R391_WK2
metab_9607	4-hydroxylamino-2,6-dinitrotoluene-O-glucoside	C13H17N3O10	-	HMDB0304182	-	R405_WK1 & R405_WK2 & R391_WK1 & R391_WK2
metab_10969	4-Hydroxymandelic Acid	C8H8O4	C11527	HMDB0000822	1198-84-1	R405_WK1 & R405_WK2 & R391_WK1 & R391_WK2
metab_14386	4-Hydroxynonenal	C9H16O2	C21642	HMDB0245269;HMDB0004362;LMFA06000051	75899-68-2	R405_WK1 & R405_WK2 & R391_WK1 & R391_WK2
metab_14184	4-Hydroxyphenylpyruvic Acid	C9H8O4	C01179	HMDB0000707;PW_C000558	156-39-8	R405_WK1 & R405_WK2 & R391_WK1 & R391_WK2
metab_16531	4-Hydroxystachydrine	C7H13NO3	C08269	HMDB0029412;HMDB0029230	515-25-3	R405_WK1 & R405_WK2 & R391_WK1 & R391_WK2
metab_9239	4-Methylumbelliferone glucuronide	C16H16O9	C11584	HMDB0240464	6160-80-1	R405_WK1 & R405_WK2 & R391_WK1 & R391_WK2
metab_11286	4-Nitrocatechol	C6H5NO4	C02235	HMDB0002916	3316-09-04	R405_WK1 & R405_WK2 & R391_WK1 & R391_WK2
metab_17547	4-Nitrophenol	C6H5NO3	C00870	HMDB0041950;HMDB0001232;MJDBOTE0000622	98-95-3;100-02-7	R405_WK1 & R405_WK2 & R391_WK1 & R391_WK2
metab_11133	4-O-(4-O-Methyl-alpha-D-glucopyranuronosyl)-L-arabinose	C12H20O11	-	HMDB0039725	-	R405_WK1 & R405_WK2 & R391_WK1 & R391_WK2
metab_10106	4'-O-Galloylsucrose	C19H26O15	-	HMDB0039284	115713-44-5	R405_WK1 & R405_WK2 & R391_WK1 & R391_WK2
metab_9600	4-O-Methyl-a-D-glucosyl-(1->2)-b-D-xylosyl-(1->4)-D-xylose	C17H28O15	-	HMDB0039742	10365-86-3	R405_WK1 & R405_WK2 & R391_WK1 & R391_WK2
metab_16432	4-O-Methylgallic acid	C8H8O5	-	HMDB0013198	-	R405_WK1 & R405_WK2 & R391_WK1 & R391_WK2
metab_15953	4-p-Coumaroylquinic acid	C16H18O8	C10441	HMDB0302093;HMDB0301710	93451-44-6	R405_WK1 & R405_WK2 & R391_WK1 & R391_WK2
metab_11715	4-Pentenyl acetate	C7H12O2	-	HMDB0032460	1576-85-8	R405_WK1 & R405_WK2 & R391_WK1 & R391_WK2
metab_10547	4-Pyridoxolactone	C8H7NO3	C00971	HMDB0003454	4753-19-9	R405_WK1 & R405_WK2 & R391_WK1 & R391_WK2
metab_10024	4'-Thiothymidine	C10H14N2O4S	-	HMDB0246637	-	R405_WK1 & R405_WK2 & R391_WK1 & R391_WK2
metab_11093	5-(3',4',5'-Trihydroxyphenyl)-gamma-valerolactone-O-methyl-O-sulphate	C12H14O9S	-	HMDB0060029	-	R405_WK1 & R405_WK2 & R391_WK1 & R391_WK2
metab_11852	5-(3',5'-Dihydroxyphenyl)-gamma-valerolactone-O-glucuronide-O-methyl	C18H22O10	-	HMDB0060030	-	R405_WK1 & R405_WK2 & R391_WK1 & R391_WK2
metab_10423	5-(4-Carboxybutylperoxy)pentanoic acid	C10H18O6	-	HMDB0260291	-	R405_WK1 & R405_WK2 & R391_WK1 & R391_WK2
metab_9724	5-(4-Chlorophenyl)-1-(4-methoxyphenyl)-3-(trifluoromethyl)-1H-pyrazole	C17H12ClF3N2O	-	HMDB0257536	-	R405_WK1 & R405_WK2 & R391_WK1 & R391_WK2
metab_12013	5(6)-Epoxy Prostaglandin E1	C20H32O6	C04741	HMDB0012110;LMFA03020068	-	R405_WK1 & R405_WK2 & R391_WK1 & R391_WK2
metab_11118	5,6,7,8-Tetrahydromethanopterin	C30H45N6O16P	C01217	HMDB0060403	92481-94-2	R405_WK1 & R405_WK2 & R391_WK1 & R391_WK2
metab_10471	5,6-Dihydro-11-methoxyyangonin	C16H18O5	-	HMDB0038722	-	R405_WK1 & R405_WK2 & R391_WK1 & R391_WK2
metab_11155	5,6-Dihydro-5-azacytidine	C8H14N4O5	-	HMDB0246860	-	R405_WK1 & R405_WK2 & R391_WK1 & R391_WK2
metab_13679	5,7-Dihydroxy-6-methoxyflavone 5-rhamnoside	C22H22O9	-	HMDB0033098;LMPK12111091	163350-29-6	R405_WK1 & R405_WK2 & R391_WK1 & R391_WK2
metab_11337	5,8-Dihydroxy-3-(4-hydroxybenzyl)-7-methoxy-4-chromanone 8-acetate	C19H18O7	-	HMDB0037252	99877-75-5	R405_WK1 & R405_WK2 & R391_WK1 & R391_WK2
metab_15705	5alpha-Hydroxytriptolide	C20H24O7	-	HMDB0247016	-	R405_WK1 & R405_WK2 & R391_WK1 & R391_WK2
metab_12238	5alpha-Pregnane-3alpha,20alpha-diol	C21H36O2	C18042	HMDB0060409	566-58-5	R405_WK1 & R405_WK2 & R391_WK1 & R391_WK2
metab_10722	5-Amino-6-(5'-phosphoribitylamino)uracil	C9H17N4O9P	C04454	HMDB0003841	71491-01-5	R405_WK1 & R405_WK2 & R391_WK1 & R391_WK2
metab_11230	5-Deoxykievitol	C20H20O6	-	LMPK12050460;HMDB0038774	104380-54-3	R405_WK1 & R405_WK2 & R391_WK1 & R391_WK2
metab_16380	5'-Guanylic Acid	C10H14N5O8P	C00144	HMDB0001397;MJDBOTE0000666	85-32-5	R405_WK1 & R405_WK2 & R391_WK1 & R391_WK2
metab_10977	5-Heptyltetrahydro-2-oxo-3-furancarboxylic acid	C12H20O4	-	HMDB0030994	-	R405_WK1 & R405_WK2 & R391_WK1 & R391_WK2
metab_14383	5-Hexenyl glucosinolate	C13H23NO9S2	-	HMDB0038416	76265-24-2	R405_WK1 & R405_WK2 & R391_WK1 & R391_WK2
metab_12108	5-Hexyl-2-furanoctanoic acid	C18H30O3	C13798	HMDB0112099	-	R405_WK1 & R405_WK2 & R391_WK1 & R391_WK2
metab_13844	5-Hydroxy-2',4',7,8-Tetramethoxyflavone	C19H18O7	-	-	-	R405_WK1 & R405_WK2 & R391_WK1 & R391_WK2
metab_11588	5-hydroxy-2-oxo-4-ureido-2,5-dihydro-1H imidazole-5-carboxylate	C5H5N4O5-	-	HMDB0304214	-	R405_WK1 & R405_WK2 & R391_WK1 & R391_WK2
metab_16549	5-Hydroxy-3-[(5-nitrofuran-2-yl)methylideneamino]-1H-imidazol-2-one	C8H6N4O5	-	HMDB0260397	-	R405_WK1 & R405_WK2 & R391_WK1 & R391_WK2
metab_14256	5-Hydroxy-3-[[5-(4-nitrophenyl)furan-2-yl]methylideneamino]-1H-imidazol-2-one	C14H10N4O5	-	HMDB0260376	-	R405_WK1 & R405_WK2 & R391_WK1 & R391_WK2
metab_14668	5-Hydroxyconiferyl alcohol	C10H12O4	C12205	HMDB0060398	1782-47-4	R405_WK1 & R405_WK2 & R391_WK1 & R391_WK2
metab_15220	5-Hydroxyindoleacetaldehyde	C10H9NO2	C05634	PW_C002047;HMDB0004073	1892-21-3	R405_WK1 & R405_WK2 & R391_WK1 & R391_WK2
metab_10344	5-Hydroxyindoleacetic acid	C10H9NO3	C05635	PW_C000609;HMDB0000763	54-16-0	R405_WK1 & R405_WK2 & R391_WK1 & R391_WK2
metab_10087	5-Hydroxymethyluracil	C5H6N2O3	C03088	HMDB0000469;MJDBOTE0001167	4433-40-3	R405_WK1 & R405_WK2 & R391_WK1 & R391_WK2
metab_16437	5-Hydroxy-N-formylkynurenine	C11H12N2O5	C05648	HMDB0004086;PW_C002055	-	R405_WK1 & R405_WK2 & R391_WK1 & R391_WK2
metab_15873	5-Hydroxypentanoic acid	C5H10O3	C02804	HMDB0061927	13392-69-3	R405_WK1 & R405_WK2 & R391_WK1 & R391_WK2
metab_13271	5-Nonyltetrahydro-2-oxo-3-furancarboxylic acid	C14H24O4	-	HMDB0030993	-	R405_WK1 & R405_WK2 & R391_WK1 & R391_WK2
metab_11802	5-O-Methylembelin	C18H28O4	C10373	HMDB0040867;LMPK15050007	56005-10-8	R405_WK1 & R405_WK2 & R391_WK1 & R391_WK2
metab_16407	5-Oxo-prolyl-glycyl-arginine-4-nitroanilide	C19H26N8O6	-	HMDB0250211	-	R405_WK1 & R405_WK2 & R391_WK1 & R391_WK2
metab_14338	5-p-Coumaroylquinic acid	C16H18O8	C12208	HMDB0301709	-	R405_WK1 & R405_WK2 & R391_WK1 & R391_WK2
metab_10318	5-Thio-D-Glucose	C6H12O5S	-	HMDB0246843	-	R405_WK1 & R405_WK2 & R391_WK1 & R391_WK2
metab_15065	6-(4-carboxyphenoxy)-3,4,5-trihydroxyoxane-2-carboxylic acid	C13H14O9	-	HMDB0125174	-	R405_WK1 & R405_WK2 & R391_WK1 & R391_WK2
metab_11379	6''-(4-Hydroxycinnamoyl)astragalin 4'-glucoside	C36H36O18	-	HMDB0037437	87339-51-3	R405_WK1 & R405_WK2 & R391_WK1 & R391_WK2
metab_16057	6-(4-O-beta-D-Glucosyl-3-methyl-trans-but-2-enyl-amino)-purine	C16H23N5O6	C03423	HMDB0302640	-	R405_WK1 & R405_WK2 & R391_WK1 & R391_WK2
metab_15626	6-[3-(2-carboxyethyl)-5-hydroxyphenoxy]-3,4,5-trihydroxyoxane-2-carboxylic acid	C15H18O10	-	HMDB0128026	-	R405_WK1 & R405_WK2 & R391_WK1 & R391_WK2
metab_11384	6-[3-(carboxymethyl)phenoxy]-3,4,5-trihydroxyoxane-2-carboxylic acid	C14H16O9	-	HMDB0125161	-	R405_WK1 & R405_WK2 & R391_WK1 & R391_WK2
metab_13764	6|A-Hydroxy-7|A-(thiomethyl)spirolactone	C23H32O4S	-	HMDB0246665	-	R405_WK1 & R405_WK2 & R391_WK1 & R391_WK2
metab_16257	6-Aminocoumarinhydrochloride	C9H19Cl2N2O5PS2	-	HMDB0244963	-	R405_WK1 & R405_WK2 & R391_WK1 & R391_WK2
metab_14367	6-Epi-7-isocucurbic acid glucoside	C18H30O8	-	HMDB0029782	176486-13-8	R405_WK1 & R405_WK2 & R391_WK1 & R391_WK2
metab_9780	6-Hydroxyluteolin 6,3'-dimethyl ether 7-glucoside	C23H24O12	-	LMPK12111202	-	R405_WK1 & R405_WK2 & R391_WK1 & R391_WK2
metab_14833	6-hydroxymethyl-7,8-dihydropterin	C7H9N5O2	C01300	HMDB0304227	-	R405_WK1 & R405_WK2 & R391_WK1 & R391_WK2
metab_9562	6-Hydroxynorketamine	C12H14ClNO2	-	HMDB0243590	-	R405_WK1 & R405_WK2 & R391_WK1 & R391_WK2
metab_16441	6-O-Acetylarbutin	C14H18O8	-	HMDB0034060	10338-88-2	R405_WK1 & R405_WK2 & R391_WK1 & R391_WK2
metab_10549	6-O-Benzoyl-alpha-D-glucose	C13H16O7	-	HMDB0303039	-	R405_WK1 & R405_WK2 & R391_WK1 & R391_WK2
metab_15124	6-O-Galloylsucrose	C19H26O15	-	HMDB0039282	115731-15-2	R405_WK1 & R405_WK2 & R391_WK1 & R391_WK2
metab_15971	6-O-Isobutyryl-Alpha-D-Glucopyranosyl Alpha-D-Glucopyranoside	C16H28O12	-	-	-	R405_WK1 & R405_WK2 & R391_WK1 & R391_WK2
metab_9684	6-O-p-Coumaroyl-D-glucose	C15H18O8	-	HMDB0039169	114297-65-3	R405_WK1 & R405_WK2 & R391_WK1 & R391_WK2
metab_10029	6-Oxopiperidine-2-carboxylic acid	C6H9NO3	-	HMDB0061705	-	R405_WK1 & R405_WK2 & R391_WK1 & R391_WK2
metab_11702	6-Thioinosine-5'-monophosphate	C10H13N4O7PS	C04646	HMDB0060416;PW_C040504	53-83-8	R405_WK1 & R405_WK2 & R391_WK1 & R391_WK2
metab_16261	7,8-Dihydropteroic acid	C14H14N6O3	C00921	HMDB0001412	2134-76-1	R405_WK1 & R405_WK2 & R391_WK1 & R391_WK2
metab_16287	7-Aminodesmethylflunitrazepam	C15H12FN3O	-	HMDB0247234	-	R405_WK1 & R405_WK2 & R391_WK1 & R391_WK2
metab_11937	7-Hydroxy granisetron	C18H24N4O2	-	HMDB0247255	-	R405_WK1 & R405_WK2 & R391_WK1 & R391_WK2
metab_14065	7-Hydroxy-3-methoxy-1-primeverosyloxyxanthone	C25H28O14	-	HMDB0033770	85754-76-3	R405_WK1 & R405_WK2 & R391_WK1 & R391_WK2
metab_15247	7-Hydroxy-6-methyl-2H-1-benzopyran-2-one	C10H8O3	-	HMDB0032990	53811-56-6	R405_WK1 & R405_WK2 & R391_WK1 & R391_WK2
metab_9987	7-Hydroxy-6-methyl-8-ribityl lumazine	C12H16N4O7	C05995	HMDB0004256;PW_C002109	2184-54-5	R405_WK1 & R405_WK2 & R391_WK1 & R391_WK2
metab_14522	7-Hydroxymitragynine	C23H30N2O5	-	HMDB0247263	-	R405_WK1 & R405_WK2 & R391_WK1 & R391_WK2
metab_14074	7-Methyl-1,4,5-naphthalenetriol 4-[xylosyl-(1->6)-glucoside]	C22H28O12	-	HMDB0034909	-	R405_WK1 & R405_WK2 & R391_WK1 & R391_WK2
metab_16344	7-Methylxanthosine	C11H15N4O6+	C16352	HMDB0301918	-	R405_WK1 & R405_WK2 & R391_WK1 & R391_WK2
metab_11291	8,12-Epoxy-4(15),7,11-eudesmatrien-1-one	C15H18O2	-	HMDB0033235	220289-78-1	R405_WK1 & R405_WK2 & R391_WK1 & R391_WK2
metab_14543	8-Aminohexylamino cAMP	C16H26N7O6P	-	HMDB0247417	-	R405_WK1 & R405_WK2 & R391_WK1 & R391_WK2
metab_12145	8-Hydroxy-4(6)-lactarene-5,14-diol	C15H26O3	-	HMDB0035780	-	R405_WK1 & R405_WK2 & R391_WK1 & R391_WK2
metab_10531	8-Hydroxy-5,6-octadienoic acid	C8H12O3	-	HMDB0031101;LMFA01031076	-	R405_WK1 & R405_WK2 & R391_WK1 & R391_WK2
metab_15393	8-Hydroxypinoresinol 4-glucoside	C26H32O12	-	HMDB0033282	-	R405_WK1 & R405_WK2 & R391_WK1 & R391_WK2
metab_16043	8-O-Acetyl shanzhiside methyl ester	C19H28O12	-	HMDB0248874	-	R405_WK1 & R405_WK2 & R391_WK1 & R391_WK2
metab_14291	8-Oxoguanosine	C10H13N5O6	-	HMDB0003333;HMDB0247459;HMDB0002044	3868-31-3;88847-89-6	R405_WK1 & R405_WK2 & R391_WK1 & R391_WK2
metab_14263	9-(2,3-dihydroxypropoxy)-9-Oxononanoic Acid	C12H22O6	-	-	-	R405_WK1 & R405_WK2 & R391_WK1 & R391_WK2
metab_12163	9-(4-Fluoro-3-(hydroxymethyl)butyl)guanine	C10H14FN5O2	-	HMDB0245591	-	R405_WK1 & R405_WK2 & R391_WK1 & R391_WK2
metab_12156	9(S)-HpOTrE	C18H30O4	C16321	-	111004-08-1	R405_WK1 & R405_WK2 & R391_WK1 & R391_WK2
metab_10868	9,10,13-TriHOME	C18H34O5	C14835	HMDB0004710	29907-57-1	R405_WK1 & R405_WK2 & R391_WK1 & R391_WK2
metab_17548	9,10-Epoxyoctadecanoic acid	C18H34O4	C19620	HMDB0061650;LMFA02000326;HMDB0247617	154966-80-0	R405_WK1 & R405_WK2 & R391_WK1 & R391_WK2
metab_12135	9,10-Epoxystearic acid	C18H34O3	C19418	LMFA02000326;HMDB0247617	-	R405_WK1 & R405_WK2 & R391_WK1 & R391_WK2
metab_12187	9'-Carboxy-gamma-chromanol	C23H36O4	-	HMDB0012868	1215088-64-4	R405_WK1 & R405_WK2 & R391_WK1 & R391_WK2
metab_10430	9-Hpode	C18H32O4	C14827	LMFA02000012;HMDB0242602;HMDB0062434	29774-12-7	R405_WK1 & R405_WK2 & R391_WK1 & R391_WK2
metab_11193	9-Hydroxy-10,12-Octadecadienoic Acid	C18H32O3	C14767	HMDB0004670;HMDB0062652;LMFA02000318	73543-67-6;98524-19-7	R405_WK1 & R405_WK2 & R391_WK1 & R391_WK2
metab_14530	9-Hydroxynon-2-enal	C9H16O2	-	HMDB0257844	-	R405_WK1 & R405_WK2 & R391_WK1 & R391_WK2
metab_8875	9-Oxooctadecanoic acid	C18H34O3	-	HMDB0030979	4114-74-3	R405_WK1 & R405_WK2 & R391_WK1 & R391_WK2
metab_12395	AB-Chminaca	C20H28N4O2	-	HMDB0247738	-	R405_WK1 & R405_WK2 & R391_WK1 & R391_WK2
metab_14039	Abscisic Acid	C15H20O4	C06082	HMDB0036093;HMDB0243505;HMDB0035140;MJDBZSJ0000115	7773-56-0;21293-29-8	R405_WK1 & R405_WK2 & R391_WK1 & R391_WK2
metab_11308	Acacetin 7-[apiosyl(1->6)-glucoside]	C27H30O14	C01470	HMDB0035023	239106-94-6	R405_WK1 & R405_WK2 & R391_WK1 & R391_WK2
metab_16587	Acaciabiuronic acid	C12H20O12	-	HMDB0029938	7264-19-9	R405_WK1 & R405_WK2 & R391_WK1 & R391_WK2
metab_9260	Acanthoside B	C28H36O13	C10890	-	7374-79-0	R405_WK1 & R405_WK2 & R391_WK1 & R391_WK2
metab_15556	Acarbose	C25H43NO18	C06802	HMDB0014429;HMDB0248185;MJDBOTE0001373	56180-94-0	R405_WK1 & R405_WK2 & R391_WK1 & R391_WK2
metab_16748	Acetyl citrate	C8H10O8	-	HMDB0059808	-	R405_WK1 & R405_WK2 & R391_WK1 & R391_WK2
metab_15059	Acetyl-DL-Leucine	C8H15NO3	C02710	HMDB0011756	1188-21-2	R405_WK1 & R405_WK2 & R391_WK1 & R391_WK2
metab_12103	Aconine	C25H41NO9	C19990	HMDB0247960	509-20-6	R405_WK1 & R405_WK2 & R391_WK1 & R391_WK2
metab_15716	Acutilobin	C19H20O5	-	HMDB0040670	130848-06-5	R405_WK1 & R405_WK2 & R391_WK1 & R391_WK2
metab_12399	Adb-chminaca, (+/-)-	C21H30N4O2	-	HMDB0244819	-	R405_WK1 & R405_WK2 & R391_WK1 & R391_WK2
metab_16416	Adenine	C5H5N5	C00147	HMDB0000034;PW_C000024;MJDBOTE0000759	73-24-5	R405_WK1 & R405_WK2 & R391_WK1 & R391_WK2
metab_15226	Adenosine thiamine diphosphate	C22H30N9O10P2S+	-	HMDB0013647	-	R405_WK1 & R405_WK2 & R391_WK1 & R391_WK2
metab_10935	Adipate semialdehyde	C6H10O3	C06102	HMDB0012882	928-81-4	R405_WK1 & R405_WK2 & R391_WK1 & R391_WK2
metab_16182	Adipic acid	C6H10O4	C06104	LMFA01170048;HMDB0000448	124-04-9	R405_WK1 & R405_WK2 & R391_WK1 & R391_WK2
metab_11776	ADP-Ribosyl-L-arginine	C21H35N9O15P2	-	HMDB0001260	103960-56-1	R405_WK1 & R405_WK2 & R391_WK1 & R391_WK2
metab_13290	Adrenic acid	C22H36O2	C16527	LMFA04000050;PW_C001506;LMFA01030178;HMDB0002226	28874-58-0	R405_WK1 & R405_WK2 & R391_WK1 & R391_WK2
metab_11131	Aerobactin	C22H36N4O13	C05554	HMDB0004051	26198-65-2	R405_WK1 & R405_WK2 & R391_WK1 & R391_WK2
metab_16913	Afzelin	C21H20O10	C16911	LMPK12111842;HMDB0248048	482-39-3	R405_WK1 & R405_WK2 & R391_WK1 & R391_WK2
metab_9036	Ajmalicine	C21H24N2O3	C09024	HMDB0248072	483-04-5	R405_WK1 & R405_WK2 & R391_WK1 & R391_WK2
metab_12059	Ajmaline	C20H26N2O2	C06542	HMDB0248601;HMDB0015495;MJDBOTE0001754	4360-12-07	R405_WK1 & R405_WK2 & R391_WK1 & R391_WK2
metab_13254	Ajugol	C15H24O9	-	HMDB0248074;HMDB0242331	-	R405_WK1 & R405_WK2 & R391_WK1 & R391_WK2
metab_10439	ALA-ILE	C9H18N2O3	-	HMDB0028690	29727-65-9	R405_WK1 & R405_WK2 & R391_WK1 & R391_WK2
metab_10015	Alanylalanine	C6H12N2O3	C00993	HMDB0028680;HMDB0003459;HMDB0244385	1948-31-8;923-16-0	R405_WK1 & R405_WK2 & R391_WK1 & R391_WK2
metab_11269	Alatrofloxacin	C26H25F3N6O5	-	HMDB0248113	-	R405_WK1 & R405_WK2 & R391_WK1 & R391_WK2
metab_11110	Albiflorin	C23H28O11	C17457	HMDB0248116;MJDBOTE0001219	39011-90-0	R405_WK1 & R405_WK2 & R391_WK1 & R391_WK2
metab_16767	Aldobionic acid	C12H20O12	-	HMDB0302610	-	R405_WK1 & R405_WK2 & R391_WK1 & R391_WK2
metab_11495	Aldoxorubicin	C37H42N4O13	-	HMDB0248126	-	R405_WK1 & R405_WK2 & R391_WK1 & R391_WK2
metab_11292	Alectrol	C19H22O6	C09059	HMDB0041372	143572-84-3	R405_WK1 & R405_WK2 & R391_WK1 & R391_WK2
metab_9390	Allantoin	C4H6N4O3	C01551	HMDB0000462;MJDBOTE0001088	97-59-6	R405_WK1 & R405_WK2 & R391_WK1 & R391_WK2
metab_10856	Allyl cinnamate	C12H12O2	-	HMDB0041219	56289-56-6	R405_WK1 & R405_WK2 & R391_WK1 & R391_WK2
metab_13646	Alongside	C12H16O4	-	HMDB0248179	-	R405_WK1 & R405_WK2 & R391_WK1 & R391_WK2
metab_10833	Alpha-Acarbose	C25H43NO18	-	HMDB0248185	-	R405_WK1 & R405_WK2 & R391_WK1 & R391_WK2
metab_10157	Alpha-D-glucuronate 1-phosphate	C6H8O10P-3	-	HMDB0304535	-	R405_WK1 & R405_WK2 & R391_WK1 & R391_WK2
metab_15622	Alpha-Peroxyachifolide	C20H24O7	-	HMDB0039575	-	R405_WK1 & R405_WK2 & R391_WK1 & R391_WK2
metab_13652	Amarogentin	C29H30O13	C09767	HMDB0248275	21018-84-8	R405_WK1 & R405_WK2 & R391_WK1 & R391_WK2
metab_15325	Amethopterin	C20H22N8O5	C01937	HMDB0014703;HMDB0248287	1959-05-02	R405_WK1 & R405_WK2 & R391_WK1 & R391_WK2
metab_8830	Andrographolide	C20H30O5	C20214	HMDB0248395;MJDBOTE0001465	5508-58-7	R405_WK1 & R405_WK2 & R391_WK1 & R391_WK2
metab_13705	Annuionone C	C13H20O3	-	HMDB0032689	155418-97-6	R405_WK1 & R405_WK2 & R391_WK1 & R391_WK2
metab_15203	Apigenin 6-C-Glucoside 8-C-Arabinoside	C26H28O14	-	HMDB0029260	-	R405_WK1 & R405_WK2 & R391_WK1 & R391_WK2
metab_11965	Apigenin 7-arabinoside	C20H18O9	-	HMDB0303810	-	R405_WK1 & R405_WK2 & R391_WK1 & R391_WK2
metab_14347	Apigenin 7-O-beta-D-rutinoside	C27H30O14	C12627	HMDB0303149	-	R405_WK1 & R405_WK2 & R391_WK1 & R391_WK2
metab_16174	Apiosylglucosyl 4-hydroxybenzoate	C18H24O12	-	HMDB0035318	223261-31-2	R405_WK1 & R405_WK2 & R391_WK1 & R391_WK2
metab_11321	Arctiopicrin	C19H26O6	C09297	HMDB0301857	19889-01-1	R405_WK1 & R405_WK2 & R391_WK1 & R391_WK2
metab_10894	Argatroban	C23H36N6O5S	C04931	HMDB0014423;PW_C008815	74863-84-6	R405_WK1 & R405_WK2 & R391_WK1 & R391_WK2
metab_11316	Arginine-glycine-aspartate-O-methyltyrosine amide	C22H34N8O7	-	HMDB0248584	-	R405_WK1 & R405_WK2 & R391_WK1 & R391_WK2
metab_10891	Arillatose B	C22H30O14	-	-	-	R405_WK1 & R405_WK2 & R391_WK1 & R391_WK2
metab_14189	Aromadendrin	C15H12O6	C00974	HMDB0030847	480-20-6	R405_WK1 & R405_WK2 & R391_WK1 & R391_WK2
metab_11509	Arphamenine B	C16H24N4O4	-	HMDB0248615	-	R405_WK1 & R405_WK2 & R391_WK1 & R391_WK2
metab_17550	Ascorbic Acid	C6H8O6	C01041	PW_C000031;HMDB0000044;MJDBOTE0001568	50-81-7	R405_WK1 & R405_WK2 & R391_WK1 & R391_WK2
metab_14555	Ascorbyl palmitate	C22H38O7	-	LMFA07010788;HMDB0039883	137-66-6	R405_WK1 & R405_WK2 & R391_WK1 & R391_WK2
metab_10408	Asparaginylisoleucine	C10H19N3O4	-	HMDB0028734	438533-59-6	R405_WK1 & R405_WK2 & R391_WK1 & R391_WK2
metab_11143	Asparaginyl-Tryptophan	C15H18N4O4	-	HMDB0028742	-	R405_WK1 & R405_WK2 & R391_WK1 & R391_WK2
metab_15771	Aspartame	C14H18N2O5	C11045	HMDB0001894;MJDBOTE0001640	22839-47-0	R405_WK1 & R405_WK2 & R391_WK1 & R391_WK2
metab_15597	Asperuloside	C18H22O11	C09769	HMDB0248667	14259-45-1	R405_WK1 & R405_WK2 & R391_WK1 & R391_WK2
metab_10995	Astilbin	C21H22O11	C17449	HMDB0033850;HMDB0242667;MJDBOTE0000979	29838-67-3	R405_WK1 & R405_WK2 & R391_WK1 & R391_WK2
metab_10806	Atropaldehyde	C9H8O	C16592	PW_C040530;HMDB0060671	-	R405_WK1 & R405_WK2 & R391_WK1 & R391_WK2
metab_10928	Aucubin	C15H22O9	C09771	LMPR0102070006;HMDB0036562;MJDBOTE0001197	479-98-1	R405_WK1 & R405_WK2 & R391_WK1 & R391_WK2
metab_11558	Azadirachtin	C35H44O16	C08748	HMDB0248760	11141-17-6	R405_WK1 & R405_WK2 & R391_WK1 & R391_WK2
metab_10267	Azaserine	C5H7N3O4	C19194	HMDB0248767	115-02-6	R405_WK1 & R405_WK2 & R391_WK1 & R391_WK2
metab_17380	Azelaic Acid	C9H16O4	C08261	LMFA01170054;HMDB0000784;MJDBOTE0000344	123-99-9	R405_WK1 & R405_WK2 & R391_WK1 & R391_WK2
metab_14595	B-D-fructosyl-a-D-(6-O-(E))-feruloylglucoside	C21H28O12	-	HMDB0029281	-	R405_WK1 & R405_WK2 & R391_WK1 & R391_WK2
metab_16674	B-D-Glucuronopyranosyl-(1->3)-a-D-galacturonopyranosyl-(1->2)-L-rhamnose	C18H28O17	-	HMDB0039728	-	R405_WK1 & R405_WK2 & R391_WK1 & R391_WK2
metab_11540	Bellidifolin	C14H10O6	C10053	HMDB0248933	2798-25-6	R405_WK1 & R405_WK2 & R391_WK1 & R391_WK2
metab_11750	Belotecan	C25H27N3O4	-	HMDB0248935	-	R405_WK1 & R405_WK2 & R391_WK1 & R391_WK2
metab_11900	Benazeprilat	C22H24N2O5	C21541	PW_C040467;HMDB0060582	86541-78-8	R405_WK1 & R405_WK2 & R391_WK1 & R391_WK2
metab_15577	Benzenebutanoic acid, alpha-(acetylamino)-2-amino-gamma-oxo-	C12H14N2O4	-	HMDB0245586	-	R405_WK1 & R405_WK2 & R391_WK1 & R391_WK2
metab_16075	Benzoyl-l-arg	C13H18N4O3	-	HMDB0249044	-	R405_WK1 & R405_WK2 & R391_WK1 & R391_WK2
metab_13881	Benzoylmesaconine	C31H43NO10	-	HMDB0249053	-	R405_WK1 & R405_WK2 & R391_WK1 & R391_WK2
metab_15399	Benzoylprop-ethyl	C18H17Cl2NO3	C19044	HMDB0249057	33878-50-1	R405_WK1 & R405_WK2 & R391_WK1 & R391_WK2
metab_10085	Benzyl 2,6-dihydroxybenzoate 2-glucoside	C20H22O9	-	HMDB0038330	-	R405_WK1 & R405_WK2 & R391_WK1 & R391_WK2
metab_10870	Benzyl alcohol beta-D-rutinoside	C19H28O10	-	HMDB0303057	-	R405_WK1 & R405_WK2 & R391_WK1 & R391_WK2
metab_10895	Benzyl butyl phthalate	C19H20O4	C14211	HMDB0249068	-	R405_WK1 & R405_WK2 & R391_WK1 & R391_WK2
metab_11187	Benzyl gentiobioside	C19H28O11	-	HMDB0041515	56775-64-5	R405_WK1 & R405_WK2 & R391_WK1 & R391_WK2
metab_15038	Benzyl O-[arabinofuranosyl-(1->6)-glucoside]	C18H26O10	-	HMDB0041514	88510-11-6	R405_WK1 & R405_WK2 & R391_WK1 & R391_WK2
metab_13307	Beta-Cyfluthrin	C22H18Cl2FNO3	C10982	HMDB0249116	-	R405_WK1 & R405_WK2 & R391_WK1 & R391_WK2
metab_11366	Beta-D-Galactopyranosyl-(1->4)-beta-D-galactopyranosyl-(1->4)-D-galactose	C18H32O16	C00420	HMDB0038852	6118-87-2	R405_WK1 & R405_WK2 & R391_WK1 & R391_WK2
metab_15145	Beta-D-Glucopyranosyl-11-hydroxyjasmonic acid	C18H28O9	-	HMDB0039964	-	R405_WK1 & R405_WK2 & R391_WK1 & R391_WK2
metab_11450	Beta-D-Glucopyranuronic acid	C13H14O9	C08350	HMDB0010314	29315-53-5	R405_WK1 & R405_WK2 & R391_WK1 & R391_WK2
metab_10160	Beta-D-Glucosamine	C6H13NO5	C08349	HMDB0030091	14257-69-3	R405_WK1 & R405_WK2 & R391_WK1 & R391_WK2
metab_10455	Beta-D-Xylopyranosyl-(1->4)-alpha-L-rhamnopyranosyl-(1->2)-D-fucose	C17H30O13	-	HMDB0041225	-	R405_WK1 & R405_WK2 & R391_WK1 & R391_WK2
metab_10300	Beta-Glucogallin	C13H16O10	C01158	HMDB0038728;HMDB0301708	13405-60-2;554-37-0	R405_WK1 & R405_WK2 & R391_WK1 & R391_WK2
metab_10163	Beta-L-Arabinose 1-phosphate	C5H11O8P	C03906	HMDB0012195	50574-25-9	R405_WK1 & R405_WK2 & R391_WK1 & R391_WK2
metab_16479	Beta-Tyrosine	C9H11NO3	C04368	HMDB0003831	-	R405_WK1 & R405_WK2 & R391_WK1 & R391_WK2
metab_13934	Betavulgarin	C17H12O6	C10201	HMDB0303334;LMPK12050361	51068-94-1	R405_WK1 & R405_WK2 & R391_WK1 & R391_WK2
metab_16314	Bialaphos	C11H22N3O6P	C06457	HMDB0249177	35597-43-4	R405_WK1 & R405_WK2 & R391_WK1 & R391_WK2
metab_9643	Bilobalide	C15H18O8	C07605	HMDB0036735;HMDB0242203;MJDBOTE0001318	33570-04-6	R405_WK1 & R405_WK2 & R391_WK1 & R391_WK2
metab_10354	Bioadykinin Fragment 1-5	C27H40N8O6	-	HMDB0245648	-	R405_WK1 & R405_WK2 & R391_WK1 & R391_WK2
metab_11502	Biocytin	C16H28N4O4S	C05552	PW_C001785;HMDB0003134	576-19-2	R405_WK1 & R405_WK2 & R391_WK1 & R391_WK2
metab_16316	Biopterin	C9H11N5O3	C06313	HMDB0000633;HMDB0000468;HMDB0000817;MJDBOTE0001160	13039-62-8;22150-76-1;13039-82-2	R405_WK1 & R405_WK2 & R391_WK1 & R391_WK2
metab_10195	Biotin sulfone	C10H16N2O5S	C20387	HMDB0004818	40720-05-6	R405_WK1 & R405_WK2 & R391_WK1 & R391_WK2
metab_10554	Boldione	C19H24O2	C20144	HMDB0003422	897-06-3	R405_WK1 & R405_WK2 & R391_WK1 & R391_WK2
metab_14906	Buparlisib	C18H21F3N6O2	-	HMDB0247677	-	R405_WK1 & R405_WK2 & R391_WK1 & R391_WK2
metab_10449	Butabarbital	C10H16N2O3	C07827	HMDB0014382	125-40-6	R405_WK1 & R405_WK2 & R391_WK1 & R391_WK2
metab_11517	Butyl (S)-3-hydroxybutyrate glucoside	C14H26O8	-	HMDB0031694	-	R405_WK1 & R405_WK2 & R391_WK1 & R391_WK2
metab_13983	C75 trans	C14H22O4	-	HMDB0249518	-	R405_WK1 & R405_WK2 & R391_WK1 & R391_WK2
metab_13859	Cajanol	C17H16O6	C10204	HMDB0033924;LMPK12050499	61020-70-0	R405_WK1 & R405_WK2 & R391_WK1 & R391_WK2
metab_14785	Calendoflaside	C28H32O15	-	HMDB0038819	121064-69-5	R405_WK1 & R405_WK2 & R391_WK1 & R391_WK2
metab_15042	Cambinol	C21H16N2O2S	-	HMDB0249572	-	R405_WK1 & R405_WK2 & R391_WK1 & R391_WK2
metab_11905	Camellianin A	C29H32O15	-	HMDB0029908	109232-77-1	R405_WK1 & R405_WK2 & R391_WK1 & R391_WK2
metab_14427	Camphorsulfonic acid	C10H16O4S	-	HMDB0243496	-	R405_WK1 & R405_WK2 & R391_WK1 & R391_WK2
metab_13233	Candoxatrilat	C20H33NO7	C11721	HMDB0249582	123898-42-0	R405_WK1 & R405_WK2 & R391_WK1 & R391_WK2
metab_13941	Capillarisin	C16H12O7	C08999	HMDB0249594	56365-38-9	R405_WK1 & R405_WK2 & R391_WK1 & R391_WK2
metab_12290	Capric acid	C10H20O2	C01571	HMDB0000511;LMFA01010010;PW_C000391	334-48-5	R405_WK1 & R405_WK2 & R391_WK1 & R391_WK2
metab_13818	Caproic acid	C6H12O2	C01585	PW_C000412;HMDB0000535;LMFA01010006	142-62-1	R405_WK1 & R405_WK2 & R391_WK1 & R391_WK2
metab_17543	Capsiate	C18H26O4	C20203	HMDB0034781;HMDB0034780	205687-01-0	R405_WK1 & R405_WK2 & R391_WK1 & R391_WK2
metab_16278	Carbocyclic 3-deazaadenosine	C12H16N4O3	-	HMDB0245848	-	R405_WK1 & R405_WK2 & R391_WK1 & R391_WK2
metab_10605	Carboprost methyl	C22H38O5	-	HMDB0249645	-	R405_WK1 & R405_WK2 & R391_WK1 & R391_WK2
metab_16856	Carnosine	C9H14N4O3	C00386	HMDB0000033;PW_C000023;MJDBOTE0000496	305-84-0	R405_WK1 & R405_WK2 & R391_WK1 & R391_WK2
metab_15649	Carteolol	C16H24N2O3	C06874	PW_C009020;HMDB0014662	51781-06-7	R405_WK1 & R405_WK2 & R391_WK1 & R391_WK2
metab_15392	Carthamidin 6,7-diglucoside	C27H32O16	-	HMDB0040125	-	R405_WK1 & R405_WK2 & R391_WK1 & R391_WK2
metab_10464	Caryoptosidic acid	C16H24O11	-	HMDB0034249	220271-92-1	R405_WK1 & R405_WK2 & R391_WK1 & R391_WK2
metab_11239	Cassiachromone	C13H12O4	-	HMDB0030813	28955-30-8	R405_WK1 & R405_WK2 & R391_WK1 & R391_WK2
metab_16401	Castanospermine	C8H15NO4	C02256	HMDB0249700	79831-76-8	R405_WK1 & R405_WK2 & R391_WK1 & R391_WK2
metab_15275	Cefapime	C19H22N6O4S2	-	HMDB0249750	-	R405_WK1 & R405_WK2 & R391_WK1 & R391_WK2
metab_16127	Cefoxitin	C16H17N3O7S2	C06887	HMDB0015426	35607-66-0	R405_WK1 & R405_WK2 & R391_WK1 & R391_WK2
metab_10371	Cellobioside	C14H26O10	-	HMDB0249793	-	R405_WK1 & R405_WK2 & R391_WK1 & R391_WK2
metab_14804	Cellopentaose	C30H52O26	C06218	HMDB0012254;HMDB0249794	34620-76-3	R405_WK1 & R405_WK2 & R391_WK1 & R391_WK2
metab_17551	Cephalexin	C16H17N3O4S	C08099	HMDB0014707;MJDBOTE0001388	23325-78-2;15686-71-2	R405_WK1 & R405_WK2 & R391_WK1 & R391_WK2
metab_11736	Chartreusin	C32H32O14	C09181	HMDB0249884	6377-18-0	R405_WK1 & R405_WK2 & R391_WK1 & R391_WK2
metab_14509	Chlorambucil	C14H19Cl2NO2	C06900	HMDB0014436	305-03-3	R405_WK1 & R405_WK2 & R391_WK1 & R391_WK2
metab_11654	Chlorazine	C11H20ClN5	C06906	HMDB0014620;HMDB0250090	50-53-3	R405_WK1 & R405_WK2 & R391_WK1 & R391_WK2
metab_10492	Chlorogenoquinone	C16H16O9	-	HMDB0029383	24321-18-4	R405_WK1 & R405_WK2 & R391_WK1 & R391_WK2
metab_14079	Cholylasparagine	C28H46N2O7	-	HMDB0242378	-	R405_WK1 & R405_WK2 & R391_WK1 & R391_WK2
metab_11042	Chrysoeriol 7-apiosyl-glucoside	C27H30O15	-	HMDB0302257	-	R405_WK1 & R405_WK2 & R391_WK1 & R391_WK2
metab_14829	Chrysoeriol 7-O-(6''-malonyl-apiosyl-glucoside)	C30H32O18	-	HMDB0301684	-	R405_WK1 & R405_WK2 & R391_WK1 & R391_WK2
metab_11309	Chrysoeriol 7-rutinoside	C28H32O15	-	HMDB0037453	32061-83-9	R405_WK1 & R405_WK2 & R391_WK1 & R391_WK2
metab_11350	Chrysophanein	C21H20O9	C10316	HMDB0039098	13241-28-6	R405_WK1 & R405_WK2 & R391_WK1 & R391_WK2
metab_15306	Cichorioside D	C27H38O13	-	HMDB0302051	-	R405_WK1 & R405_WK2 & R391_WK1 & R391_WK2
metab_15602	Cinnavalininate	C14H8N2O6	C05640	PW_C002050;HMDB0004078	606-59-7	R405_WK1 & R405_WK2 & R391_WK1 & R391_WK2
metab_15814	Cinncassiol A	C20H30O7	C17645	HMDB0035164	73599-11-8	R405_WK1 & R405_WK2 & R391_WK1 & R391_WK2
metab_15495	Cinncassiol C1 19-glucoside	C26H38O12	-	HMDB0035167	-	R405_WK1 & R405_WK2 & R391_WK1 & R391_WK2
metab_14238	Cinncassiol D1 glucoside	C26H42O10	-	HMDB0034677	-	R405_WK1 & R405_WK2 & R391_WK1 & R391_WK2
metab_11453	Cinncassiol D2 glucoside	C26H42O11	-	HMDB0034679	-	R405_WK1 & R405_WK2 & R391_WK1 & R391_WK2
metab_15463	Cinncassiol E	C20H30O8	C17659	HMDB0036857	98751-76-9	R405_WK1 & R405_WK2 & R391_WK1 & R391_WK2
metab_12289	Cis-2-Methylaconitate	C7H8O6	C04225	HMDB0006357	6061-93-4	R405_WK1 & R405_WK2 & R391_WK1 & R391_WK2
metab_15803	Cis-3-Hexenyl b-primeveroside	C17H30O10	-	HMDB0031690	132278-37-6	R405_WK1 & R405_WK2 & R391_WK1 & R391_WK2
metab_9073	Cis-3-Hexenyl pyruvate	C9H14O3	-	HMDB0038276	68133-76-6	R405_WK1 & R405_WK2 & R391_WK1 & R391_WK2
metab_15853	Cis-4-Carboxymethylenebut-2-en-4-olide	C6H4O4	C04431	HMDB0060459	73237-79-3	R405_WK1 & R405_WK2 & R391_WK1 & R391_WK2
metab_16728	Cis-Aconitic anhydride	C6H4O5	-	HMDB0250284	-	R405_WK1 & R405_WK2 & R391_WK1 & R391_WK2
metab_15381	Cis-and trans-Ethyl 2,4-dimethyl-1,3-dioxolane-2-acetate	C9H16O4	-	-	-	R405_WK1 & R405_WK2 & R391_WK1 & R391_WK2
metab_16379	Cis-Melilotoside	C15H18O8	C05839	HMDB0060077	2446-60-8	R405_WK1 & R405_WK2 & R391_WK1 & R391_WK2
metab_11312	Cis-p-Coumaric acid	C9H8O3	C06738	HMDB0030677	4501-31-9	R405_WK1 & R405_WK2 & R391_WK1 & R391_WK2
metab_14422	Citiolone	C6H9NO2S	-	HMDB0250301	-	R405_WK1 & R405_WK2 & R391_WK1 & R391_WK2
metab_11922	Citracridone I	C20H19NO5	-	HMDB0030375	81525-61-3	R405_WK1 & R405_WK2 & R391_WK1 & R391_WK2
metab_12336	Citreoviridin	C23H30O6	C16766	HMDB0250305	25425-12-1	R405_WK1 & R405_WK2 & R391_WK1 & R391_WK2
metab_10141	Citric Acid	C6H8O7	C00158	PW_C000063;HMDB0000094;MJDBNL00000139	77-92-9	R405_WK1 & R405_WK2 & R391_WK1 & R391_WK2
metab_17483	Citrinin	C13H14O5	C16765	HMDB0041857	518-75-2	R405_WK1 & R405_WK2 & R391_WK1 & R391_WK2
metab_11911	Citrusin F	C22H32O14	-	HMDB0039235	134860-04-1	R405_WK1 & R405_WK2 & R391_WK1 & R391_WK2
metab_14349	Clemaphenol A	C20H22O6	C17808	-	-	R405_WK1 & R405_WK2 & R391_WK1 & R391_WK2
metab_16466	Clitocine	C9H13N5O6	-	HMDB0033718	105798-74-1	R405_WK1 & R405_WK2 & R391_WK1 & R391_WK2
metab_12165	Cnidilide	C12H18O2	C16937	HMDB0302259	3674-03-01	R405_WK1 & R405_WK2 & R391_WK1 & R391_WK2
metab_10258	Coformycin	C11H16N4O5	C01677	HMDB0250398	11033-22-0	R405_WK1 & R405_WK2 & R391_WK1 & R391_WK2
metab_13342	Cohumulone	C20H28O5	-	HMDB0033981	511-25-1	R405_WK1 & R405_WK2 & R391_WK1 & R391_WK2
metab_10378	Conduritol B	C6H10O4	-	HMDB0250433	-	R405_WK1 & R405_WK2 & R391_WK1 & R391_WK2
metab_13711	Coniferin	C16H22O8	C00761	HMDB0013682	124151-33-3;531-29-3	R405_WK1 & R405_WK2 & R391_WK1 & R391_WK2
metab_13780	Coniferyl acetate	C12H14O4	C20225	HMDB0304294	-	R405_WK1 & R405_WK2 & R391_WK1 & R391_WK2
metab_11067	Coniferyl alcohol	C10H12O3	C00590	HMDB0012915	32811-40-8;458-35-5;32811-40-8	R405_WK1 & R405_WK2 & R391_WK1 & R391_WK2
metab_9316	Corchoionol C 9-glucoside	C19H30O8	-	HMDB0029772	-	R405_WK1 & R405_WK2 & R391_WK1 & R391_WK2
metab_11176	Corchoionoside B	C19H28O9	-	HMDB0030975	189344-54-5	R405_WK1 & R405_WK2 & R391_WK1 & R391_WK2
metab_10298	Corchorifatty acid F	C18H32O5	-	HMDB0035919	95341-44-9	R405_WK1 & R405_WK2 & R391_WK1 & R391_WK2
metab_14691	Coriandrone B	C16H20O5	-	HMDB0037775	139906-04-0	R405_WK1 & R405_WK2 & R391_WK1 & R391_WK2
metab_13837	Cortivazol	C32H38N2O5	-	HMDB0250470	-	R405_WK1 & R405_WK2 & R391_WK1 & R391_WK2
metab_14029	Cortolone-3-glucuronide	C27H42O11	-	HMDB0010320	56162-46-0	R405_WK1 & R405_WK2 & R391_WK1 & R391_WK2
metab_14881	Cotinine glucuronide	C16H20N2O7	C00190	PW_C000801;HMDB0001013	139427-57-9	R405_WK1 & R405_WK2 & R391_WK1 & R391_WK2
metab_15279	Coumarinic acid	C9H8O3	C05838	HMDB0041592;HMDB0304296	495-79-4	R405_WK1 & R405_WK2 & R391_WK1 & R391_WK2
metab_15267	Coumaroylquinic acid (p-)	C16H18O8	-	HMDB0304656	-	R405_WK1 & R405_WK2 & R391_WK1 & R391_WK2
metab_9143	Cppene	C8H15N2O5P	-	HMDB0250519	-	R405_WK1 & R405_WK2 & R391_WK1 & R391_WK2
metab_14688	Creatinine hippurate	C13H14N4O4	-	HMDB0250530	-	R405_WK1 & R405_WK2 & R391_WK1 & R391_WK2
metab_10698	Crepidiaside B	C21H28O9	-	HMDB0302022	-	R405_WK1 & R405_WK2 & R391_WK1 & R391_WK2
metab_13300	Curcumenone	C15H22O2	C17492	HMDB0033253;LMPR0103400001	100347-96-4	R405_WK1 & R405_WK2 & R391_WK1 & R391_WK2
metab_11052	Curvulin	C12H14O5	-	-	-	R405_WK1 & R405_WK2 & R391_WK1 & R391_WK2
metab_12056	Cyclohexanecarboxylic acid	C7H12O2	C09822	HMDB0031342	98-89-5	R405_WK1 & R405_WK2 & R391_WK1 & R391_WK2
metab_10597	Cyclopropanecarboxylic acid	C4H6O2	C16267	HMDB0250675	-	R405_WK1 & R405_WK2 & R391_WK1 & R391_WK2
metab_14042	Cyclopropaneoctanoic acid	C11H20O2	-	HMDB0250676	-	R405_WK1 & R405_WK2 & R391_WK1 & R391_WK2
metab_11630	Cyclosquamosin D	C41H56N8O11	-	HMDB0303369	-	R405_WK1 & R405_WK2 & R391_WK1 & R391_WK2
metab_12217	Cyperolone	C15H24O2	C16946	HMDB0036680	13741-46-3	R405_WK1 & R405_WK2 & R391_WK1 & R391_WK2
metab_14683	Cystine-glutamate	C11H17N3O8S2	-	HMDB0250714	-	R405_WK1 & R405_WK2 & R391_WK1 & R391_WK2
metab_16586	Cytidine 3'-Phosphate	C9H14N3O8P	C05822	HMDB0240312	84-52-6	R405_WK1 & R405_WK2 & R391_WK1 & R391_WK2
metab_16607	D-Alanyl-D-alanine	C6H12N2O3	C00993	HMDB0028680;HMDB0003459	1948-31-8;923-16-0	R405_WK1 & R405_WK2 & R391_WK1 & R391_WK2
metab_17552	D-Apiose	C5H10O5	C21040;C01488	HMDB0029941	639-97-4	R405_WK1 & R405_WK2 & R391_WK1 & R391_WK2
metab_9384	D-Arabinono-1,4-lactone	C5H8O5	C00652	HMDB0302833	2782-09-04	R405_WK1 & R405_WK2 & R391_WK1 & R391_WK2
metab_14038	Daumone	C13H24O6	-	LMFA13040002;HMDB0250877	-	R405_WK1 & R405_WK2 & R391_WK1 & R391_WK2
metab_11964	Decanedioic acid	C10H18O4	C08277	LMFA01170006;HMDB0000792	111-20-6	R405_WK1 & R405_WK2 & R391_WK1 & R391_WK2
metab_14571	Decursin	C19H20O5	C09258	HMDB0250923;HMDB0040670	5928-25-6;130848-06-5	R405_WK1 & R405_WK2 & R391_WK1 & R391_WK2
metab_17556	Dehydroascorbic acid	C6H6O6	C05422	HMDB0001264;PW_C000977	490-83-5	R405_WK1 & R405_WK2 & R391_WK1 & R391_WK2
metab_16008	Deisopropylatrazine	C5H8ClN5	C06556	HMDB0250961	1007-28-9	R405_WK1 & R405_WK2 & R391_WK1 & R391_WK2
metab_9769	Demethoxycentaureidin 7-O-Rutinoside	C29H34O16	-	-	-	R405_WK1 & R405_WK2 & R391_WK1 & R391_WK2
metab_9388	Demethyloleuropein	C24H30O13	-	HMDB0036121	52077-55-1	R405_WK1 & R405_WK2 & R391_WK1 & R391_WK2
metab_15686	De-O-methylsimmondsin	C15H23NO9	-	HMDB0041208	135105-75-8	R405_WK1 & R405_WK2 & R391_WK1 & R391_WK2
metab_11457	Deoxycholylasparagine	C28H46N2O6	-	HMDB0242421	-	R405_WK1 & R405_WK2 & R391_WK1 & R391_WK2
metab_10000	Deoxyinosine	C10H12N4O4	C05512	PW_C000050;HMDB0000071;MJDBOTE0001081	890-38-0	R405_WK1 & R405_WK2 & R391_WK1 & R391_WK2
metab_15455	Deoxyloganic acid	C16H24O9	C11647	HMDB0037028	92842-56-3	R405_WK1 & R405_WK2 & R391_WK1 & R391_WK2
metab_10041	Deoxyuridine	C9H12N2O5	C00526	HMDB0245528;PW_C000007;HMDB0000012;MJDBOTE0000510	951-78-0	R405_WK1 & R405_WK2 & R391_WK1 & R391_WK2
metab_9981	D-erythro-L-galacto-Nonulose	C9H18O9	-	HMDB0029955	-	R405_WK1 & R405_WK2 & R391_WK1 & R391_WK2
metab_16630	D-Erythrose	C4H8O4	C01796	HMDB0250746;HMDB0002649	583-50-6;1758-51-6	R405_WK1 & R405_WK2 & R391_WK1 & R391_WK2
metab_10897	Desacetoxyvindoline	C23H30N2O4	C02673	HMDB0304331	-	R405_WK1 & R405_WK2 & R391_WK1 & R391_WK2
metab_13538	Descladinose roxithromycin	C33H62N2O12	-	HMDB0060814	-	R405_WK1 & R405_WK2 & R391_WK1 & R391_WK2
metab_13222	Desglucodesrhamnoparillin	C39H64O13	-	HMDB0033493	96351-58-5	R405_WK1 & R405_WK2 & R391_WK1 & R391_WK2
metab_10627	Desglucoparillin	C45H74O17	-	HMDB0038382	11025-83-5	R405_WK1 & R405_WK2 & R391_WK1 & R391_WK2
metab_16398	Dethiobiotin	C10H18N2O3	C01909	HMDB0003581	533-48-2	R405_WK1 & R405_WK2 & R391_WK1 & R391_WK2
metab_9814	Deuteroporphyrin IX	C30H30N4O4	-	HMDB0000579	448-65-7	R405_WK1 & R405_WK2 & R391_WK1 & R391_WK2
metab_13275	DG(18:1(12Z)-O(9S,10R)/0:0/2:0)	C23H40O6	-	HMDB0296970	-	R405_WK1 & R405_WK2 & R391_WK1 & R391_WK2
metab_13404	DG(18:3(9,11,15)-OH(13)/0:0/2:0)	C23H38O6	-	HMDB0297038	-	R405_WK1 & R405_WK2 & R391_WK1 & R391_WK2
metab_13580	DG(20:3(8Z,11Z,14Z)-2OH(5,6)/2:0/0:0)	C25H42O7	-	HMDB0296940	-	R405_WK1 & R405_WK2 & R391_WK1 & R391_WK2
metab_12060	DG(22:6(4Z,7Z,11E,13Z,15E,19Z)-2OH(10S,17)/2:0/0:0)	C27H40O7	-	HMDB0297024	-	R405_WK1 & R405_WK2 & R391_WK1 & R391_WK2
metab_12070	DG(i-14:0/20:5(7Z,9Z,11E,13E,17Z)-3OH(5,6,15)/0:0)	C37H62O8	-	HMDB0298865	-	R405_WK1 & R405_WK2 & R391_WK1 & R391_WK2
metab_13339	DG(TXB2/2:0/0:0)	C25H42O9	-	HMDB0296932	-	R405_WK1 & R405_WK2 & R391_WK1 & R391_WK2
metab_17553	D-Galactose 1-Phosphate	C6H13O9P	C00446	HMDB0000645	2255-14-3	R405_WK1 & R405_WK2 & R391_WK1 & R391_WK2
metab_10550	DGDG(18:3/18:3)	C51H84O15	-	-	-	R405_WK1 & R405_WK2 & R391_WK1 & R391_WK2
metab_16621	D-Glucaro-1,4-lactone	C6H8O7	C21095	HMDB0041862	5027-63-4	R405_WK1 & R405_WK2 & R391_WK1 & R391_WK2
metab_9967	D-glycero-L-galacto-Octulose	C8H16O8	-	HMDB0029954	-	R405_WK1 & R405_WK2 & R391_WK1 & R391_WK2
metab_13062	DHAP(18:0)	C21H41O7P	C03805	HMDB0011133;PW_C006772	-	R405_WK1 & R405_WK2 & R391_WK1 & R391_WK2
metab_14308	Dhghab	C22H17N5O8	-	HMDB0243628	-	R405_WK1 & R405_WK2 & R391_WK1 & R391_WK2
metab_15974	Diallyl 2,2'-oxydiethyl dicarbonate	C12H18O7	-	HMDB0244610	-	R405_WK1 & R405_WK2 & R391_WK1 & R391_WK2
metab_9701	Diclazuril	C17H9Cl3N4O2	-	HMDB0251204	-	R405_WK1 & R405_WK2 & R391_WK1 & R391_WK2
metab_14443	Dictyoquinazol C	C18H18N2O5	-	HMDB0040442	-	R405_WK1 & R405_WK2 & R391_WK1 & R391_WK2
metab_16556	DIDP	C10H14N4O10P2	C01344	HMDB0003536	26575-15-5	R405_WK1 & R405_WK2 & R391_WK1 & R391_WK2
metab_13199	Diethylpropion	C13H19NO	C06954	HMDB0015072	90-84-6;134-80-5	R405_WK1 & R405_WK2 & R391_WK1 & R391_WK2
metab_17512	Difructose anhydride III	C12H20O10	-	HMDB0251271	-	R405_WK1 & R405_WK2 & R391_WK1 & R391_WK2
metab_17557	Diglyceride	C6H8O6	C03199	HMDB0007266	502-52-3	R405_WK1 & R405_WK2 & R391_WK1 & R391_WK2
metab_14220	Dihydro-5-pentyl-2(3H)-furanone	C9H16O2	C08501	HMDB0031531	57084-16-9;104-61-0	R405_WK1 & R405_WK2 & R391_WK1 & R391_WK2
metab_14226	Dihydro-5-propyl-2(3H)-furanone	C7H12O2	-	HMDB0031681	57129-71-2	R405_WK1 & R405_WK2 & R391_WK1 & R391_WK2
metab_11352	Dihydrocaffeic acid 3-O-glucuronide	C15H18O10	-	HMDB0041720	-	R405_WK1 & R405_WK2 & R391_WK1 & R391_WK2
metab_9709	Dihydrocaffeic acid 3-sulfate	C9H10O7S	-	HMDB0041721	-	R405_WK1 & R405_WK2 & R391_WK1 & R391_WK2
metab_13406	Dihydrocapsiate	C18H28O4	C20203	HMDB0034781;HMDB0034780	-	R405_WK1 & R405_WK2 & R391_WK1 & R391_WK2
metab_11090	Dihydrocitrinone	C13H14O6	-	HMDB0251297	-	R405_WK1 & R405_WK2 & R391_WK1 & R391_WK2
metab_15611	Dihydroferulic Acid	C10H12O4	-	HMDB0062121	1135-23-5	R405_WK1 & R405_WK2 & R391_WK1 & R391_WK2
metab_15155	Dihydrophaseic acid	C15H22O5	C15971	HMDB0038660;LMPR0103050005	41756-77-8	R405_WK1 & R405_WK2 & R391_WK1 & R391_WK2
metab_15719	Dimethylpropiothetin	C5H10O2S	C04022	HMDB0251405	7314-30-9	R405_WK1 & R405_WK2 & R391_WK1 & R391_WK2
metab_11847	DIMP	C10H13N4O7P	C06196	HMDB0006555;HMDB0251357	3393-18-8	R405_WK1 & R405_WK2 & R391_WK1 & R391_WK2
metab_13243	Dinoterb	C10H12N2O5	C18671	-	1420-07-1	R405_WK1 & R405_WK2 & R391_WK1 & R391_WK2
metab_14631	Di-O-methylcrenatin	C15H22O9	-	HMDB0032742	64121-98-8	R405_WK1 & R405_WK2 & R391_WK1 & R391_WK2
metab_16440	Diosmetin-7-O-Rutinoside	C28H32O15	C10039	HMDB0029548;MJDBOTE0001469	520-27-4	R405_WK1 & R405_WK2 & R391_WK1 & R391_WK2
metab_17482	Disofenin	C18H26N2O5	-	HMDB0251479	-	R405_WK1 & R405_WK2 & R391_WK1 & R391_WK2
metab_10320	DL-Valine-4-antipyrineamide	C16H22N4O2	-	HMDB0251532	-	R405_WK1 & R405_WK2 & R391_WK1 & R391_WK2
metab_10005	D-manno-2-Heptulose	C7H14O7	C08236	HMDB0029935	60426-75-7	R405_WK1 & R405_WK2 & R391_WK1 & R391_WK2
metab_17558	Dodecanedioic Acid	C12H22O4	C02678	HMDB0000933;LMFA01170009;HMDB0000623;MJDBOTE0000650	693-23-2;6402-36-4	R405_WK1 & R405_WK2 & R391_WK1 & R391_WK2
metab_13026	Dodecyl Hydrogen Sulfate	C12H26O4S	-	-	-	R405_WK1 & R405_WK2 & R391_WK1 & R391_WK2
metab_12388	Dodecylbenzenesulfonic Acid	C18H30O3S	-	HMDB0031031;HMDB0059915	-	R405_WK1 & R405_WK2 & R391_WK1 & R391_WK2
metab_13678	Dodecyl-beta-D-maltoside	C24H46O11	-	HMDB0247203	-	R405_WK1 & R405_WK2 & R391_WK1 & R391_WK2
metab_9157	Domesticoside	C15H20O9	-	HMDB0029647	24587-97-1	R405_WK1 & R405_WK2 & R391_WK1 & R391_WK2
metab_9360	Dopamine glucuronide	C14H19NO8	-	HMDB0010329	38632-24-5	R405_WK1 & R405_WK2 & R391_WK1 & R391_WK2
metab_16098	D-Pantothenic acid	C9H17NO5	C00864	HMDB0250782;HMDB0000210	79-83-4	R405_WK1 & R405_WK2 & R391_WK1 & R391_WK2
metab_11374	D-Phenyllactic acid	C9H10O3	C05607	HMDB0000563	7326-19-4	R405_WK1 & R405_WK2 & R391_WK1 & R391_WK2
metab_17554	D-Sedoheptulose 7-phosphate	C7H15O10P	C05382	HMDB0001068;PW_C000843	2646-35-7;89927-08-2	R405_WK1 & R405_WK2 & R391_WK1 & R391_WK2
metab_9962	D-Sorbitol	C6H14O6	C00794	HMDB0000247;MJDBOTE0001050	50-70-4	R405_WK1 & R405_WK2 & R391_WK1 & R391_WK2
metab_17555	D-Tartaric acid	C4H6O6	C00898	HMDB0029878;HMDB0000956	87-69-4;147-71-7	R405_WK1 & R405_WK2 & R391_WK1 & R391_WK2
metab_10514	D-Threo biopterin	C9H11N5O3	C06313	HMDB0251210	-	R405_WK1 & R405_WK2 & R391_WK1 & R391_WK2
metab_10850	Egonol	C19H18O5	-	HMDB0034279	530-22-3	R405_WK1 & R405_WK2 & R391_WK1 & R391_WK2
metab_14655	Egonol glucoside	C25H28O10	-	HMDB0034280	77690-83-6	R405_WK1 & R405_WK2 & R391_WK1 & R391_WK2
metab_13824	Empagliflozin	C23H27ClO7	C22194	HMDB0251778	-	R405_WK1 & R405_WK2 & R391_WK1 & R391_WK2
metab_11059	EMycin E	C19H18O4	-	HMDB0251782	-	R405_WK1 & R405_WK2 & R391_WK1 & R391_WK2
metab_17559	Enalaprilat	C18H24N2O5	C06977	PW_C022647;HMDB0041886;HMDB0014722;MJDBOTE0000315	76420-72-9;75847-73-3	R405_WK1 & R405_WK2 & R391_WK1 & R391_WK2
metab_13031	Endomorphin-1	C34H38N6O5	C15890	HMDB0005773	189388-22-5	R405_WK1 & R405_WK2 & R391_WK1 & R391_WK2
metab_12050	Ent-16beta,17-Dihydroxy-19-Kauranoic Acid	C20H32O4	-	-	-	R405_WK1 & R405_WK2 & R391_WK1 & R391_WK2
metab_14684	Entacapone	C14H15N3O5	C07943	HMDB0012226;MJDBOTE0000918	130929-57-6	R405_WK1 & R405_WK2 & R391_WK1 & R391_WK2
metab_13952	Epicillin	C16H21N3O4S	-	HMDB0251843	-	R405_WK1 & R405_WK2 & R391_WK1 & R391_WK2
metab_11867	Epimedin B	C38H48O19	-	HMDB0251854;LMPK12112011	-	R405_WK1 & R405_WK2 & R391_WK1 & R391_WK2
metab_17560	Epimelibiose	C12H22O11	C05400	PW_C002930;HMDB0006792	140461-60-5;17296-19-4	R405_WK1 & R405_WK2 & R391_WK1 & R391_WK2
metab_14820	EPITUMOMAB CITUXETAN	C28H42N6O12S	-	HMDB0251867	-	R405_WK1 & R405_WK2 & R391_WK1 & R391_WK2
metab_13744	Epothilone B	C27H41NO6S	C12154	HMDB0251874;LMPK04000041	152044-54-7	R405_WK1 & R405_WK2 & R391_WK1 & R391_WK2
metab_12087	Eremopetasidione	C14H20O3	-	HMDB0040778	163135-94-2	R405_WK1 & R405_WK2 & R391_WK1 & R391_WK2
metab_15540	Eremopetasin sulfoxide	C19H26O4S	-	HMDB0032003	-	R405_WK1 & R405_WK2 & R391_WK1 & R391_WK2
metab_13872	Eriodictin	C21H22O10	-	HMDB0037480;LMPK12140363	480-35-3	R405_WK1 & R405_WK2 & R391_WK1 & R391_WK2
metab_16495	Eriodictyol 7-(6-trans-p-coumaroylglucoside)	C30H28O13	-	HMDB0039922	-	R405_WK1 & R405_WK2 & R391_WK1 & R391_WK2
metab_9961	Erythrono-1,4-lactone	C4H6O4	-	HMDB0000349	17675-99-9	R405_WK1 & R405_WK2 & R391_WK1 & R391_WK2
metab_15078	Esculetin	C9H6O4	C09263	HMDB0030819;MJDBOTE0000366	305-01-1	R405_WK1 & R405_WK2 & R391_WK1 & R391_WK2
metab_16024	Estrone glucuronide	C24H30O8	C11133	HMDB0004483;PW_C002143	2479-90-5	R405_WK1 & R405_WK2 & R391_WK1 & R391_WK2
metab_15007	Ethanol and folate	C21H23N7O6	-	HMDB0252006	-	R405_WK1 & R405_WK2 & R391_WK1 & R391_WK2
metab_15954	Ethyl (S)-3-hydroxybutyrate glucoside	C12H22O8	-	HMDB0031693	-	R405_WK1 & R405_WK2 & R391_WK1 & R391_WK2
metab_11523	Ethyl 4-(acetylthio)butyrate	C8H14O3S	-	HMDB0032259;LMFA07010866	104228-51-5	R405_WK1 & R405_WK2 & R391_WK1 & R391_WK2
metab_14017	Ethyl 7-epi-12-hydroxyjasmonate glucoside	C20H32O9	-	HMDB0036340	-	R405_WK1 & R405_WK2 & R391_WK1 & R391_WK2
metab_14268	Ethyl acetoacetate	C6H10O3	C03500	HMDB0031216	141-97-9	R405_WK1 & R405_WK2 & R391_WK1 & R391_WK2
metab_10994	Ethyl glucuronide	C8H14O7	-	HMDB0010325	17685-04-0	R405_WK1 & R405_WK2 & R391_WK1 & R391_WK2
metab_16269	Ethylene carbonate	C3H4O3	C20363	HMDB0252067	96-49-1	R405_WK1 & R405_WK2 & R391_WK1 & R391_WK2
metab_17561	Etiocholanolone glucuronide	C25H38O8	C11135;C11136	PW_C002144;HMDB0004484;HMDB0002829	1852-43-3;3602-09-3	R405_WK1 & R405_WK2 & R391_WK1 & R391_WK2
metab_15680	Evogliptin	C19H26F3N3O3	-	HMDB0252139	-	R405_WK1 & R405_WK2 & R391_WK1 & R391_WK2
metab_14126	Exo,exo-1,8-Epoxy-p-menthane-2,6-diol	C10H18O3	C17620	HMDB0041376	38223-98-2	R405_WK1 & R405_WK2 & R391_WK1 & R391_WK2
metab_15829	FAD	C27H33N9O15P2	C00016	PW_C000964;HMDB0252293;HMDB0001248	146-14-5	R405_WK1 & R405_WK2 & R391_WK1 & R391_WK2
metab_15922	FAPy-adenine	C5H7N5O	C06502	HMDB0004816	5122-36-1	R405_WK1 & R405_WK2 & R391_WK1 & R391_WK2
metab_14519	Fertaric acid	C14H14O9	-	HMDB0029199	-	R405_WK1 & R405_WK2 & R391_WK1 & R391_WK2
metab_10855	Ferulic Acid	C10H10O4	C01494	HMDB0000954;MJDBOTE0000325	537-98-4	R405_WK1 & R405_WK2 & R391_WK1 & R391_WK2
metab_16206	Ferulic acid 4-glucoside	C16H20O9	-	HMDB0301717	537-98-4	R405_WK1 & R405_WK2 & R391_WK1 & R391_WK2
metab_16266	Ferulic acid 4-O-glucuronide	C16H18O10	-	HMDB0041733	1093679-70-9	R405_WK1 & R405_WK2 & R391_WK1 & R391_WK2
metab_15196	Feruloylquinic Acid	C17H20O9	C02572	HMDB0302684;HMDB0240478;HMDB0030669	62929-69-5;87099-72-7	R405_WK1 & R405_WK2 & R391_WK1 & R391_WK2
metab_10723	Flavin Mononucleotide	C17H21N4O9P	C00061	PW_C001170;HMDB0001520;MJDBOTE0000476	146-17-8	R405_WK1 & R405_WK2 & R391_WK1 & R391_WK2
metab_15120	Fluazifop	C15H12F3NO4	C18527	HMDB0252322	69335-91-7	R405_WK1 & R405_WK2 & R391_WK1 & R391_WK2
metab_11825	Flurbiprofen glucuronide	C21H21FO8	-	HMDB0060918	-	R405_WK1 & R405_WK2 & R391_WK1 & R391_WK2
metab_11823	Folcepri	C29H35N11O11S	-	HMDB0251680	-	R405_WK1 & R405_WK2 & R391_WK1 & R391_WK2
metab_9749	Folinic acid	C20H23N7O7	C03479	HMDB0001562;HMDB0247218	68538-85-2;58-05-9	R405_WK1 & R405_WK2 & R391_WK1 & R391_WK2
metab_17562	Forskolin	C22H34O7	C09076	HMDB0252457;HMDB0032064;LMPR0104030004;MJDBOTE0001052	66575-29-9;3413-15-8	R405_WK1 & R405_WK2 & R391_WK1 & R391_WK2
metab_11606	Fragransin D1	C22H28O6	-	HMDB0033539	114394-21-7	R405_WK1 & R405_WK2 & R391_WK1 & R391_WK2
metab_15084	Fragransol B	C19H22O5	-	HMDB0033538	114394-20-6	R405_WK1 & R405_WK2 & R391_WK1 & R391_WK2
metab_14168	Franguloside	C21H20O9	C10346	HMDB0036408	521-62-0	R405_WK1 & R405_WK2 & R391_WK1 & R391_WK2
metab_14975	Fructose lactate	C9H16O9	-	HMDB0252491	-	R405_WK1 & R405_WK2 & R391_WK1 & R391_WK2
metab_8970	Furaneol 4-glucoside	C12H18O8	-	HMDB0032992	121063-56-7	R405_WK1 & R405_WK2 & R391_WK1 & R391_WK2
metab_15942	Furanodienone	C15H18O2	C16960	HMDB0036768	24268-41-5	R405_WK1 & R405_WK2 & R391_WK1 & R391_WK2
metab_13330	Furanofukinin	C16H24O2	-	HMDB0036640	34335-93-8	R405_WK1 & R405_WK2 & R391_WK1 & R391_WK2
metab_11928	Furo[3,2-c]pyran-4-one	C7H4O3	-	HMDB0252541	-	R405_WK1 & R405_WK2 & R391_WK1 & R391_WK2
metab_15447	Fursultiamine	C17H26N4O3S2	-	HMDB0252549	-	R405_WK1 & R405_WK2 & R391_WK1 & R391_WK2
metab_10951	Gabazine	C15H17N3O3	C13796	HMDB0252568	-	R405_WK1 & R405_WK2 & R391_WK1 & R391_WK2
metab_15280	Gabexate	C16H23N3O4	-	HMDB0252569	-	R405_WK1 & R405_WK2 & R391_WK1 & R391_WK2
metab_14965	Galactosyl 4-hydroxyproline	C11H19NO8	-	HMDB0029353	79284-73-4	R405_WK1 & R405_WK2 & R391_WK1 & R391_WK2
metab_11368	Galactosylglycerol	C9H18O8	C05401	HMDB0006790;HMDB0304157;PW_C002928	-	R405_WK1 & R405_WK2 & R391_WK1 & R391_WK2
metab_10410	Galactosylhydroxylysine	C12H24N2O8	C05547	HMDB0000600;HMDB0242167;HMDB0246151	32448-36-5	R405_WK1 & R405_WK2 & R391_WK1 & R391_WK2
metab_15473	Gal-alpha1,4Gal-beta1,4-GlcNAc	C20H35NO16	-	HMDB0252574	-	R405_WK1 & R405_WK2 & R391_WK1 & R391_WK2
metab_9699	Gallic acid	C7H6O5	C01424	HMDB0005807	149-91-7	R405_WK1 & R405_WK2 & R391_WK1 & R391_WK2
metab_16372	Galloyl glucose	C13H16O10	C01158	HMDB0301708	-	R405_WK1 & R405_WK2 & R391_WK1 & R391_WK2
metab_9991	Gamma-D-Glutamylglycine	C7H12N2O5	-	-	-	R405_WK1 & R405_WK2 & R391_WK1 & R391_WK2
metab_11225	Gamma-Glutamylasparagine	C9H15N3O6	-	HMDB0029144	38681-07-1	R405_WK1 & R405_WK2 & R391_WK1 & R391_WK2
metab_11242	Gamma-Glutamyl-beta-(isoxazolin-5-on-2-yl)alanine	C11H15N3O7	-	HMDB0040515	142115-24-0	R405_WK1 & R405_WK2 & R391_WK1 & R391_WK2
metab_9413	Gamma-Glutamylglutamine	C10H17N3O6	C05283	HMDB0011738;HMDB0029147	1466-50-8;10148-81-9	R405_WK1 & R405_WK2 & R391_WK1 & R391_WK2
metab_15741	Gamma-Glutamylleucine	C11H20N2O5	-	HMDB0011171	2566-39-4	R405_WK1 & R405_WK2 & R391_WK1 & R391_WK2
metab_9268	Gamma-Glutamylphenylalanine	C14H18N2O5	-	HMDB0000594	7432-24-8	R405_WK1 & R405_WK2 & R391_WK1 & R391_WK2
metab_9656	Gamma-Glutamylvaline	C10H18N2O5	-	HMDB0011172	2746-34-1	R405_WK1 & R405_WK2 & R391_WK1 & R391_WK2
metab_14727	Gancaonin P	C20H18O7	-	HMDB0038398;LMPK12112285	129145-54-6	R405_WK1 & R405_WK2 & R391_WK1 & R391_WK2
metab_15347	Gardenoside	C17H24O11	C09779	HMDB0252642	24512-62-7	R405_WK1 & R405_WK2 & R391_WK1 & R391_WK2
metab_10780	Gein	C21H30O11	C17058	HMDB0029909	585-90-0	R405_WK1 & R405_WK2 & R391_WK1 & R391_WK2
metab_11474	Geldanamycin	C29H40N2O9	C11222	HMDB0252665	30562-34-6	R405_WK1 & R405_WK2 & R391_WK1 & R391_WK2
metab_14451	Gemcitabine	C9H11F2N3O4	C07650	PW_C008951;HMDB0014584	95058-81-4	R405_WK1 & R405_WK2 & R391_WK1 & R391_WK2
metab_14777	Genipinic acid	C11H14O6	-	HMDB0038126	-	R405_WK1 & R405_WK2 & R391_WK1 & R391_WK2
metab_15888	Geniposide	C17H24O10	C09781	HMDB0252679;MJDBOTE0000901	24512-63-8	R405_WK1 & R405_WK2 & R391_WK1 & R391_WK2
metab_11687	Genistein 7-O-Glucoside	C21H20O10	C09126	LMPK12050166;MJDBOTE0001070	-	R405_WK1 & R405_WK2 & R391_WK1 & R391_WK2
metab_9649	Gentiobioside	C13H24O11	-	HMDB0252695	-	R405_WK1 & R405_WK2 & R391_WK1 & R391_WK2
metab_16133	Gentiopicroside	C16H20O9	C09782	HMDB0252696	20831-76-9	R405_WK1 & R405_WK2 & R391_WK1 & R391_WK2
metab_15669	Gentioside	C25H28O14	-	HMDB0030872	529-48-6	R405_WK1 & R405_WK2 & R391_WK1 & R391_WK2
metab_10763	Gentisic acid	C7H6O4	C00628	HMDB0059999;HMDB0000152	490-79-9	R405_WK1 & R405_WK2 & R391_WK1 & R391_WK2
metab_13774	Geranyl arabinopyranosyl-glucoside	C21H36O10	-	HMDB0039573	150995-11-2	R405_WK1 & R405_WK2 & R391_WK1 & R391_WK2
metab_9092	Gibberellin A14	C20H28O5	C11858	HMDB0303454;LMPR0104170015	4955-22-0	R405_WK1 & R405_WK2 & R391_WK1 & R391_WK2
metab_17563	Gibberellin A15	C20H26O4	C11860	HMDB0303456;LMPR0104170017	-	R405_WK1 & R405_WK2 & R391_WK1 & R391_WK2
metab_14711	Gibberellin A20	C19H24O5	C02035	HMDB0303457;LMPR0104170004	19143-87-4	R405_WK1 & R405_WK2 & R391_WK1 & R391_WK2
metab_12088	Gibberellin A34-catabolite	C19H22O6	C11869	HMDB0304361;LMPR0104170026	-	R405_WK1 & R405_WK2 & R391_WK1 & R391_WK2
metab_14208	Gibberellin A5	C19H22O5	C11871	LMPR0104170028;HMDB0303484	561-56-8	R405_WK1 & R405_WK2 & R391_WK1 & R391_WK2
metab_10849	Gibberellin A6	C19H22O6	C11856	LMPR0104170013;HMDB0303476	19147-78-5	R405_WK1 & R405_WK2 & R391_WK1 & R391_WK2
metab_11737	Gibberellin A8-catabolite	C19H22O7	C11870	LMPR0104170027;HMDB0304364	78791-79-4	R405_WK1 & R405_WK2 & R391_WK1 & R391_WK2
metab_10616	Gingerglycolipid A	C33H56O14	-	HMDB0041093;LMGL04010019	145937-22-0	R405_WK1 & R405_WK2 & R391_WK1 & R391_WK2
metab_10452	Gingerglycolipid B	C33H58O14	-	HMDB0041094	88168-90-5	R405_WK1 & R405_WK2 & R391_WK1 & R391_WK2
metab_8918	Gingerglycolipid C	C33H60O14	-	LMGL04010018;HMDB0041095	35949-86-1	R405_WK1 & R405_WK2 & R391_WK1 & R391_WK2
metab_14614	Ginkgolide C	C20H24O11	C07603	HMDB0036860;LMPR0104540003;MJDBOTE0000932	15291-76-6	R405_WK1 & R405_WK2 & R391_WK1 & R391_WK2
metab_15329	Glaucarubolone 15-O-beta-D-glucopyranoside	C26H36O13	-	HMDB0035036	89202-76-6	R405_WK1 & R405_WK2 & R391_WK1 & R391_WK2
metab_16117	Glucal	C6H10O4	-	HMDB0252763	-	R405_WK1 & R405_WK2 & R391_WK1 & R391_WK2
metab_16872	Gluconic Acid	C6H12O7	C00257	HMDB0000625;HMDB0303730;MJDBOTE0001669	526-95-4	R405_WK1 & R405_WK2 & R391_WK1 & R391_WK2
metab_11078	Glucoobtusifolin	C22H22O10	C10381	HMDB0029617	120163-18-0	R405_WK1 & R405_WK2 & R391_WK1 & R391_WK2
metab_16733	Glucose ketone	C7H10O7	-	HMDB0252777	-	R405_WK1 & R405_WK2 & R391_WK1 & R391_WK2
metab_14664	Glucosyl 6-hydroxy-2,6-dimethyl-2E,7-octadienoate	C16H26O8	-	HMDB0035822	191548-38-6	R405_WK1 & R405_WK2 & R391_WK1 & R391_WK2
metab_16056	Glucosylxanthone	C19H18O7	-	HMDB0252794	-	R405_WK1 & R405_WK2 & R391_WK1 & R391_WK2
metab_16286	Glucuronidated Sn-38	C29H30N2O11	-	HMDB0252796	-	R405_WK1 & R405_WK2 & R391_WK1 & R391_WK2
metab_14678	Glutaminylproline	C10H17N3O4	-	HMDB0028805	139370-58-4	R405_WK1 & R405_WK2 & R391_WK1 & R391_WK2
metab_14277	Glutaminyltryptophan	C16H20N4O4	-	HMDB0028808	66851-83-0	R405_WK1 & R405_WK2 & R391_WK1 & R391_WK2
metab_16634	Glutamylglutamic acid	C10H16N2O7	C01425	HMDB0028818	3929-61-1	R405_WK1 & R405_WK2 & R391_WK1 & R391_WK2
metab_16011	Glutamylisoleucine	C11H20N2O5	-	HMDB0028822	5879-22-1	R405_WK1 & R405_WK2 & R391_WK1 & R391_WK2
metab_9223	Glutamylleucine	C11H20N2O5	-	HMDB0028823	5969-52-8	R405_WK1 & R405_WK2 & R391_WK1 & R391_WK2
metab_16585	Glutaric Anhydride	C5H6O3	-	HMDB0252815	-	R405_WK1 & R405_WK2 & R391_WK1 & R391_WK2
metab_10102	Glutarimide	C5H7NO2	C07275	HMDB0252816	1121-89-7	R405_WK1 & R405_WK2 & R391_WK1 & R391_WK2
metab_14812	Glycerol 1-propanoate diacetate	C10H16O6	-	HMDB0031640	36600-62-1	R405_WK1 & R405_WK2 & R391_WK1 & R391_WK2
metab_15746	Glycerol lactate pyruvate	C9H14O7	-	HMDB0252841	-	R405_WK1 & R405_WK2 & R391_WK1 & R391_WK2
metab_11220	Glycineamideribotide	C7H15N2O8P	C03838	HMDB0002022;PW_C001355	10074-18-7	R405_WK1 & R405_WK2 & R391_WK1 & R391_WK2
metab_10125	Glycylhydroxyproline	C7H12N2O4	-	HMDB0011173	24587-32-4	R405_WK1 & R405_WK2 & R391_WK1 & R391_WK2
metab_15892	Glycyl-Phenylalanine	C11H14N2O3	-	HMDB0028848	-	R405_WK1 & R405_WK2 & R391_WK1 & R391_WK2
metab_13961	Glycylphenylalanylleucylglycine	C19H28N4O5	-	HMDB0252827	-	R405_WK1 & R405_WK2 & R391_WK1 & R391_WK2
metab_13653	Gomisin D	C28H34O10	C17816	HMDB0252911	60546-10-3	R405_WK1 & R405_WK2 & R391_WK1 & R391_WK2
metab_13712	Goshonoside F3	C32H52O13	-	HMDB0038376	90851-26-6	R405_WK1 & R405_WK2 & R391_WK1 & R391_WK2
metab_11942	Gossypetin	C15H10O8	C04109	LMPK12113231	489-35-0	R405_WK1 & R405_WK2 & R391_WK1 & R391_WK2
metab_9003	Griseolic acid	C14H13N5O8	-	HMDB0242674	-	R405_WK1 & R405_WK2 & R391_WK1 & R391_WK2
metab_16410	Guanine	C5H5N5O	C00242	HMDB0000132;PW_C000086;MJDBOTE0000457	73-40-5	R405_WK1 & R405_WK2 & R391_WK1 & R391_WK2
metab_8824	Guanosine	C10H13N5O5	C00387	PW_C000087;HMDB0000133;MJDBOTE0000372	118-00-3	R405_WK1 & R405_WK2 & R391_WK1 & R391_WK2
metab_16318	Guanosine-5'-monophosphate	C10H14N5O8P	C00144	HMDB0001397	85-32-5	R405_WK1 & R405_WK2 & R391_WK1 & R391_WK2
metab_13925	Hallacridone	C18H13NO4	-	HMDB0029826	109897-77-0	R405_WK1 & R405_WK2 & R391_WK1 & R391_WK2
metab_8906	Harderoporphyrin	C35H36N4O6	-	HMDB0000683	30783-27-8	R405_WK1 & R405_WK2 & R391_WK1 & R391_WK2
metab_11640	HDMBOA-Glc	C16H21NO10	-	HMDB0037265	113565-33-6	R405_WK1 & R405_WK2 & R391_WK1 & R391_WK2
metab_14049	Hemsleyanoside	C31H36O11	-	LMPK12110266;HMDB0304574	-	R405_WK1 & R405_WK2 & R391_WK1 & R391_WK2
metab_12144	Heptadeca-2,4,6-trienoic acid	C17H28O2	-	HMDB0253100	-	R405_WK1 & R405_WK2 & R391_WK1 & R391_WK2
metab_12178	Heptafluorobutyric acid	C4HF7O2	-	HMDB0253102	-	R405_WK1 & R405_WK2 & R391_WK1 & R391_WK2
metab_14144	Herierin IV	C8H10O4	-	HMDB0038761	131123-57-4	R405_WK1 & R405_WK2 & R391_WK1 & R391_WK2
metab_9286	Hesperetin 3',7-O-diglucuronide	C28H30O18	-	HMDB0041742	-	R405_WK1 & R405_WK2 & R391_WK1 & R391_WK2
metab_14521	Hesperetin 7-glucoside	C22H24O11	-	HMDB0030747	2500-68-7	R405_WK1 & R405_WK2 & R391_WK1 & R391_WK2
metab_12233	Hexadecadienoic acid	C16H28O2	-	HMDB0302694	-	R405_WK1 & R405_WK2 & R391_WK1 & R391_WK2
metab_9019	Hexadecanedioate	C16H28O4-2	C19615	HMDB0000712;HMDB0304377;HMDB0000672	42150-38-9;505-54-4	R405_WK1 & R405_WK2 & R391_WK1 & R391_WK2
metab_17564	Hexadecanedioic acid	C16H30O4	C19615	HMDB0000712;HMDB0304377;LMFA01170022;HMDB0000672	42150-38-9;505-54-4	R405_WK1 & R405_WK2 & R391_WK1 & R391_WK2
metab_13663	Hispidulin	C16H12O6	C10058	LMPK12111159	1447-88-7	R405_WK1 & R405_WK2 & R391_WK1 & R391_WK2
metab_15396	Histamine-betaxanthin	C14H16N4O4	-	HMDB0304688	-	R405_WK1 & R405_WK2 & R391_WK1 & R391_WK2
metab_11311	Histidylaspartic acid	C10H14N4O5	-	HMDB0028881	41658-60-0	R405_WK1 & R405_WK2 & R391_WK1 & R391_WK2
metab_14738	Homovanillin	C9H10O3	C05581	PW_C002411;HMDB0005175	5703-24-2	R405_WK1 & R405_WK2 & R391_WK1 & R391_WK2
metab_10486	Humilixanthin	C14H18N2O7	C08548	HMDB0039123	111534-70-4	R405_WK1 & R405_WK2 & R391_WK1 & R391_WK2
metab_15544	Hydralazine	C8H8N4	C07040	HMDB0015400	86-54-4	R405_WK1 & R405_WK2 & R391_WK1 & R391_WK2
metab_10609	Hydralazine pyruvate hydrazone	C11H10N4O2	-	HMDB0061143	67536-13-4	R405_WK1 & R405_WK2 & R391_WK1 & R391_WK2
metab_9368	Hydromorphone-3-glucoside	C23H29NO8	-	HMDB0061144	-	R405_WK1 & R405_WK2 & R391_WK1 & R391_WK2
metab_10932	Hydroxy Bosentan	C27H29N5O7S	-	HMDB0253252	-	R405_WK1 & R405_WK2 & R391_WK1 & R391_WK2
metab_13364	Hydroxypelenolide	C15H24O3	-	HMDB0036663	17909-94-3	R405_WK1 & R405_WK2 & R391_WK1 & R391_WK2
metab_10491	Hydroxyprolylhydroxyproline	C10H16N2O5	-	HMDB0028864	21768-17-2	R405_WK1 & R405_WK2 & R391_WK1 & R391_WK2
metab_10632	Hydroxyrubicin	C27H28O12	-	HMDB0253290	-	R405_WK1 & R405_WK2 & R391_WK1 & R391_WK2
metab_14600	Hydroxysanguinarine	C20H13NO5	C12222	HMDB0253291	548-30-1	R405_WK1 & R405_WK2 & R391_WK1 & R391_WK2
metab_9754	Hydroxytyrosol 1-O-glucoside	C14H20O8	-	HMDB0041024	76873-99-9	R405_WK1 & R405_WK2 & R391_WK1 & R391_WK2
metab_15539	Icariside D1	C19H28O10	-	HMDB0303758	-	R405_WK1 & R405_WK2 & R391_WK1 & R391_WK2
metab_14465	Icariside E5	C26H34O11	-	HMDB0034749	126176-79-2	R405_WK1 & R405_WK2 & R391_WK1 & R391_WK2
metab_16390	Ilicifolinoside A	C11H20O7	-	HMDB0041186	-	R405_WK1 & R405_WK2 & R391_WK1 & R391_WK2
metab_12242	Ineketone	C20H30O3	C09110	HMDB0036698	62574-18-9	R405_WK1 & R405_WK2 & R391_WK1 & R391_WK2
metab_16792	Inosine	C10H12N4O5	C00294	HMDB0247301;HMDB0000195;PW_C000127;MJDBOTE0000386	58-63-9	R405_WK1 & R405_WK2 & R391_WK1 & R391_WK2
metab_14746	Inosinic acid	C10H13N4O8P	C00130	HMDB0257686;PW_C000114;HMDB0000175	131-99-7	R405_WK1 & R405_WK2 & R391_WK1 & R391_WK2
metab_12980	Inuline	C32H46N2O8	C08659	HMDB0248466	22413-78-1	R405_WK1 & R405_WK2 & R391_WK1 & R391_WK2
metab_13964	Irigenol	C15H10O8	-	-	-	R405_WK1 & R405_WK2 & R391_WK1 & R391_WK2
metab_10645	Isochlorogenic acid b	C25H24O12	C10468	HMDB0030707;HMDB0253617;HMDB0030705	57378-72-0;14534-61-3	R405_WK1 & R405_WK2 & R391_WK1 & R391_WK2
metab_17565	Isocitric Acid	C6H8O7	C00311	HMDB0000193;HMDB0304324;PW_C000125;HMDB0033717;HMDB0001874	30810-51-6;6061-97-8;320-77-4	R405_WK1 & R405_WK2 & R391_WK1 & R391_WK2
metab_14583	Isocolumbin	C20H22O6	C17508	HMDB0036837	471-54-5	R405_WK1 & R405_WK2 & R391_WK1 & R391_WK2
metab_10736	Isoferulic Acid	C10H10O4	C10470	HMDB0259693;HMDB0000955;MJDBOTE0000929	537-73-5;25522-33-2	R405_WK1 & R405_WK2 & R391_WK1 & R391_WK2
metab_10366	Isoferuloyl C1-glucuronide	C16H18O10	-	HMDB0041749	-	R405_WK1 & R405_WK2 & R391_WK1 & R391_WK2
metab_14745	Isoliquiritin	C21H22O9	C16978	LMPK12120021;HMDB0037318;HMDB0037317	5041-81-6;59122-93-9	R405_WK1 & R405_WK2 & R391_WK1 & R391_WK2
metab_11259	Isoorientin 2''-[p-coumaroyl-(->6)-glucoside]	C36H36O18	-	HMDB0032910	220948-74-3	R405_WK1 & R405_WK2 & R391_WK1 & R391_WK2
metab_10577	Isopropyl-beta-D-thiogalactopyranoside	C9H18O5S	-	HMDB0253575	-	R405_WK1 & R405_WK2 & R391_WK1 & R391_WK2
metab_16575	Isopyridoxal	C8H9NO3	C06051	HMDB0004290	6560-46-9	R405_WK1 & R405_WK2 & R391_WK1 & R391_WK2
metab_16529	Isorhamnetin 3-O-[b-D-glucopyranosyl-(1->2)-a-L-rhamnopyranoside]	C28H32O16	-	HMDB0037085	-	R405_WK1 & R405_WK2 & R391_WK1 & R391_WK2
metab_10203	Isorhamnetin 3-rutinoside-7-glucoside	C14H16O8	-	HMDB0304580;LMPK12112355	-	R405_WK1 & R405_WK2 & R391_WK1 & R391_WK2
metab_14962	Isorhamnetin 3-vicianoside	C27H30O16	-	LMPK12110577;HMDB0301867	-	R405_WK1 & R405_WK2 & R391_WK1 & R391_WK2
metab_15097	Isoschaftoside	C26H28O14	-	LMPK12110243	-	R405_WK1 & R405_WK2 & R391_WK1 & R391_WK2
metab_9758	Isoscoparin 2''-(6-(E)-ferulylglucoside)	C38H40O19	-	HMDB0038454;LMPK12110753	97605-26-0	R405_WK1 & R405_WK2 & R391_WK1 & R391_WK2
metab_14508	Isoscoparin 2''-(6-(E)-p-coumaroylglucoside)	C37H38O18	-	HMDB0037423;LMPK12110752	99445-33-7	R405_WK1 & R405_WK2 & R391_WK1 & R391_WK2
metab_17534	Isovalerylglucuronide	C11H18O8	-	HMDB0002091;PW_C001405	88070-93-3	R405_WK1 & R405_WK2 & R391_WK1 & R391_WK2
metab_16444	ISOVALERYLUREA	C6H12N2O2	-	HMDB0253706	-	R405_WK1 & R405_WK2 & R391_WK1 & R391_WK2
metab_16518	Isovitexin 2''-(6'''-(E)-p-coumaroylglucoside)	C36H36O17	-	HMDB0301977	-	R405_WK1 & R405_WK2 & R391_WK1 & R391_WK2
metab_14936	Isovitexin 2''-O-glucoside	C27H30O15	C04199	HMDB0302583;LMPK12110217;HMDB0029484	60767-80-8	R405_WK1 & R405_WK2 & R391_WK1 & R391_WK2
metab_14538	Isovitexin 7-(6'''-(E)-p-feruloylglucoside)	C37H38O18	-	HMDB0301976	-	R405_WK1 & R405_WK2 & R391_WK1 & R391_WK2
metab_17125	Jaceoside	C23H24O12	-	-	-	R405_WK1 & R405_WK2 & R391_WK1 & R391_WK2
metab_10785	Jasmolone glucoside	C17H26O7	-	HMDB0032870	-	R405_WK1 & R405_WK2 & R391_WK1 & R391_WK2
metab_13445	Juvenate	C16H26O3	-	HMDB0253743	-	R405_WK1 & R405_WK2 & R391_WK1 & R391_WK2
metab_9615	Kaempferol 3-(2''-(E)-feruloylgalactosyl-(1->4)-glucoside)	C37H38O19	-	HMDB0301960;LMPK12111949	-	R405_WK1 & R405_WK2 & R391_WK1 & R391_WK2
metab_14510	Kaempferol 3-gentiobioside	C27H30O16	-	LMPK12111731;HMDB0303606	-	R405_WK1 & R405_WK2 & R391_WK1 & R391_WK2
metab_14275	Kaempferol 3-gluco-rhamnoside	C27H30O15	-	HMDB0302917	-	R405_WK1 & R405_WK2 & R391_WK1 & R391_WK2
metab_9420	Kaempferol 3-gluco-xyloside	C26H28O15	-	HMDB0302918	-	R405_WK1 & R405_WK2 & R391_WK1 & R391_WK2
metab_11144	Kaempferol 3-sophoroside-rhamnoside	C33H40O20	-	HMDB0302973	-	R405_WK1 & R405_WK2 & R391_WK1 & R391_WK2
metab_11514	Kaempferol 7-sophoroside	C27H30O16	-	LMPK12111908;HMDB0032908	-	R405_WK1 & R405_WK2 & R391_WK1 & R391_WK2
metab_14373	Kanokoside D	C27H44O16	C17431	HMDB0036105	64703-88-4	R405_WK1 & R405_WK2 & R391_WK1 & R391_WK2
metab_14379	Kanzonol W	C20H16O5	-	HMDB0029787	184584-82-5	R405_WK1 & R405_WK2 & R391_WK1 & R391_WK2
metab_16857	Keto-3-deoxy-D-manno-octulosonic acid	C8H14O8	C01187	HMDB0244292	-	R405_WK1 & R405_WK2 & R391_WK1 & R391_WK2
metab_15471	Kievitone	C20H20O6	C01590	LMPK12050479;HMDB0034213	40105-60-0	R405_WK1 & R405_WK2 & R391_WK1 & R391_WK2
metab_13858	Kievitone hydrate	C20H22O7	C02549	HMDB0038111	62682-11-5	R405_WK1 & R405_WK2 & R391_WK1 & R391_WK2
metab_8844	Kinetensin 1-3	C15H30N6O4	-	HMDB0012983	138482-55-0	R405_WK1 & R405_WK2 & R391_WK1 & R391_WK2
metab_13659	Kiwiionoside	C19H34O9	-	HMDB0038691	141897-12-3	R405_WK1 & R405_WK2 & R391_WK1 & R391_WK2
metab_10434	Koaburside	C15H22O9	-	-	-	R405_WK1 & R405_WK2 & R391_WK1 & R391_WK2
metab_13191	Kukoamine C	C28H42N4O6	C17617	HMDB0060526	-	R405_WK1 & R405_WK2 & R391_WK1 & R391_WK2
metab_11695	Kuwanon J	C40H38O10	-	HMDB0030112	83709-26-6	R405_WK1 & R405_WK2 & R391_WK1 & R391_WK2
metab_11848	Kynuramine	C9H12N2O	-	HMDB0012246	363-36-0	R405_WK1 & R405_WK2 & R391_WK1 & R391_WK2
metab_15723	L,L-Cyclo(prolylalanyl)	C8H12N2O2	-	HMDB0303321	-	R405_WK1 & R405_WK2 & R391_WK1 & R391_WK2
metab_13803	L-2,3-Dihydrodipicolinate	C7H7NO4	C03340	HMDB0303995;HMDB0012247	16052-12-3	R405_WK1 & R405_WK2 & R391_WK1 & R391_WK2
metab_9904	L-2-Amino-3-(1-pyrazolyl)propanoic acid	C6H9N3O2	-	HMDB0034267	2734-48-7	R405_WK1 & R405_WK2 & R391_WK1 & R391_WK2
metab_14012	Lactucin	C15H16O5	C09489	HMDB0035814	1891-29-8	R405_WK1 & R405_WK2 & R391_WK1 & R391_WK2
metab_11789	Lactupicrin	C23H22O7	C09490	HMDB0035828	65725-11-3	R405_WK1 & R405_WK2 & R391_WK1 & R391_WK2
metab_16430	L-alpha-Amino-1H-pyrrole-1-hexanoic acid	C10H16N2O2	-	HMDB0040551	156539-32-1	R405_WK1 & R405_WK2 & R391_WK1 & R391_WK2
metab_17568	Lampranthin II	C27H30O16	C12634	HMDB0304696	32074-65-0	R405_WK1 & R405_WK2 & R391_WK1 & R391_WK2
metab_16095	Laninamivir	C13H22N4O7	C21557	HMDB0253972	203120-17-6	R405_WK1 & R405_WK2 & R391_WK1 & R391_WK2
metab_17569	Lappaol D	C30H32O9	C17812	HMDB0302070	-	R405_WK1 & R405_WK2 & R391_WK1 & R391_WK2
metab_15620	Lariciresinol	C20H24O6	C10646	HMDB0253982;HMDB0303941	27003-73-2	R405_WK1 & R405_WK2 & R391_WK1 & R391_WK2
metab_11065	L-Asparagine	C4H8N2O3	C00152	HMDB0000168;PW_C000110;HMDB0251512;MJDBOTE0000518	70-47-3	R405_WK1 & R405_WK2 & R391_WK1 & R391_WK2
metab_9469	L-Aspartic Acid	C4H7NO4	C00049	HMDB0000191;PW_C000123	56-84-8	R405_WK1 & R405_WK2 & R391_WK1 & R391_WK2
metab_14926	Leonuriside A	C14H20O9	-	HMDB0031721	121748-12-7	R405_WK1 & R405_WK2 & R391_WK1 & R391_WK2
metab_10119	L-Erythrulose	C4H8O4	C02045	HMDB0006293	533-50-6	R405_WK1 & R405_WK2 & R391_WK1 & R391_WK2
metab_13507	Leu His Gly Phe His	C29H39N9O6	-	-	-	R405_WK1 & R405_WK2 & R391_WK1 & R391_WK2
metab_10167	Leucocyanidin	C15H14O7	C05906	HMDB0303660;LMPK12020202	93527-39-0	R405_WK1 & R405_WK2 & R391_WK1 & R391_WK2
metab_10220	Leucyl-Aspartate	C10H18N2O5	-	HMDB0028925	-	R405_WK1 & R405_WK2 & R391_WK1 & R391_WK2
metab_17566	L-Glutamate	C5H9NO4	C00025	HMDB0003339;HMDB0000148;HMDB0060475	6893-26-1;56-86-0	R405_WK1 & R405_WK2 & R391_WK1 & R391_WK2
metab_16199	L-histidinol-phosphate	C6H12N3O4P	C01100	HMDB0304403	-	R405_WK1 & R405_WK2 & R391_WK1 & R391_WK2
metab_16468	Lichenin	C6H10O5	C00478	HMDB0302349	1402-10-4	R405_WK1 & R405_WK2 & R391_WK1 & R391_WK2
metab_15837	Licoagroside B	C18H24O12	-	HMDB0036523	-	R405_WK1 & R405_WK2 & R391_WK1 & R391_WK2
metab_13359	Licoricidin	C26H32O5	C16986	LMPK12080045;HMDB0034183	30508-27-1	R405_WK1 & R405_WK2 & R391_WK1 & R391_WK2
metab_14593	Ligustroflavone	C33H40O18	-	HMDB0254089	-	R405_WK1 & R405_WK2 & R391_WK1 & R391_WK2
metab_11181	Ligustroside	C25H32O12	-	HMDB0034751	35897-92-8	R405_WK1 & R405_WK2 & R391_WK1 & R391_WK2
metab_14138	Linalool (8-hydroxydihydro-)	C32H42O14	C06740	HMDB0304700	-	R405_WK1 & R405_WK2 & R391_WK1 & R391_WK2
metab_14285	Linalool 3,7-oxide beta-primeveroside	C21H36O11	-	HMDB0036571	-	R405_WK1 & R405_WK2 & R391_WK1 & R391_WK2
metab_16469	Linuron	C9H10Cl2N2O2	C11007	HMDB0254109	330-55-2	R405_WK1 & R405_WK2 & R391_WK1 & R391_WK2
metab_10660	Lipoamide	C8H15NOS2	C00248	HMDB0000962;HMDB0304823;LMFA08010006;PW_C000769	940-69-2	R405_WK1 & R405_WK2 & R391_WK1 & R391_WK2
metab_13479	Lipoxin B4	C20H32O5	C06315	HMDB0005082;LMFA03040002	98049-69-5	R405_WK1 & R405_WK2 & R391_WK1 & R391_WK2
metab_11126	Liquiritin apioside	C26H30O13	-	HMDB0037491	74639-14-8	R405_WK1 & R405_WK2 & R391_WK1 & R391_WK2
metab_13128	Lixivaptan	C27H21ClFN3O2	-	HMDB0254131	-	R405_WK1 & R405_WK2 & R391_WK1 & R391_WK2
metab_15117	Lofepramine	C26H27ClN2O	C07049	HMDB0254150;HMDB0001848	50-49-7	R405_WK1 & R405_WK2 & R391_WK1 & R391_WK2
metab_13456	Lovastatin acid	C24H38O6	C21130	HMDB0254177	75225-51-3	R405_WK1 & R405_WK2 & R391_WK1 & R391_WK2
metab_10335	L-Phenylalanine	C9H11NO2	C00079	HMDB0250791;PW_C000104;HMDB0000159;MJDBAA00000196	63-91-2	R405_WK1 & R405_WK2 & R391_WK1 & R391_WK2
metab_10225	L-Proline, 1-acetyl-4-hydroxy-, cis-	C7H11NO4	-	HMDB0253913	-	R405_WK1 & R405_WK2 & R391_WK1 & R391_WK2
metab_13959	L-Prolyl-4-hydroxy-L-prolin	C10H16N2O4	-	HMDB0256781	-	R405_WK1 & R405_WK2 & R391_WK1 & R391_WK2
metab_10208	L-quinate	C7H11O6-	C00296	HMDB0304404	77-95-2	R405_WK1 & R405_WK2 & R391_WK1 & R391_WK2
metab_13514	L-saccharopine	C11H20N2O6	C00449	HMDB0000279	997-68-2	R405_WK1 & R405_WK2 & R391_WK1 & R391_WK2
metab_9080	L-Tryptophane	C11H12N2O2	C00078	HMDB0000929	73-22-3	R405_WK1 & R405_WK2 & R391_WK1 & R391_WK2
metab_15715	Lucuminic acid	C19H26O12	-	HMDB0035007	190323-48-9	R405_WK1 & R405_WK2 & R391_WK1 & R391_WK2
metab_10882	Lumiflavin	C13H12N4O2	-	HMDB0254201	-	R405_WK1 & R405_WK2 & R391_WK1 & R391_WK2
metab_11957	Luteolin 7-(6''-apiosylglucoside)	C26H28O15	-	HMDB0303773	-	R405_WK1 & R405_WK2 & R391_WK1 & R391_WK2
metab_14999	Luteolin-6-C-Glucoside	C21H20O11	C01821	HMDB0301981;HMDB0253666;MJDBOTE0001266	-	R405_WK1 & R405_WK2 & R391_WK1 & R391_WK2
metab_17567	L-Xylonic acid	C5H10O6	C05411	HMDB0059750;HMDB0242183;HMDB0060256	526-91-0;4172-44-5	R405_WK1 & R405_WK2 & R391_WK1 & R391_WK2
metab_9969	L-Xylulose	C5H10O5	C00312	HMDB0000751	527-50-4;1932596-80-9	R405_WK1 & R405_WK2 & R391_WK1 & R391_WK2
metab_12779	LysoPA(0:0/18:1(9Z))	C21H41O7P	-	HMDB0007851	-	R405_WK1 & R405_WK2 & R391_WK1 & R391_WK2
metab_13156	LysoPA(16:0/0:0)	C19H39O7P	C04036	HMDB0007853	-	R405_WK1 & R405_WK2 & R391_WK1 & R391_WK2
metab_12368	LysoPA(18:1(9Z)/0:0)	C21H41O7P	-	HMDB0007855	-	R405_WK1 & R405_WK2 & R391_WK1 & R391_WK2
metab_11602	LysoPA(22:2(13Z,16Z)/0:0)	C25H47O7P	-	HMDB0114751	-	R405_WK1 & R405_WK2 & R391_WK1 & R391_WK2
metab_14758	LysoPA(8:0/0:0)	C11H23O7P	-	HMDB0114740	-	R405_WK1 & R405_WK2 & R391_WK1 & R391_WK2
metab_13127	LysoPE(0:0/18:3(9Z,12Z,15Z))	C23H42NO7P	-	HMDB0011479	-	R405_WK1 & R405_WK2 & R391_WK1 & R391_WK2
metab_11955	Lysophosphatidylinositol	C11H21O12P	-	HMDB0254272	-	R405_WK1 & R405_WK2 & R391_WK1 & R391_WK2
metab_12799	LysoPI(18:2(9Z,12Z)/0:0)	C27H49O12P	-	HMDB0240597	1425501-10-5	R405_WK1 & R405_WK2 & R391_WK1 & R391_WK2
metab_9956	Lysyltryptophan	C17H24N4O3	-	HMDB0028962	50674-18-5	R405_WK1 & R405_WK2 & R391_WK1 & R391_WK2
metab_13356	Macrocarpal E	C28H40O6	-	HMDB0038734	-	R405_WK1 & R405_WK2 & R391_WK1 & R391_WK2
metab_10586	Macromomycin B	C12H11NO5	-	HMDB0254293	-	R405_WK1 & R405_WK2 & R391_WK1 & R391_WK2
metab_16988	Maleamic Acid	C4H5NO3	C01596	HMDB0254310	557-24-4	R405_WK1 & R405_WK2 & R391_WK1 & R391_WK2
metab_12276	Maleic acid	C4H4O4	C01384	HMDB0000176;HMDB0303644	110-16-7	R405_WK1 & R405_WK2 & R391_WK1 & R391_WK2
metab_17570	Malic Acid	C4H6O5	C00149	HMDB0000156;PW_C000592;MJDBOTE0000694	97-67-6;617-48-1;6915-15-7	R405_WK1 & R405_WK2 & R391_WK1 & R391_WK2
metab_9980	Malonic semialdehyde	C3H4O3	C00222	HMDB0011111;PW_C006753	926-61-4	R405_WK1 & R405_WK2 & R391_WK1 & R391_WK2
metab_13571	Malvidin 3-(6-malonylglucoside) 5-glucoside	C32H37O20+	-	HMDB0038822	-	R405_WK1 & R405_WK2 & R391_WK1 & R391_WK2
metab_10088	Malvidin 3-rhamnoside	C23H25O11+	-	HMDB0303639	-	R405_WK1 & R405_WK2 & R391_WK1 & R391_WK2
metab_16093	Mangiferin	C19H18O11	C10077	HMDB0302730;HMDB0034410;MJDBOTE0001327	4773-96-0	R405_WK1 & R405_WK2 & R391_WK1 & R391_WK2
metab_11271	Marmesin rutinoside	C26H34O13	-	HMDB0041413	159650-11-0	R405_WK1 & R405_WK2 & R391_WK1 & R391_WK2
metab_15281	Marminal	C16H16O4	-	HMDB0035035	15334-19-7	R405_WK1 & R405_WK2 & R391_WK1 & R391_WK2
metab_17571	Medphalan	C13H18Cl2N2O2	C07122	HMDB0015176;HMDB0244533	13045-94-8;148-82-3	R405_WK1 & R405_WK2 & R391_WK1 & R391_WK2
metab_13606	Melatonin	C13H16N2O2	C01598	HMDB0001389;PW_C001074;MJDBZSJ0000127	73-31-4	R405_WK1 & R405_WK2 & R391_WK1 & R391_WK2
metab_16425	Melatonin glucuronide	C19H24N2O8	-	HMDB0060830	-	R405_WK1 & R405_WK2 & R391_WK1 & R391_WK2
metab_10226	Melibiitol	C12H24O11	C05399	HMDB0006791;PW_C002929	-	R405_WK1 & R405_WK2 & R391_WK1 & R391_WK2
metab_14523	Melilotoside	C15H18O8	C05158	HMDB0033581;HMDB0303353	618-67-7	R405_WK1 & R405_WK2 & R391_WK1 & R391_WK2
metab_15061	Meloside	C27H30O15	C04199	HMDB0302583	-	R405_WK1 & R405_WK2 & R391_WK1 & R391_WK2
metab_11119	Mequinol	C7H8O2	-	HMDB0029696	150-76-5	R405_WK1 & R405_WK2 & R391_WK1 & R391_WK2
metab_11151	METAMITRON	C10H10N4O	C10930	HMDB0254501	41394-05-2	R405_WK1 & R405_WK2 & R391_WK1 & R391_WK2
metab_16129	Meta-O-Dealkylated flecainide lactam	C15H17F3N2O4	-	HMDB0060832	-	R405_WK1 & R405_WK2 & R391_WK1 & R391_WK2
metab_13722	Metergoline	C25H29N3O2	-	HMDB0254511	-	R405_WK1 & R405_WK2 & R391_WK1 & R391_WK2
metab_16253	Methacycline	C22H22N2O8	C07654	PW_C009375;HMDB0015066	914-00-1	R405_WK1 & R405_WK2 & R391_WK1 & R391_WK2
metab_10875	Methotrexate	C20H22N8O5	C01937	PW_C009057;HMDB0014703;HMDB0248287;MJDBOTE0000857	1959-05-02	R405_WK1 & R405_WK2 & R391_WK1 & R391_WK2
metab_15720	Methoxyphenylacetic acid	C9H10O3	-	HMDB0301734	104-01-8	R405_WK1 & R405_WK2 & R391_WK1 & R391_WK2
metab_13724	Methyl (R)-9-hydroxy-10-undecene-5,7-diynoate glucoside	C18H24O8	-	HMDB0040895	152141-44-1	R405_WK1 & R405_WK2 & R391_WK1 & R391_WK2
metab_9730	Methyl 6-O-galloyl-beta-D-glucopyranoside	C14H18O10	-	HMDB0039354	88647-06-7	R405_WK1 & R405_WK2 & R391_WK1 & R391_WK2
metab_15684	Methyl 7-epi-12-hydroxyjasmonate glucoside	C19H30O9	-	HMDB0031763	142465-56-3	R405_WK1 & R405_WK2 & R391_WK1 & R391_WK2
metab_14914	Methyl n-acetylanthranilate	C10H11NO3	C06332	HMDB0032388	2719-08-06	R405_WK1 & R405_WK2 & R391_WK1 & R391_WK2
metab_9546	Methylmalonic acid	C4H6O4	C02170	LMFA01170118;PW_C000130;HMDB0000202	516-05-2	R405_WK1 & R405_WK2 & R391_WK1 & R391_WK2
metab_11298	Metiamide	C9H16N4S2	C07449	HMDB0061722;PW_C040730	34839-70-8	R405_WK1 & R405_WK2 & R391_WK1 & R391_WK2
metab_16771	Mevalonic acid	C6H12O4	C00418	PW_C000152;LMFA01050352;HMDB0000227	150-97-0;17817-88-8	R405_WK1 & R405_WK2 & R391_WK1 & R391_WK2
metab_13583	MG(0:0/5-iso PGF2VI/0:0)	C21H36O7	-	HMDB0260537	-	R405_WK1 & R405_WK2 & R391_WK1 & R391_WK2
metab_12011	MG(16:1(9Z)/0:0/0:0)	C19H36O4	-	HMDB0011565	-	R405_WK1 & R405_WK2 & R391_WK1 & R391_WK2
metab_13086	MG(18:1(9Z)-O(12,13)/0:0/0:0)	C21H38O5	-	HMDB0260492	-	R405_WK1 & R405_WK2 & R391_WK1 & R391_WK2
metab_12128	MG(20:3(8Z,11Z,14Z)/0:0/0:0)	C23H40O4	-	HMDB0011577	869485-73-4	R405_WK1 & R405_WK2 & R391_WK1 & R391_WK2
metab_15769	Minocycline	C23H27N3O7	C07225	HMDB0015152;PW_C009450;LMPK07000002	10118-90-8	R405_WK1 & R405_WK2 & R391_WK1 & R391_WK2
metab_15284	Miroestrol	C20H22O6	C08831	HMDB0254751	2618-41-9	R405_WK1 & R405_WK2 & R391_WK1 & R391_WK2
metab_15991	Mitomycin	C15H18N4O5	C06681	HMDB0014450	1950-07-07	R405_WK1 & R405_WK2 & R391_WK1 & R391_WK2
metab_17438	MJDBISSN00000001	C9H10ClNO2	-	MJDBISSN00000001	-	R405_WK1 & R405_WK2 & R391_WK1 & R391_WK2
metab_17435	MJDBISSN00000003	C24H36D4O5	-	MJDBISSN00000003	-	R405_WK1 & R405_WK2 & R391_WK1 & R391_WK2
metab_17434	MJDBISSN00000009	C9H6D5NO2	-	MJDBISSN00000009	-	R405_WK1 & R405_WK2 & R391_WK1 & R391_WK2
metab_15213	Moexipril	C27H34N2O7	C07704	HMDB0257333;HMDB0014829;PW_C009168	103775-10-6	R405_WK1 & R405_WK2 & R391_WK1 & R391_WK2
metab_11822	Molludistin 2''-rhamnoside	C27H30O13	-	HMDB0037418	-	R405_WK1 & R405_WK2 & R391_WK1 & R391_WK2
metab_15989	Monotropein	C16H22O11	C09788	HMDB0035608;LMPR0102070012	5945-50-6	R405_WK1 & R405_WK2 & R391_WK1 & R391_WK2
metab_10953	Monotropeoside	C19H26O12	-	HMDB0303042	-	R405_WK1 & R405_WK2 & R391_WK1 & R391_WK2
metab_11147	Montirelin	C17H24N6O4S	-	HMDB0254874	-	R405_WK1 & R405_WK2 & R391_WK1 & R391_WK2
metab_11191	Moracin G	C19H16O4	-	HMDB0033314	73338-86-0	R405_WK1 & R405_WK2 & R391_WK1 & R391_WK2
metab_14756	Moracin P	C19H18O5	-	HMDB0040315	102841-46-3	R405_WK1 & R405_WK2 & R391_WK1 & R391_WK2
metab_16258	Moschamine	C20H20N2O4	-	HMDB0032759	68573-23-9	R405_WK1 & R405_WK2 & R391_WK1 & R391_WK2
metab_14502	Mulberroside F	C26H30O14	-	HMDB0040126	-	R405_WK1 & R405_WK2 & R391_WK1 & R391_WK2
metab_9266	Multiflorin B	C27H30O15	C17600	LMPK12111858;HMDB0303597	-	R405_WK1 & R405_WK2 & R391_WK1 & R391_WK2
metab_14245	Mupirocin	C26H44O9	C11758	HMDB0014554;MJDBOTE0001685	12650-69-0	R405_WK1 & R405_WK2 & R391_WK1 & R391_WK2
metab_9963	Myo-Inositol	C6H12O6	C00137	PW_C000137;HMDB0000211;MJDBOTE0000341	87-89-8	R405_WK1 & R405_WK2 & R391_WK1 & R391_WK2
metab_10111	Myo-inositol glutamate	C11H17NO10	-	HMDB0254974	-	R405_WK1 & R405_WK2 & R391_WK1 & R391_WK2
metab_9069	Myricetin 3-(6-acetylgalactoside)	C23H22O14	-	HMDB0035462	-	R405_WK1 & R405_WK2 & R391_WK1 & R391_WK2
metab_15691	N-(1-Deoxy-1-fructosyl)alanine	C9H17NO7	-	HMDB0038662	16124-24-6	R405_WK1 & R405_WK2 & R391_WK1 & R391_WK2
metab_16381	N-(2-Aminoethyl)maleimide	C6H8N2O2	-	HMDB0244488	-	R405_WK1 & R405_WK2 & R391_WK1 & R391_WK2
metab_13115	N-(4-(2,5-Dihydro-5-oxo-3-furanyl)phenyl)-4-(beta-D-glucopyranosyloxy)benzamide	C23H23NO9	-	HMDB0253559	-	R405_WK1 & R405_WK2 & R391_WK1 & R391_WK2
metab_13984	N(epsilon)-(Carboxymethyl)hydroxylysine	C8H16N2O5	-	HMDB0250375	-	R405_WK1 & R405_WK2 & R391_WK1 & R391_WK2
metab_16480	N-(Hydroxymethyl)acrylamide	C4H7NO2	C19456	HMDB0255023	924-42-5	R405_WK1 & R405_WK2 & R391_WK1 & R391_WK2
metab_16855	N-(L-Arginino)succinate	C10H18N4O6	C03406	HMDB0000052	2387-71-5	R405_WK1 & R405_WK2 & R391_WK1 & R391_WK2
metab_10739	N,N-dihydroxy-L-tryptophan	C11H11N2O4-	C19717	HMDB0304419	-	R405_WK1 & R405_WK2 & R391_WK1 & R391_WK2
metab_15456	N-[4'-hydroxy-(E)-cinnamoyl]-L-aspartic acid	C13H13NO6	-	HMDB0029234	-	R405_WK1 & R405_WK2 & R391_WK1 & R391_WK2
metab_15382	N1-(5-Phospho-a-D-ribosyl)-5,6-dimethylbenzimidazole	C14H19N2O7P	C04778	HMDB0003882	-	R405_WK1 & R405_WK2 & R391_WK1 & R391_WK2
metab_10077	N2-gamma-Glutamylglutamine	C10H17N3O6	C05283	HMDB0011738	10148-81-9	R405_WK1 & R405_WK2 & R391_WK1 & R391_WK2
metab_10216	N2-Succinoylarginine	C10H18N4O5	-	HMDB0032764	2478-02-06	R405_WK1 & R405_WK2 & R391_WK1 & R391_WK2
metab_10198	N2-Succinyl-L-glutamic acid 5-semialdehyde	C9H13NO6	C05932	HMDB0001180	-	R405_WK1 & R405_WK2 & R391_WK1 & R391_WK2
metab_16611	N2-Succinyl-L-ornithine	C9H16N2O5	C03415	HMDB0001199	899816-95-6	R405_WK1 & R405_WK2 & R391_WK1 & R391_WK2
metab_15029	N-Acetoxymethylflindersine	C17H17NO4	-	HMDB0039879	149998-45-8	R405_WK1 & R405_WK2 & R391_WK1 & R391_WK2
metab_16255	N-Acetyl-7-O-acetylneuraminic acid	C13H21NO10	C04016	HMDB0000785	18529-63-0	R405_WK1 & R405_WK2 & R391_WK1 & R391_WK2
metab_10559	N-Acetyl-DL-Valine	C7H13NO3	-	HMDB0011757	96-81-1	R405_WK1 & R405_WK2 & R391_WK1 & R391_WK2
metab_11199	N-Acetyl-D-phenylalanine	C11H13NO3	C05620	-	10172-89-1	R405_WK1 & R405_WK2 & R391_WK1 & R391_WK2
metab_15111	N-Acetyl-D-tryptophan	C13H14N2O3	C03137	HMDB0255052	2280-01-05	R405_WK1 & R405_WK2 & R391_WK1 & R391_WK2
metab_10180	N-Acetyl-L-Alanine	C5H9NO3	-	HMDB0255053;HMDB0000766	97-69-8	R405_WK1 & R405_WK2 & R391_WK1 & R391_WK2
metab_15149	N-Acetylleucine	C8H15NO3	C02710	HMDB0011756	1188-21-2	R405_WK1 & R405_WK2 & R391_WK1 & R391_WK2
metab_15875	N-Acetyl-L-glutamyl 5-phosphate	C7H12NO8P	C04133	HMDB0006456	15383-57-0	R405_WK1 & R405_WK2 & R391_WK1 & R391_WK2
metab_13749	N-Acetyl-L-methionine	C7H13NO3S	C02712	HMDB0011745	65-82-7	R405_WK1 & R405_WK2 & R391_WK1 & R391_WK2
metab_10385	N-ACETYLPROLINE	C7H11NO3	-	HMDB0094701;HMDB0242126	68-95-1	R405_WK1 & R405_WK2 & R391_WK1 & R391_WK2
metab_13380	Nandrolone	C18H26O2	C07254	HMDB0002725;LMST02010044	434-22-0	R405_WK1 & R405_WK2 & R391_WK1 & R391_WK2
metab_14705	Naratriptan	C17H25N3O2S	C07792	HMDB0015087	121679-13-8	R405_WK1 & R405_WK2 & R391_WK1 & R391_WK2
metab_14384	Nasutin A	C14H6O6	-	HMDB0255467	-	R405_WK1 & R405_WK2 & R391_WK1 & R391_WK2
metab_11924	N-benzylformamide	C8H9NO	C15561	HMDB0304423	6343-54-0	R405_WK1 & R405_WK2 & R391_WK1 & R391_WK2
metab_15272	Nb-trans-Feruloylserotonin glucoside	C26H30N2O9	-	HMDB0032761	-	R405_WK1 & R405_WK2 & R391_WK1 & R391_WK2
metab_10223	N-Carbamoyl glucuronide lorcaserin	C21H28ClNO5	-	HMDB0061159	-	R405_WK1 & R405_WK2 & R391_WK1 & R391_WK2
metab_14843	Neoagarotetraose	C24H38O19	-	HMDB0255514	-	R405_WK1 & R405_WK2 & R391_WK1 & R391_WK2
metab_14575	Neoeriocitrin	C27H32O15	C09805	LMPK12140359;HMDB0255521	13241-32-2	R405_WK1 & R405_WK2 & R391_WK1 & R391_WK2
metab_15683	Neohesperidin dihydrochalcone	C28H36O15	-	HMDB0030542	20702-77-6	R405_WK1 & R405_WK2 & R391_WK1 & R391_WK2
metab_10857	Neohesperidoside	C12H22O10	C08244	HMDB0302540	-	R405_WK1 & R405_WK2 & R391_WK1 & R391_WK2
metab_14205	Neoisoastilbin	C21H22O11	C17449	HMDB0033850;HMDB0242667	29838-67-3	R405_WK1 & R405_WK2 & R391_WK1 & R391_WK2
metab_17572	Nerol	C10H18O	C09871	LMPR0102010010;HMDB0035155;HMDB0005812	106-24-1;106-25-2	R405_WK1 & R405_WK2 & R391_WK1 & R391_WK2
metab_9048	Neryl formate	C11H18O2	C12294	HMDB0035156	105-86-2	R405_WK1 & R405_WK2 & R391_WK1 & R391_WK2
metab_14482	Neu5NAcalpha2->6lactose	C23H39NO19	-	HMDB0255553	-	R405_WK1 & R405_WK2 & R391_WK1 & R391_WK2
metab_10563	Neuromedin B (1-3)	C12H22N4O5	-	HMDB0013016	-	R405_WK1 & R405_WK2 & R391_WK1 & R391_WK2
metab_11856	Niazimicin	C16H23NO6S	-	HMDB0031944	147821-49-6	R405_WK1 & R405_WK2 & R391_WK1 & R391_WK2
metab_12007	Nitrosobenzene	C6H5NO	C06876	HMDB0255658	586-96-9	R405_WK1 & R405_WK2 & R391_WK1 & R391_WK2
metab_16044	N-Lactoylphenylalanine	C12H15NO4	-	HMDB0062175	183241-73-8	R405_WK1 & R405_WK2 & R391_WK1 & R391_WK2
metab_10568	N-Methylethanolaminium phosphate	C3H10NO4P	C01210	HMDB0060173	-	R405_WK1 & R405_WK2 & R391_WK1 & R391_WK2
metab_14054	N-Myristoyl Lysine	C20H40N2O3	-	HMDB0242055;LMFA08020264	-	R405_WK1 & R405_WK2 & R391_WK1 & R391_WK2
metab_13914	NNAL-N-glucuronide	C16H24N3O8+	C19606	HMDB0060498	-	R405_WK1 & R405_WK2 & R391_WK1 & R391_WK2
metab_15236	Nonactinic Acid	C10H18O4	-	-	-	R405_WK1 & R405_WK2 & R391_WK1 & R391_WK2
metab_10748	Nonate	C9H16O4	-	HMDB0011717	-	R405_WK1 & R405_WK2 & R391_WK1 & R391_WK2
metab_15560	Norhygrine	C7H13NO	-	HMDB0302903	-	R405_WK1 & R405_WK2 & R391_WK1 & R391_WK2
metab_13192	Normethandrone	C19H28O2	C14491	HMDB0255746	514-61-4	R405_WK1 & R405_WK2 & R391_WK1 & R391_WK2
metab_16651	Norophthalmic acid	C10H17N3O6	-	HMDB0005766	1116-21-8	R405_WK1 & R405_WK2 & R391_WK1 & R391_WK2
metab_14057	N-Trans-Feruloyltyramine	C18H19NO4	C02717	HMDB0029365	66648-43-9	R405_WK1 & R405_WK2 & R391_WK1 & R391_WK2
metab_9052	Octadeca-2,4-dienedioic acid	C18H30O4	-	HMDB0242188	-	R405_WK1 & R405_WK2 & R391_WK1 & R391_WK2
metab_13703	Octinoxate	C18H26O3	C10476	HMDB0255909;HMDB0030762	24393-56-4	R405_WK1 & R405_WK2 & R391_WK1 & R391_WK2
metab_15855	O-Ethyl s-(2-furylmethyl)thiocarbonate	C8H10O3S	-	HMDB0303266	-	R405_WK1 & R405_WK2 & R391_WK1 & R391_WK2
metab_10879	Oleuropein	C25H32O13	C09794	HMDB0035872;MJDBOTE0001617	32619-42-4	R405_WK1 & R405_WK2 & R391_WK1 & R391_WK2
metab_15304	Oleuroside	C25H32O13	-	HMDB0035352	116383-31-4	R405_WK1 & R405_WK2 & R391_WK1 & R391_WK2
metab_10832	Olivil 4'-O-Glucoside	C26H34O12	-	-	-	R405_WK1 & R405_WK2 & R391_WK1 & R391_WK2
metab_11130	Ononin	C22H22O9	C10509	LMPK12050014;HMDB0033987	486-62-4	R405_WK1 & R405_WK2 & R391_WK1 & R391_WK2
metab_10594	Ophiopogonin C'	C39H62O12	-	HMDB0029312	19057-67-1	R405_WK1 & R405_WK2 & R391_WK1 & R391_WK2
metab_16653	Orotic Acid	C5H4N2O4	C00295	PW_C000151;HMDB0000226;MJDBOTE0000334	65-86-1	R405_WK1 & R405_WK2 & R391_WK1 & R391_WK2
metab_8959	Orsellinic acid 2-O-beta-D-glucoside	C14H18O9	-	HMDB0302998	-	R405_WK1 & R405_WK2 & R391_WK1 & R391_WK2
metab_16649	Osmundalactone	C6H8O3	-	HMDB0031303	69308-39-0	R405_WK1 & R405_WK2 & R391_WK1 & R391_WK2
metab_15840	Osmundalin	C12H18O8	-	HMDB0031304	54835-71-1	R405_WK1 & R405_WK2 & R391_WK1 & R391_WK2
metab_16433	O-Succinyl-L-homoserine	C8H13NO6	C01118	HMDB0255868	1492-23-5	R405_WK1 & R405_WK2 & R391_WK1 & R391_WK2
metab_8829	Oxandrolone	C19H30O3	C07346	HMDB0014759	53-39-4	R405_WK1 & R405_WK2 & R391_WK1 & R391_WK2
metab_11841	Oxazepam	C15H11ClN2O2	C07359	HMDB0014980	604-75-1	R405_WK1 & R405_WK2 & R391_WK1 & R391_WK2
metab_10213	Oxidized Glutathione	C20H32N6O12S2	C00127	HMDB0003337;HMDB0011691;PW_C001847;MJDBOTE0000407	27025-41-8;15718-51-1	R405_WK1 & R405_WK2 & R391_WK1 & R391_WK2
metab_9443	Oxoadipic acid	C6H8O5	C00322	HMDB0000225;PW_C000150;LMFA01170121	3184-35-8	R405_WK1 & R405_WK2 & R391_WK1 & R391_WK2
metab_9453	Oxoglutaric acid	C5H6O5	C00026	PW_C000134;HMDB0000208	328-50-7	R405_WK1 & R405_WK2 & R391_WK1 & R391_WK2
metab_12171	PA(16:1(9Z)/20:3(8Z,11Z,14Z))	C39H69O8P	C00416	HMDB0115513;LMGP10010217;PW_C063898	-	R405_WK1 & R405_WK2 & R391_WK1 & R391_WK2
metab_11241	PA(2:0/5-iso PGF2VI)	C23H39O11P	-	HMDB0266529	-	R405_WK1 & R405_WK2 & R391_WK1 & R391_WK2
metab_15632	Paeonol	C9H10O3	C10712	HMDB0256081;MJDBOTE0001333	552-41-0	R405_WK1 & R405_WK2 & R391_WK1 & R391_WK2
metab_12298	Palmitaldehyde	C16H32O	C00517	LMFA06000088;HMDB0001551;PW_C001193	629-80-1	R405_WK1 & R405_WK2 & R391_WK1 & R391_WK2
metab_13146	Palmitic Acid	C16H32O2	C00249	HMDB0303203;PW_C000145;LMFA01010001;HMDB0000220;MJDBOTE0000410	1957-10-03	R405_WK1 & R405_WK2 & R391_WK1 & R391_WK2
metab_17573	Panaxynol	C17H24O	C08450	LMFA05000689;HMDB0039588;LMFA05000019;HMDB0244256	81203-57-8;21852-80-2	R405_WK1 & R405_WK2 & R391_WK1 & R391_WK2
metab_15863	P-Anisic Acid	C8H8O3	C02519	HMDB0001101	100-09-4	R405_WK1 & R405_WK2 & R391_WK1 & R391_WK2
metab_16228	Pantothenate	C9H17NO5	C00864	HMDB0250782;HMDB0000210	79-83-4	R405_WK1 & R405_WK2 & R391_WK1 & R391_WK2
metab_9369	Pantoyllactone glucoside	C12H20O8	-	HMDB0041269	-	R405_WK1 & R405_WK2 & R391_WK1 & R391_WK2
metab_16476	Paraldehyde	C6H12O3	C07834	HMDB0032456	123-63-7	R405_WK1 & R405_WK2 & R391_WK1 & R391_WK2
metab_11134	Para-Nitrophenyl	C6H5NO2	-	HMDB0245652	-	R405_WK1 & R405_WK2 & R391_WK1 & R391_WK2
metab_15225	Parasorbic acid	C6H8O2	C08502	HMDB0301801	10048-32-5	R405_WK1 & R405_WK2 & R391_WK1 & R391_WK2
metab_11651	P-Benzosemiquinone	C6H6O2	C02389	HMDB0256033	-	R405_WK1 & R405_WK2 & R391_WK1 & R391_WK2
metab_13104	PE(16:0/0:0)	C21H44NO7P	-	HMDB0011503;LMGP02050002	53862-35-4	R405_WK1 & R405_WK2 & R391_WK1 & R391_WK2
metab_12240	PE(18:2/0:0)	C23H44NO7P	-	-	-	R405_WK1 & R405_WK2 & R391_WK1 & R391_WK2
metab_13214	PE(18:3/0:0)	C23H42NO7P	-	-	-	R405_WK1 & R405_WK2 & R391_WK1 & R391_WK2
metab_13226	Pelargonic acid	C9H18O2	C01601	LMFA01010009;HMDB0000847	112-05-0	R405_WK1 & R405_WK2 & R391_WK1 & R391_WK2
metab_13784	Pelargonidin 3-rhamnoside	C21H21O9+	-	LMPK12010091;HMDB0038085	56190-03-5	R405_WK1 & R405_WK2 & R391_WK1 & R391_WK2
metab_11607	Penethamate	C22H31N3O4S	-	HMDB0256223	-	R405_WK1 & R405_WK2 & R391_WK1 & R391_WK2
metab_17574	Penicillic acid	C8H10O4	C16804;C19495	HMDB0256217	90-65-3;17397-87-4	R405_WK1 & R405_WK2 & R391_WK1 & R391_WK2
metab_16865	Penicillin F	C14H20N2O4S	C17402	HMDB0256230	118-53-6	R405_WK1 & R405_WK2 & R391_WK1 & R391_WK2
metab_14337	Pentostatin	C11H16N4O4	C02267	HMDB0014692;HMDB0245535	53910-25-1	R405_WK1 & R405_WK2 & R391_WK1 & R391_WK2
metab_16226	Pentoxifylline	C13H18N4O3	C07424	HMDB0014944;MJDBOTE0001686	6493-05-06	R405_WK1 & R405_WK2 & R391_WK1 & R391_WK2
metab_12020	Pentoxyresorufin	C17H17NO3	-	HMDB0256292	-	R405_WK1 & R405_WK2 & R391_WK1 & R391_WK2
metab_14442	Perindopril	C19H32N2O5	C07706	HMDB0014928;PW_C009254;MJDBOTE0001391	107133-36-8;82834-16-0	R405_WK1 & R405_WK2 & R391_WK1 & R391_WK2
metab_12964	PG(16:0/0:0)[U]	C22H45O9P	-	-	-	R405_WK1 & R405_WK2 & R391_WK1 & R391_WK2
metab_8937	PG(16:0/16:1(9Z))	C38H73O10P	C00344	LMGP04010910;PW_C006579;HMDB0010571	-	R405_WK1 & R405_WK2 & R391_WK1 & R391_WK2
metab_8876	PG(16:1(9Z)/16:0)	C38H73O10P	C00344	HMDB0010585;LMGP04010207;PW_C006593	-	R405_WK1 & R405_WK2 & R391_WK1 & R391_WK2
metab_12889	PG(22:6(4Z,7Z,10Z,13Z,16Z,19Z)/20:2(11Z,14Z))	C48H79O10P	C00344	HMDB0116601;PW_C063055;LMGP04010837	-	R405_WK1 & R405_WK2 & R391_WK1 & R391_WK2
metab_16026	Pglu-his-pro	C16H21N5O5	-	HMDB0256375	-	R405_WK1 & R405_WK2 & R391_WK1 & R391_WK2
metab_11815	Phaseolic acid	C12H22O6	C10483	HMDB0031897;LMFA01060200	53755-04-7;29533-15-1	R405_WK1 & R405_WK2 & R391_WK1 & R391_WK2
metab_17575	Phenylacetylglutamine	C13H16N2O4	C04148	HMDB0006344;PW_C002728;HMDB0062645;MJDBOTE0000584	28047-15-6	R405_WK1 & R405_WK2 & R391_WK1 & R391_WK2
metab_15859	Phenylalanine glutamate	C14H18N2O6	-	HMDB0256433	-	R405_WK1 & R405_WK2 & R391_WK1 & R391_WK2
metab_11297	Phenylpyruvic Acid	C9H8O3	C00166	PW_C000131;HMDB0000205;HMDB0304081;MJDBOTE0000608	156-06-9	R405_WK1 & R405_WK2 & R391_WK1 & R391_WK2
metab_13159	Pheophorbide a	C35H36N4O5	C18021	HMDB0256449	15664-29-6	R405_WK1 & R405_WK2 & R391_WK1 & R391_WK2
metab_10060	Phosphohydroxypyruvic acid	C3H5O7P	C03232	HMDB0001024;PW_C000810;HMDB0304153	3913-50-6	R405_WK1 & R405_WK2 & R391_WK1 & R391_WK2
metab_16452	Phosphomevalonic acid	C6H13O7P	C01107	HMDB0256482;HMDB0001343	73566-35-5	R405_WK1 & R405_WK2 & R391_WK1 & R391_WK2
metab_11056	Phthalic Acid	C8H6O4	C01606	HMDB0002107;MJDBOTE0000627	88-99-3	R405_WK1 & R405_WK2 & R391_WK1 & R391_WK2
metab_13266	Phtpp	C20H11F6N3O	-	HMDB0256509	-	R405_WK1 & R405_WK2 & R391_WK1 & R391_WK2
metab_17524	Physangulide	C28H42O9	-	HMDB0037381	131749-58-1	R405_WK1 & R405_WK2 & R391_WK1 & R391_WK2
metab_8848	Picraquassioside D	C13H18O8	-	-	-	R405_WK1 & R405_WK2 & R391_WK1 & R391_WK2
metab_11793	Pilocarpine	C11H16N2O2	C07474	HMDB0015217;MJDBOTE0001565	92-13-7;54-71-7	R405_WK1 & R405_WK2 & R391_WK1 & R391_WK2
metab_14397	Pimelic acid	C7H12O4	C02656	HMDB0000857;LMFA01170051	111-16-0	R405_WK1 & R405_WK2 & R391_WK1 & R391_WK2
metab_9096	Pindolol	C14H20N2O2	C07445	HMDB0015095;PW_C009401;MJDBOTE0000319	13523-86-9	R405_WK1 & R405_WK2 & R391_WK1 & R391_WK2
metab_14178	Pipecolic acid betaine	C21H20O10	C08283	HMDB0033433;HMDB0304552;HMDB0304559	472-22-0	R405_WK1 & R405_WK2 & R391_WK1 & R391_WK2
metab_14526	Piperonyl acetate	C10H10O4	-	HMDB0032614	326-61-4	R405_WK1 & R405_WK2 & R391_WK1 & R391_WK2
metab_15309	Pisumic acid	C15H22O5	-	HMDB0039241	-	R405_WK1 & R405_WK2 & R391_WK1 & R391_WK2
metab_10952	Pisumionoside	C19H32O9	-	HMDB0039947	371113-06-3	R405_WK1 & R405_WK2 & R391_WK1 & R391_WK2
metab_11771	Plantaginin	C21H20O11	C17056	-	-	R405_WK1 & R405_WK2 & R391_WK1 & R391_WK2
metab_11149	Plicatic acid	C20H22O10	C10873	HMDB0256643	16462-65-0	R405_WK1 & R405_WK2 & R391_WK1 & R391_WK2
metab_13801	Polyethylene, oxidized	C12H20O5	-	HMDB0032472	68441-17-8	R405_WK1 & R405_WK2 & R391_WK1 & R391_WK2
metab_15377	Pratenol B	C15H12O7	-	HMDB0040631	147710-51-8	R405_WK1 & R405_WK2 & R391_WK1 & R391_WK2
metab_8912	Pravastatin	C23H36O7	C01844	HMDB0005022;PW_C002369;LMFA05000695;HMDB0256737;MJDBOTE0001592	81093-37-0	R405_WK1 & R405_WK2 & R391_WK1 & R391_WK2
metab_14090	Prednisolone phthalate	C29H30O9	-	HMDB0256749	-	R405_WK1 & R405_WK2 & R391_WK1 & R391_WK2
metab_13526	Pregnanediol 3-O-glucuronide	C27H44O8	C03033	HMDB0010318	1852-49-9	R405_WK1 & R405_WK2 & R391_WK1 & R391_WK2
metab_15357	Prenyl arabinosyl-(1->6)-glucoside	C16H28O10	-	HMDB0041360	175737-84-5	R405_WK1 & R405_WK2 & R391_WK1 & R391_WK2
metab_13906	Pressinoic acid	C33H42N8O10S2	-	HMDB0256768	-	R405_WK1 & R405_WK2 & R391_WK1 & R391_WK2
metab_16481	Prolyl-Gamma-glutamate	C10H17N3O4	-	HMDB0029031	-	R405_WK1 & R405_WK2 & R391_WK1 & R391_WK2
metab_10585	Promethazine	C17H20N2S	C07404	PW_C009497;HMDB0015202	60-87-7	R405_WK1 & R405_WK2 & R391_WK1 & R391_WK2
metab_13428	Propionylcarnitine	C10H19NO4	C03017	HMDB0000824;PW_C000658;LMFA07070105	20064-19-1;17298-37-2	R405_WK1 & R405_WK2 & R391_WK1 & R391_WK2
metab_15172	Propyl benzoate	C10H12O2	-	HMDB0031761	2315-68-6	R405_WK1 & R405_WK2 & R391_WK1 & R391_WK2
metab_12136	Prostavasin	C20H34O5	C04741	HMDB0001442;HMDB0256860	745-65-3	R405_WK1 & R405_WK2 & R391_WK1 & R391_WK2
metab_10956	Pseudouridine	C9H12N2O6	C02067	HMDB0000767	1445-07-4	R405_WK1 & R405_WK2 & R391_WK1 & R391_WK2
metab_9101	PSOROMIC ACID	C18H14O8	-	-	-	R405_WK1 & R405_WK2 & R391_WK1 & R391_WK2
metab_16069	Ptaquiloside	C20H30O8	C19515	HMDB0242690	87625-62-5	R405_WK1 & R405_WK2 & R391_WK1 & R391_WK2
metab_15336	Ptelatoside A	C19H26O10	-	HMDB0034447;HMDB0032600	90899-20-0;90852-99-6	R405_WK1 & R405_WK2 & R391_WK1 & R391_WK2
metab_11256	Pterin	C6H5N5O	C00715	HMDB0000802	2236-60-4	R405_WK1 & R405_WK2 & R391_WK1 & R391_WK2
metab_14460	Puerarin	C21H20O9	C10524	HMDB0240265;LMPK12050005	3681-99-0	R405_WK1 & R405_WK2 & R391_WK1 & R391_WK2
metab_15574	Purpurogallin	C11H8O5	C09964	HMDB0256929	569-77-7	R405_WK1 & R405_WK2 & R391_WK1 & R391_WK2
metab_9298	Pyraclofos	C14H18ClN2O3PS	C18406	HMDB0256939	77458-01-6	R405_WK1 & R405_WK2 & R391_WK1 & R391_WK2
metab_11966	Pyrazosulfuron-ethyl	C14H18N6O7S	C18444	HMDB0256958	93697-74-6	R405_WK1 & R405_WK2 & R391_WK1 & R391_WK2
metab_15224	Pyridaben	C19H25ClN2OS	C18614	HMDB0256960	96489-71-3	R405_WK1 & R405_WK2 & R391_WK1 & R391_WK2
metab_11842	Pyridostigmine	C9H13N2O2+	C07410	HMDB0014685	155-97-5	R405_WK1 & R405_WK2 & R391_WK1 & R391_WK2
metab_11011	Pyrogallol-2-O-glucuronide	C12H14O9	-	HMDB0060017	-	R405_WK1 & R405_WK2 & R391_WK1 & R391_WK2
metab_10639	Pyroglutamyl-prolyl-arginine-4-nitroanilide	C22H30N8O6	-	HMDB0257386	-	R405_WK1 & R405_WK2 & R391_WK1 & R391_WK2
metab_14204	Pyropheophorbide a	C33H34N4O3	C18064	HMDB0256993	-	R405_WK1 & R405_WK2 & R391_WK1 & R391_WK2
metab_10330	Pyruvic acid	C3H4O3	C00022	LMFA01060077;PW_C000164;HMDB0000243	127-17-3	R405_WK1 & R405_WK2 & R391_WK1 & R391_WK2
metab_14396	Q-100035	C20H15N3O6	-	HMDB0257013	-	R405_WK1 & R405_WK2 & R391_WK1 & R391_WK2
metab_11427	Quercetin 3,7-Dimethyl Ether	C17H14O7	C01265	LMPK12112731;HMDB0029263	2068-02-02	R405_WK1 & R405_WK2 & R391_WK1 & R391_WK2
metab_15505	Quercetin 3-O-glucuronide	C21H18O13	-	LMPK12112173;HMDB0029212	22688-79-5	R405_WK1 & R405_WK2 & R391_WK1 & R391_WK2
metab_9306	Quercetin 8-C-(2''-rhamnosylglucoside)	C27H30O16	-	HMDB0029812	182062-20-0	R405_WK1 & R405_WK2 & R391_WK1 & R391_WK2
metab_14576	Quinic Acid	C7H12O6	C00296	HMDB0003072;HMDB0042004;MJDBOTE0000415	77-95-2;91-63-4	R405_WK1 & R405_WK2 & R391_WK1 & R391_WK2
metab_9486	Raffinose	C18H32O16	C00492	HMDB0003213;PW_C001805;MJDBOTE0001734	512-69-6	R405_WK1 & R405_WK2 & R391_WK1 & R391_WK2
metab_9605	Ralfinamide	C17H19FN2O2	-	HMDB0257099	-	R405_WK1 & R405_WK2 & R391_WK1 & R391_WK2
metab_9471	Ranelic acid	C12H10N2O8S	-	HMDB0257107	-	R405_WK1 & R405_WK2 & R391_WK1 & R391_WK2
metab_13573	Rhamnazin 3-sophoroside	C29H34O17	-	HMDB0038235	259234-18-9	R405_WK1 & R405_WK2 & R391_WK1 & R391_WK2
metab_14643	Rhamnetin 3-(4-rhamnosylrhamnoside)	C28H32O15	-	HMDB0038810	105755-71-3	R405_WK1 & R405_WK2 & R391_WK1 & R391_WK2
metab_10984	Rhamnetin 3-rhamninoside	C14H16O7	-	HMDB0304579;LMPK12112617;HMDB0304569	-	R405_WK1 & R405_WK2 & R391_WK1 & R391_WK2
metab_14854	Rhoifolin	C27H30O14	C12627	HMDB0038848;HMDB0303149	17306-46-6	R405_WK1 & R405_WK2 & R391_WK1 & R391_WK2
metab_17576	Riboflavin	C17H20N4O6	C00255	PW_C000165;HMDB0247501;HMDB0000244;HMDB0001520;MJDBOTE0000812	146-17-8;83-88-5	R405_WK1 & R405_WK2 & R391_WK1 & R391_WK2
metab_15485	Rolapitant	C25H26F6N2O2	-	HMDB0257293	-	R405_WK1 & R405_WK2 & R391_WK1 & R391_WK2
metab_14310	Rubinaphthin A	C17H18O9	-	-	-	R405_WK1 & R405_WK2 & R391_WK1 & R391_WK2
metab_13212	Rutacridone	C19H17NO3	C10738	HMDB0033852	17948-33-3	R405_WK1 & R405_WK2 & R391_WK1 & R391_WK2
metab_14542	S-(Formylmethyl)glutathione	C12H19N3O7S	C14871	HMDB0060507	-	R405_WK1 & R405_WK2 & R391_WK1 & R391_WK2
metab_14605	S-Adenosylmethioninamine	C14H23N6O3S+	C01137	PW_C000783;HMDB0000988	22365-13-5	R405_WK1 & R405_WK2 & R391_WK1 & R391_WK2
metab_15965	Salicylic acid beta-D-glucoside	C13H16O8	-	HMDB0041271	10366-91-3	R405_WK1 & R405_WK2 & R391_WK1 & R391_WK2
metab_15107	Sambacin	C26H36O12	-	HMDB0038883	85562-86-3	R405_WK1 & R405_WK2 & R391_WK1 & R391_WK2
metab_13865	Sapacitabine	C26H42N4O5	-	HMDB0257481	-	R405_WK1 & R405_WK2 & R391_WK1 & R391_WK2
metab_14972	Sarmentosin	C11H17NO7	C08340	HMDB0030697	71933-54-5	R405_WK1 & R405_WK2 & R391_WK1 & R391_WK2
metab_9560	Satranidazole	C8H11N5O5S	-	HMDB0257506	-	R405_WK1 & R405_WK2 & R391_WK1 & R391_WK2
metab_14343	S-Butylcysteine sulfoxide	C7H15NO3S	-	HMDB0302178	-	R405_WK1 & R405_WK2 & R391_WK1 & R391_WK2
metab_10512	Scandoside methyl ester	C17H24O11	C09798	HMDB0252234	27530-67-2	R405_WK1 & R405_WK2 & R391_WK1 & R391_WK2
metab_15594	Scaposin	C19H18O9	-	LMPK12111488	-	R405_WK1 & R405_WK2 & R391_WK1 & R391_WK2
metab_11753	Scarlet red	C24H20N4O	C19520	HMDB0258560	85-83-6	R405_WK1 & R405_WK2 & R391_WK1 & R391_WK2
metab_14956	Schaftoside	C26H28O14	C10181	LMPK12110207;HMDB0033571;MJDBOTE0001262	207461-10-7;51938-32-0	R405_WK1 & R405_WK2 & R391_WK1 & R391_WK2
metab_14898	Scolymoside	C27H30O15	C12630	HMDB0005799	25694-72-8	R405_WK1 & R405_WK2 & R391_WK1 & R391_WK2
metab_14775	Scopoletin	C10H8O4	C01752	HMDB0034344;MJDBOTE0001128	92-61-5	R405_WK1 & R405_WK2 & R391_WK1 & R391_WK2
metab_9329	Secologanin	C17H24O10	C01852	LMPR0102070002;HMDB0304482	19351-63-4	R405_WK1 & R405_WK2 & R391_WK1 & R391_WK2
metab_17578	Sedoheptulose	C7H14O7	C02076	HMDB0003219	3019-74-7;470-46-2	R405_WK1 & R405_WK2 & R391_WK1 & R391_WK2
metab_16610	Semidehydroascorbic acid	C6H8O6	C01041	HMDB0258226;HMDB0000044	50-81-7	R405_WK1 & R405_WK2 & R391_WK1 & R391_WK2
metab_10399	Serylisoleucine	C9H18N2O4	-	HMDB0029042	91086-51-0	R405_WK1 & R405_WK2 & R391_WK1 & R391_WK2
metab_11627	Sesamolinol 4'-O-b-D-glucosyl (1->6)-O-b-D-glucoside	C32H40O17	-	HMDB0029299	-	R405_WK1 & R405_WK2 & R391_WK1 & R391_WK2
metab_11077	Sesamose	C24H42O21	C08248	HMDB0038871	58985-23-2	R405_WK1 & R405_WK2 & R391_WK1 & R391_WK2
metab_11010	Shikimic Acid	C7H10O5	C00493	HMDB0003070;MJDBOTE0000801	138-59-0	R405_WK1 & R405_WK2 & R391_WK1 & R391_WK2
metab_14372	S-Hydroxymethylglutathione	C11H19N3O7S	C14180	HMDB0004662	32260-87-0	R405_WK1 & R405_WK2 & R391_WK1 & R391_WK2
metab_10744	Sibenadet	C22H28N2O5S2	-	HMDB0258285	-	R405_WK1 & R405_WK2 & R391_WK1 & R391_WK2
metab_15663	Sibiricose A5	C22H30O14	-	-	-	R405_WK1 & R405_WK2 & R391_WK1 & R391_WK2
metab_15245	Simmondsin	C16H25NO9	-	HMDB0030394	51771-52-9	R405_WK1 & R405_WK2 & R391_WK1 & R391_WK2
metab_10721	Sinapoyl aldehyde	C11H12O4	C05610	-	4206-58-0	R405_WK1 & R405_WK2 & R391_WK1 & R391_WK2
metab_14979	Sinapyl alcohol	C11H14O4	C02325	HMDB0013070	537-33-7	R405_WK1 & R405_WK2 & R391_WK1 & R391_WK2
metab_11314	Skullcapflavone II	C19H18O8	C10183	LMPK12111423;HMDB0258335	-	R405_WK1 & R405_WK2 & R391_WK1 & R391_WK2
metab_17577	SN-38	C22H20N2O5	C11173	HMDB0014900;HMDB0060510;PW_C040474	86639-52-3;100286-90-6	R405_WK1 & R405_WK2 & R391_WK1 & R391_WK2
metab_14248	Sograzepide	C28H30N6O3	-	HMDB0258361	-	R405_WK1 & R405_WK2 & R391_WK1 & R391_WK2
metab_17439	Sonchuside C	C21H32O8	-	HMDB0303146	-	R405_WK1 & R405_WK2 & R391_WK1 & R391_WK2
metab_12992	Sorbitan palmitate	C22H42O6	-	HMDB0029887;LMFA07011019	26266-57-9	R405_WK1 & R405_WK2 & R391_WK1 & R391_WK2
metab_15008	Sorgolactone	C18H20O5	C09186	HMDB0039607	141262-39-7	R405_WK1 & R405_WK2 & R391_WK1 & R391_WK2
metab_16180	Spectinomycin	C14H24N2O7	C02078	HMDB0015055;PW_C009366	1695-77-8	R405_WK1 & R405_WK2 & R391_WK1 & R391_WK2
metab_14382	Spinacetin 3-Gentiobioside	C29H34O18	-	LMPK12112901;HMDB0037469	101021-29-8	R405_WK1 & R405_WK2 & R391_WK1 & R391_WK2
metab_14314	Stachyose	C24H42O21	C01613	PW_C001923;HMDB0003553;MJDBOTE0000475	470-55-3;10094-58-3;470-55-3	R405_WK1 & R405_WK2 & R391_WK1 & R391_WK2
metab_11973	Starch, pregelatinized	C27H48O20	-	HMDB0303308	-	R405_WK1 & R405_WK2 & R391_WK1 & R391_WK2
metab_11594	Strictosidine	C27H34N2O9	C03470	HMDB0304492	20824-29-7	R405_WK1 & R405_WK2 & R391_WK1 & R391_WK2
metab_16196	Suberic acid	C8H14O4	C08278	LMFA01170001;HMDB0000893	505-48-6	R405_WK1 & R405_WK2 & R391_WK1 & R391_WK2
metab_11018	Succinic acid semialdehyde	C4H6O3	C00232	PW_C000972;LMFA06000118;HMDB0001259	692-29-5	R405_WK1 & R405_WK2 & R391_WK1 & R391_WK2
metab_16050	Succinyladenosine	C14H17N5O8	-	HMDB0000912	4542-23-8	R405_WK1 & R405_WK2 & R391_WK1 & R391_WK2
metab_15458	Succinyl-trialanine-4-nitroanilide	C19H25N5O8	-	HMDB0258533	-	R405_WK1 & R405_WK2 & R391_WK1 & R391_WK2
metab_12065	Sucrose	C12H22O11	C00089	PW_C000177;HMDB0000258	57-50-1	R405_WK1 & R405_WK2 & R391_WK1 & R391_WK2
metab_9913	Sucrose 1',4'-(4,4'-dihydroxy-3,3'-dimethoxy-b-truxinate)	C32H38O17	-	HMDB0036978	-	R405_WK1 & R405_WK2 & R391_WK1 & R391_WK2
metab_15062	Sudachiin A	C24H26O13	-	HMDB0037336	70575-17-6	R405_WK1 & R405_WK2 & R391_WK1 & R391_WK2
metab_13727	Sulfamethoxazole N4-hydroxylamine	C10H11N3O4S	-	HMDB0013852	-	R405_WK1 & R405_WK2 & R391_WK1 & R391_WK2
metab_11443	Sulforidazine	C21H26N2O2S2	-	HMDB0042015	14759-06-9	R405_WK1 & R405_WK2 & R391_WK1 & R391_WK2
metab_13898	Sulindac	C20H17FO3S	C01531	HMDB0014743;PW_C009093;HMDB0246228	38194-50-2	R405_WK1 & R405_WK2 & R391_WK1 & R391_WK2
metab_10394	Susalimod	C21H16N2O5S	-	HMDB0258638	-	R405_WK1 & R405_WK2 & R391_WK1 & R391_WK2
metab_11429	Suspensolide F	C21H34O12	C17429	HMDB0031918	64703-86-2	R405_WK1 & R405_WK2 & R391_WK1 & R391_WK2
metab_10652	Sweroside	C16H22O9	C17071	HMDB0258643;MJDBOTE0001224	14215-86-2	R405_WK1 & R405_WK2 & R391_WK1 & R391_WK2
metab_10570	Swertiamarin	C16H22O10	C09800	HMDB0258644;MJDBOTE0000976	17388-39-5	R405_WK1 & R405_WK2 & R391_WK1 & R391_WK2
metab_14779	Syringaresinol	C22H26O8	C10889	HMDB0038928;HMDB0303494	21453-71-4	R405_WK1 & R405_WK2 & R391_WK1 & R391_WK2
metab_10925	Syringetin	C28H32O15	C11620	HMDB0304558;LMPK12112498;HMDB0304565	4423-37-4	R405_WK1 & R405_WK2 & R391_WK1 & R391_WK2
metab_14342	Syringetin-3-O-Galactoside	C23H24O13	-	-	-	R405_WK1 & R405_WK2 & R391_WK1 & R391_WK2
metab_9051	Tanabalin	C22H28O5	C20205	HMDB0041330	179094-52-1;172548-61-7	R405_WK1 & R405_WK2 & R391_WK1 & R391_WK2
metab_14014	Taurochenodeoxycholate-3-sulfate	C26H45NO9S2	-	HMDB0002486;LMST05020029	67030-59-5	R405_WK1 & R405_WK2 & R391_WK1 & R391_WK2
metab_14808	Taxifolin 3-arabinoside	C20H20O11	-	HMDB0041418	-	R405_WK1 & R405_WK2 & R391_WK1 & R391_WK2
metab_16130	Tazarotene	C21H21NO2S	C12531	HMDB0014937	118292-40-3	R405_WK1 & R405_WK2 & R391_WK1 & R391_WK2
metab_14578	Tazarotenic acid	C19H17NO2S	C21518	HMDB0060619	118292-41-4	R405_WK1 & R405_WK2 & R391_WK1 & R391_WK2
metab_11003	Telmisartan glucuronide	C39H38N4O8	-	HMDB0258792	-	R405_WK1 & R405_WK2 & R391_WK1 & R391_WK2
metab_15092	Teniposide	C32H32O13S	C11153	HMDB0014587;PW_C008954	29767-20-2	R405_WK1 & R405_WK2 & R391_WK1 & R391_WK2
metab_15161	Terreic acid	C7H6O4	-	HMDB0258836	-	R405_WK1 & R405_WK2 & R391_WK1 & R391_WK2
metab_9093	Tetraethylene glycol monododecyl ether	C20H42O5	-	HMDB0246913	-	R405_WK1 & R405_WK2 & R391_WK1 & R391_WK2
metab_10040	Tetrahydrodipicolinate	C7H9NO4	C03972	HMDB0012289	4226-22-6	R405_WK1 & R405_WK2 & R391_WK1 & R391_WK2
metab_10788	Tetrahydrofurfuryl butyrate	C9H16O3	-	HMDB0036188	92345-48-7	R405_WK1 & R405_WK2 & R391_WK1 & R391_WK2
metab_10697	TETRAHYDROURIDINE	C9H16N2O6	-	HMDB0258911	-	R405_WK1 & R405_WK2 & R391_WK1 & R391_WK2
metab_11834	Tetramethylquercetin 3-rutinoside	C31H38O16	-	HMDB0039337	58528-03-3	R405_WK1 & R405_WK2 & R391_WK1 & R391_WK2
metab_10811	Thalidomide	C13H10N2O4	C07910	HMDB0015175	50-35-1	R405_WK1 & R405_WK2 & R391_WK1 & R391_WK2
metab_16066	Thermophillin	C8H8O4	C01692	HMDB0034335	3117-03-01	R405_WK1 & R405_WK2 & R391_WK1 & R391_WK2
metab_16041	Threonylisoleucine	C10H20N2O4	-	HMDB0029064	129050-49-3	R405_WK1 & R405_WK2 & R391_WK1 & R391_WK2
metab_16394	Thymidine	C10H14N2O5	C00214	HMDB0000273;PW_C000187;MJDBOTE0000448	50-89-5	R405_WK1 & R405_WK2 & R391_WK1 & R391_WK2
metab_15191	Tiapamil	C26H37NO8S2	C13765	HMDB0259069	57010-31-8	R405_WK1 & R405_WK2 & R391_WK1 & R391_WK2
metab_11045	Tiglic acid	C5H8O2	C08279	LMFA01020030;HMDB0001470	80-59-1	R405_WK1 & R405_WK2 & R391_WK1 & R391_WK2
metab_14903	Tolcapone	C14H11NO5	C07949	HMDB0014468	134308-13-7	R405_WK1 & R405_WK2 & R391_WK1 & R391_WK2
metab_14876	Tolmetin	C15H15NO3	C07149	HMDB0014643;PW_C009003	26171-23-3	R405_WK1 & R405_WK2 & R391_WK1 & R391_WK2
metab_11782	Toralactone	C15H12O5	C17673	HMDB0038549	41743-74-2	R405_WK1 & R405_WK2 & R391_WK1 & R391_WK2
metab_14503	Trachelogenin	C21H24O7	C10891	HMDB0303743	34209-69-3	R405_WK1 & R405_WK2 & R391_WK1 & R391_WK2
metab_9714	Tracheloside	C27H34O12	-	HMDB0030557	33464-71-0	R405_WK1 & R405_WK2 & R391_WK1 & R391_WK2
metab_11245	Trandolaprilat	C22H30N2O5	C21515	HMDB0247506;PW_C040469;HMDB0060583	-	R405_WK1 & R405_WK2 & R391_WK1 & R391_WK2
metab_16644	Trans-Aconitic Acid	C6H6O6	C02341	HMDB0000958;MJDBOTE0001106	4023-65-8	R405_WK1 & R405_WK2 & R391_WK1 & R391_WK2
metab_9970	Trans-Chlorogenic acid	C16H18O9	C00852	HMDB0003164;HMDB0032849	202650-88-2	R405_WK1 & R405_WK2 & R391_WK1 & R391_WK2
metab_16158	Trans-Resveratrol 3-O-glucuronide	C20H20O9	-	HMDB0041782	-	R405_WK1 & R405_WK2 & R391_WK1 & R391_WK2
metab_11717	Trans-zeatin riboside	C15H21N5O5	C16431	HMDB0030388;HMDB0304506	6025-53-2	R405_WK1 & R405_WK2 & R391_WK1 & R391_WK2
metab_13502	Traumatic Acid	C12H20O4	C16308	HMDB0000933;LMFA01170002	6402-36-4	R405_WK1 & R405_WK2 & R391_WK1 & R391_WK2
metab_16830	Trehalose 6-Phosphate	C12H23O14P	C00689	HMDB0001124	4484-88-2	R405_WK1 & R405_WK2 & R391_WK1 & R391_WK2
metab_13416	Trh-gly-lys	C24H36N8O7	-	HMDB0259130	-	R405_WK1 & R405_WK2 & R391_WK1 & R391_WK2
metab_14207	Tributyl citrate	C18H32O7	-	-	-	R405_WK1 & R405_WK2 & R391_WK1 & R391_WK2
metab_14699	Tributyrylglycerol	C15H26O6	C13870	HMDB0031094;HMDB0259168	1960-01-05	R405_WK1 & R405_WK2 & R391_WK1 & R391_WK2
metab_9284	Tricin 7-diglucuronoside	C29H30O19	-	HMDB0037460	83097-44-3	R405_WK1 & R405_WK2 & R391_WK1 & R391_WK2
metab_10210	Tricin 7-Glucoside	C23H24O12	-	HMDB0030553;LMPK12110860	32769-01-0	R405_WK1 & R405_WK2 & R391_WK1 & R391_WK2
metab_13447	Tricycloekasantalol	C12H20O	-	HMDB0039339	16933-12-3	R405_WK1 & R405_WK2 & R391_WK1 & R391_WK2
metab_11489	Tripdiolide	C20H24O7	C09202	HMDB0259259	38647-10-8	R405_WK1 & R405_WK2 & R391_WK1 & R391_WK2
metab_10545	Tryptophyl-Methionine	C16H21N3O3S	-	HMDB0029089	-	R405_WK1 & R405_WK2 & R391_WK1 & R391_WK2
metab_16137	Tuliposide B	C11H18O9	C08570	LMFA13010038;HMDB0303141	19870-33-8	R405_WK1 & R405_WK2 & R391_WK1 & R391_WK2
metab_16165	Tyr-tyr	C18H20N2O5	-	HMDB0029117	-	R405_WK1 & R405_WK2 & R391_WK1 & R391_WK2
metab_17579	Ubiquinone-1	C14H18O4	C00390;C00399	HMDB0001304;HMDB0002012	56275-39-9;727-81-1	R405_WK1 & R405_WK2 & R391_WK1 & R391_WK2
metab_13377	Ubiquinone-2	C19H26O4	C00399	HMDB0006709	606-06-4	R405_WK1 & R405_WK2 & R391_WK1 & R391_WK2
metab_14441	Upadacitinib	C17H19F3N6O	-	HMDB0259708	-	R405_WK1 & R405_WK2 & R391_WK1 & R391_WK2
metab_16533	Uridine 2'-phosphate	C9H13N2O9P	C03031	HMDB0011641	131-83-9	R405_WK1 & R405_WK2 & R391_WK1 & R391_WK2
metab_10082	Uridine-5'-monophosphate	C9H13N2O9P	C00105	HMDB0000288	58-97-9	R405_WK1 & R405_WK2 & R391_WK1 & R391_WK2
metab_13451	Valnemulin	C31H52N2O5S	C12066	HMDB0259752	101312-92-9	R405_WK1 & R405_WK2 & R391_WK1 & R391_WK2
metab_15728	Valylisoleucine	C11H22N2O3	-	HMDB0029130	20556-14-3	R405_WK1 & R405_WK2 & R391_WK1 & R391_WK2
metab_15916	Valylleucine	C11H22N2O3	-	HMDB0029131	3989-97-7	R405_WK1 & R405_WK2 & R391_WK1 & R391_WK2
metab_17519	Valyltyrosine	C14H20N2O4	-	HMDB0029139	3061-91-4	R405_WK1 & R405_WK2 & R391_WK1 & R391_WK2
metab_11124	Vanillin	C8H8O3	C00755	HMDB0012308;HMDB0245834;MJDBOTE0000374	121-33-5	R405_WK1 & R405_WK2 & R391_WK1 & R391_WK2
metab_10358	VASICINONE	C11H10N2O2	C10744	HMDB0259770	486-64-6	R405_WK1 & R405_WK2 & R391_WK1 & R391_WK2
metab_14298	Veranisatin B	C16H20O9	-	HMDB0040664	153445-93-3	R405_WK1 & R405_WK2 & R391_WK1 & R391_WK2
metab_10863	Verbenalol	C11H14O5	-	HMDB0303044	-	R405_WK1 & R405_WK2 & R391_WK1 & R391_WK2
metab_10946	Vicenin 2	C27H30O15	C10195	HMDB0030708;LMPK12110218	23666-13-9	R405_WK1 & R405_WK2 & R391_WK1 & R391_WK2
metab_12064	VIPROSTOL	C23H36O5	-	HMDB0259834	-	R405_WK1 & R405_WK2 & R391_WK1 & R391_WK2
metab_14662	Visnadin	C21H24O7	C09316	HMDB0243535;HMDB0259839	477-32-7	R405_WK1 & R405_WK2 & R391_WK1 & R391_WK2
metab_14648	Vitexin	C21H20O10	C01460	HMDB0301980;HMDB0259858;LMPK12110194;MJDBOTE0001252	3681-93-4	R405_WK1 & R405_WK2 & R391_WK1 & R391_WK2
metab_15429	Vitexin xyloside	C26H28O15	-	HMDB0302559	-	R405_WK1 & R405_WK2 & R391_WK1 & R391_WK2
metab_13331	Vitispirane	C13H20O	-	HMDB0036818	65416-59-3	R405_WK1 & R405_WK2 & R391_WK1 & R391_WK2
metab_11797	Vulgaxanthin I	C14H17N3O7	C08568	HMDB0029840	904-62-1	R405_WK1 & R405_WK2 & R391_WK1 & R391_WK2
metab_14708	Wedelolactone	C16H10O7	C10541	HMDB0259891;LMPK12090046	524-12-9	R405_WK1 & R405_WK2 & R391_WK1 & R391_WK2
metab_12989	Withanolide 1	C30H40O8	-	HMDB0259898	-	R405_WK1 & R405_WK2 & R391_WK1 & R391_WK2
metab_11263	Xanthoplanine	C21H26NO4+	-	HMDB0033356	6872-88-4	R405_WK1 & R405_WK2 & R391_WK1 & R391_WK2
metab_9732	Xanthurenate-8-O-beta-D-glucoside	C16H17NO9	-	HMDB0013118	97451-32-6	R405_WK1 & R405_WK2 & R391_WK1 & R391_WK2
metab_10314	Xenognosin A	C16H16O3	C08731	HMDB0029539	76907-79-4	R405_WK1 & R405_WK2 & R391_WK1 & R391_WK2
metab_10006	Xylobiose	C10H18O9	C01630	HMDB0029894	6860-47-5	R405_WK1 & R405_WK2 & R391_WK1 & R391_WK2
metab_10709	Xymedon	C8H12N2O2	-	HMDB0244633;HMDB0259943	-	R405_WK1 & R405_WK2 & R391_WK1 & R391_WK2
metab_11732	Zabicipril	C23H32N2O5	-	HMDB0259979	-	R405_WK1 & R405_WK2 & R391_WK1 & R391_WK2
metab_15523	Zaprinast	C13H13N5O2	-	HMDB0259987	-	R405_WK1 & R405_WK2 & R391_WK1 & R391_WK2
metab_17580	Zeranol	C18H26O5	C14752	HMDB0032702;HMDB0041824	26538-44-3;36455-72-8	R405_WK1 & R405_WK2 & R391_WK1 & R391_WK2
metab_11320	Zilascorb	C13H12O6	-	HMDB0260006	-	R405_WK1 & R405_WK2 & R391_WK1 & R391_WK2
metab_11362	Zizybeoside I	C19H28O11	C17564	HMDB0034954	76819-28-8	R405_WK1 & R405_WK2 & R391_WK1 & R391_WK2
metab_11068	Z-Phe-arg-amc	C33H36N6O6	-	HMDB0259972	-	R405_WK1 & R405_WK2 & R391_WK1 & R391_WK2
metab_15269	Zymonic acid	C6H6O5	-	HMDB0031210	24891-71-2	R405_WK1 & R405_WK2 & R391_WK1 & R391_WK2
metab_14249	(3'x,5'a,9'x,10'b)-O-(3-Hydroxy-6-oxo-7-drimen-11-yl)umbelliferone	C24H28O5	-	HMDB0039042	-	R405_WK1 & R405_WK2 & R391_WK1		2890
metab_12102	1-Methylhistidine	C7H11N3O2	C01152	PW_C000001;HMDB0000001	368-16-1;332-80-9	R405_WK1 & R405_WK2 & R391_WK1
metab_10960	2-Hydroxybenzaldehyde O-[xylosyl-(1->6)-glucoside]	C18H24O11	-	HMDB0034157	14907-56-3	R405_WK1 & R405_WK2 & R391_WK1
metab_12073	5-Hydroxy-2,3-dimethyl-1,4-naphthoquinone	C12H10O3	-	HMDB0034663	80596-51-6	R405_WK1 & R405_WK2 & R391_WK1
metab_14671	Licoagroside A	C23H24O12	-	HMDB0035448	-	R405_WK1 & R405_WK2 & R391_WK1
metab_9960	N-Methyl-L-Threonine	C5H11NO3	-	-	-	R405_WK1 & R405_WK2 & R391_WK1
metab_14696	(1R,2R,4S)-p-Menthane-1,2,8-triol 8-glucoside	C16H30O8	-	HMDB0039894	378254-09-2	R405_WK1 & R405_WK2 & R391_WK2
metab_10575	(1S,2S,4R,8S)-p-Menthane-1,2,8,9-tetrol 2-glucoside	C16H30O9	-	HMDB0039975	402593-52-6	R405_WK1 & R405_WK2 & R391_WK2
metab_14176	(2R,6x)-7-Methyl-3-methylene-1,2,6,7-octanetetrol 2-glucoside	C16H30O9	-	HMDB0033216	219814-32-1	R405_WK1 & R405_WK2 & R391_WK2
metab_11986	(S)-Nerolidol 3-O-[a-L-rhamnopyranosyl-(1->4)-a-L-rhamnopyranosyl-(1->6)-b-D-glucopyranoside]	C33H56O14	-	HMDB0040846	130466-33-0	R405_WK1 & R405_WK2 & R391_WK2
metab_15740	1,2,10-Trihydroxydihydro-trans-linalyl oxide 7-O-beta-D-glucopyranoside	C16H30O10	-	HMDB0033237	219814-37-6	R405_WK1 & R405_WK2 & R391_WK2
metab_14097	1-[Bis(4-fluorophenyl)methyl]-4-(3-phenylprop-2-enyl)piperazine	C26H26F2N2	-	HMDB0255487	-	R405_WK1 & R405_WK2 & R391_WK2
metab_12083	18-Nitrooctadec-9-enoic acid	C18H33NO4	-	HMDB0257702	-	R405_WK1 & R405_WK2 & R391_WK2
metab_15498	1-Octen-3-yl primeveroside	C19H34O10	-	HMDB0032960;LMFA13010064	209863-01-4	R405_WK1 & R405_WK2 & R391_WK2
metab_10501	2'-(E)-Feruloyl-3-(arabinosylxylose)	C20H26O12	-	HMDB0030230	-	R405_WK1 & R405_WK2 & R391_WK2
metab_10070	2',3' cyclic CMP	C9H12N3O7P	C00127	HMDB0011691	15718-51-1	R405_WK1 & R405_WK2 & R391_WK2
metab_15480	2,3-Butanediol apiosylglucoside	C15H28O11	-	HMDB0033063	-	R405_WK1 & R405_WK2 & R391_WK2
metab_14973	2,4-Dihydroxy-7,8-dimethoxy-2H-1,4-benzoxazin-3(4H)-one 2-glucoside	C16H21NO11	-	HMDB0037550	40246-08-0	R405_WK1 & R405_WK2 & R391_WK2
metab_16406	2,6-Dimethoxyphenol	C8H10O3	C10787	HMDB0034158	1991-10-01	R405_WK1 & R405_WK2 & R391_WK2
metab_10428	2-[4-[(2,5-Difluorophenyl)methoxy]phenoxy]-5-ethoxyaniline	C21H19F2NO3	-	HMDB0258196	-	R405_WK1 & R405_WK2 & R391_WK2
metab_11446	20-COOH-leukotriene E4	C23H35NO7S	-	HMDB0012634;LMFA03020060	-	R405_WK1 & R405_WK2 & R391_WK2
metab_10553	2-Nitrobenzoic acid	C7H5NO4	C16234	HMDB0245255	552-16-9	R405_WK1 & R405_WK2 & R391_WK2
metab_10640	2-O-p-Coumaroyl-D-glucose	C15H18O8	-	HMDB0039167	110351-44-5	R405_WK1 & R405_WK2 & R391_WK2
metab_15170	3,4'-Dimethyquercetin 7-[alpha-L-arabinofuranosyl-(1->6)-glucoside]	C28H32O16	-	HMDB0301964	-	R405_WK1 & R405_WK2 & R391_WK2
metab_15235	3'-Ketolactose	C12H20O11	C05403	HMDB0001030	15990-62-2	R405_WK1 & R405_WK2 & R391_WK2
metab_11373	5-Butyltetrahydro-2-oxo-3-furancarboxylic acid	C9H14O4	-	HMDB0030992	-	R405_WK1 & R405_WK2 & R391_WK2
metab_15963	6-Anilino-5,8-quinolinedione	C15H10N2O2	-	HMDB0247642	-	R405_WK1 & R405_WK2 & R391_WK2
metab_14710	6'''-Feruloylspinosin	C38H40O18	-	HMDB0247115	-	R405_WK1 & R405_WK2 & R391_WK2
metab_11726	6-Hydroxymelatonin	C13H16N2O3	C05643	HMDB0004081;PW_C002052	2208-41-5	R405_WK1 & R405_WK2 & R391_WK2
metab_16186	6-O-(6-Deoxy-alpha-L-mannopyranosyl)-beta-D-glucopyranose	C12H22O10	C08247	HMDB0302439;HMDB0247100	-	R405_WK1 & R405_WK2 & R391_WK2
metab_15823	7-Ethoxycoumarin	C11H10O3	C11052	HMDB0247248	31005-02-4	R405_WK1 & R405_WK2 & R391_WK2
metab_14974	Acetylisoniazid	C8H9N3O2	C07585	HMDB0041821	1078-38-2	R405_WK1 & R405_WK2 & R391_WK2
metab_17549	Aflatoxin M1	C17H12O7	C16756	HMDB0030479	6795-23-9	R405_WK1 & R405_WK2 & R391_WK2
metab_15739	Arginylarginine	C12H26N8O3	-	HMDB0028703	15483-27-9	R405_WK1 & R405_WK2 & R391_WK2
metab_15702	Calcein	C30H26N2O13	-	HMDB0249537	-	R405_WK1 & R405_WK2 & R391_WK2
metab_10955	Carbofuran	C12H15NO3	C14291	HMDB0031770	1563-66-2	R405_WK1 & R405_WK2 & R391_WK2
metab_11262	Chakanoside I	C14H18O7	-	HMDB0302044	-	R405_WK1 & R405_WK2 & R391_WK2
metab_15026	Cis-Resveratrol 4'-O-glucuronide	C20H20O9	-	HMDB0041713	-	R405_WK1 & R405_WK2 & R391_WK2
metab_15185	Cryptotanshinone	C19H20O3	-	HMDB0035220	35825-57-1	R405_WK1 & R405_WK2 & R391_WK2
metab_16652	Diethyl Hydrogen Phosphate	C4H11O4P	C06608	HMDB0012209	598-02-7	R405_WK1 & R405_WK2 & R391_WK2
metab_10662	Dimethyl adipate	C8H14O4	C14570	HMDB0041606	627-93-0	R405_WK1 & R405_WK2 & R391_WK2
metab_15192	Eriocitrin	C27H32O15	C09732	LMPK12140366;HMDB0005811	13463-28-0	R405_WK1 & R405_WK2 & R391_WK2
metab_14590	Eriojaposide B	C25H40O11	C17889	HMDB0038029	351412-97-0	R405_WK1 & R405_WK2 & R391_WK2
metab_14677	Fexaramine	C32H36N2O3	C15649	HMDB0252239	574013-66-4	R405_WK1 & R405_WK2 & R391_WK2
metab_9734	Formononetin-B-D-glucuronide sodium salt	C21H18O10	-	HMDB0257721	-	R405_WK1 & R405_WK2 & R391_WK2
metab_15880	Fructosylvaline	C11H21NO7	-	HMDB0252498	-	R405_WK1 & R405_WK2 & R391_WK2
metab_11224	Galactonolactone	C6H10O6	C03383	HMDB0002541	2426-46-2	R405_WK1 & R405_WK2 & R391_WK2
metab_10458	Geniposidic acid	C16H22O10	C11673	HMDB0034942;LMPR0102070043	27741-01-1	R405_WK1 & R405_WK2 & R391_WK2
metab_16498	Imidazolepropionic acid	C6H8N2O2	C20522	HMDB0002271	1074-59-5	R405_WK1 & R405_WK2 & R391_WK2
metab_15969	Isoglobotriaose	C19H34O15	-	HMDB0006598	41744-59-6	R405_WK1 & R405_WK2 & R391_WK2
metab_15555	Isopenicillin N	C14H21N3O6S	C05557	HMDB0253667	-	R405_WK1 & R405_WK2 & R391_WK2
metab_11255	Isorhamnetin 3-rutinoside 4'-rhamnoside	C34H42O20	-	HMDB0037748	81053-13-6	R405_WK1 & R405_WK2 & R391_WK2
metab_10899	Kaempferol 3-rhamnoside-7-glucoside	C20H18O6	C10627	LMPK12111864;HMDB0304571	-	R405_WK1 & R405_WK2 & R391_WK2
metab_16218	Kaempferol-3-O-Glucoside	C21H20O11	C12249	HMDB0037429;MJDBOTE0001313	480-10-4	R405_WK1 & R405_WK2 & R391_WK2
metab_14429	Khellin	C14H12O5	C09010	HMDB0253797;LMPK13110001	82-02-0	R405_WK1 & R405_WK2 & R391_WK2
metab_14069	Leu-Leu-Tyr	C21H33N3O5	C11331	HMDB0304804	20368-24-5	R405_WK1 & R405_WK2 & R391_WK2
metab_15451	Lippioside I	C25H30O13	-	HMDB0034265	220271-93-2	R405_WK1 & R405_WK2 & R391_WK2
metab_15227	Luteolin 4'-glucoside 7-galacturonide	C27H28O17	-	HMDB0038809	126207-52-1	R405_WK1 & R405_WK2 & R391_WK2
metab_11735	LysoPS(18:2(9Z,12Z)/0:0)	C24H44NO9P	-	HMDB0240604	1218913-82-6	R405_WK1 & R405_WK2 & R391_WK2
metab_15103	METALDEHYDE	C8H16O4	C18744	HMDB0254499	108-62-3	R405_WK1 & R405_WK2 & R391_WK2
metab_11552	Methyl (3b,11x)-3-Hydroxy-8-oxo-6-eremophilen-12-oate	C16H24O4	-	HMDB0041229	64964-00-7	R405_WK1 & R405_WK2 & R391_WK2
metab_11524	Metronidazole benzoate	C13H13N3O4	C07203	HMDB0254688;HMDB0015052	443-48-1	R405_WK1 & R405_WK2 & R391_WK2
metab_14111	Milrinone	C12H9N3O	C07224	HMDB0014380;MJDBOTE0001493	78415-72-2	R405_WK1 & R405_WK2 & R391_WK2
metab_16119	N-Desmethylzopiclone	C16H15ClN6O3	-	HMDB0060541	-	R405_WK1 & R405_WK2 & R391_WK2
metab_12107	Neogitogenin 3-[glucosyl-(1->2)-glucosyl-(1->4)-galactoside]	C45H74O19	C10487	HMDB0041134	-	R405_WK1 & R405_WK2 & R391_WK2
metab_14718	Nepetariaside	C16H28O8	-	HMDB0039014	110344-61-1	R405_WK1 & R405_WK2 & R391_WK2
metab_10839	N-NITROSOMORPHOLINE	C4H8N2O2	C19283	HMDB0255208	59-89-2	R405_WK1 & R405_WK2 & R391_WK2
metab_13149	PA(10:0/i-16:0)	C29H57O8P	C00416	PW_C064000;HMDB0115615	-	R405_WK1 & R405_WK2 & R391_WK2
metab_13415	PA(5-iso PGF2VI/16:0)	C37H67O11P	-	HMDB0263311	-	R405_WK1 & R405_WK2 & R391_WK2
metab_10769	Patulin	C7H6O4	C16748	HMDB0034299	149-29-1	R405_WK1 & R405_WK2 & R391_WK2
metab_13067	PE(P-16:0/14:0)	C35H70NO7P	-	HMDB0011335;LMGP02030009	-	R405_WK1 & R405_WK2 & R391_WK2
metab_10762	Penciclovir	C10H15N5O3	C07417	HMDB0014444	39809-25-1	R405_WK1 & R405_WK2 & R391_WK2
metab_9059	PI(PGD2/16:2(9Z,12Z))	C45H75O16P	-	HMDB0276263	-	R405_WK1 & R405_WK2 & R391_WK2
metab_10861	Picrocrocin	C16H26O7	C17055	HMDB0005796	138-55-6	R405_WK1 & R405_WK2 & R391_WK2
metab_15375	Pipamperone	C21H30FN3O2	-	HMDB0256570	-	R405_WK1 & R405_WK2 & R391_WK2
metab_10407	Polypodosaponin	C39H62O13	-	HMDB0034337	33285-16-4	R405_WK1 & R405_WK2 & R391_WK2
metab_15710	Pyridinoline	C18H28N4O8	-	HMDB0000851	63800-01-1	R405_WK1 & R405_WK2 & R391_WK2
metab_15205	Ramipril Diketopiperazine	C23H30N2O4	-	HMDB0060869	-	R405_WK1 & R405_WK2 & R391_WK2
metab_10747	Ramiprilat	C21H28N2O5	-	HMDB0060579;PW_C040468	87269-97-4	R405_WK1 & R405_WK2 & R391_WK2
metab_14528	Ser-Tyr	C12H16N2O5	-	HMDB0029051;HMDB0258243	21435-27-8	R405_WK1 & R405_WK2 & R391_WK2
metab_15353	Sotalol	C12H20N2O3S	C07309	HMDB0014632;PW_C008993	3930-20-9	R405_WK1 & R405_WK2 & R391_WK2
metab_15194	Sparfloxacin	C19H22F2N4O3	C07662	HMDB0015339;MJDBOTE0001436	110871-86-8	R405_WK1 & R405_WK2 & R391_WK2
metab_14366	Spironolactone	C24H32O4S	C07310	HMDB0014565;PW_C008934	1952-01-07	R405_WK1 & R405_WK2 & R391_WK2
metab_11935	Steviobioside	C32H50O13	-	HMDB0036707	41093-60-1	R405_WK1 & R405_WK2 & R391_WK2
metab_13450	Torvoside D	C38H62O13	-	HMDB0029624	-	R405_WK1 & R405_WK2 & R391_WK2
metab_17544	Tuberoside J	C39H64O14	-	HMDB0039396	373647-08-6	R405_WK1 & R405_WK2 & R391_WK2
metab_14616	Undecylenic acid	C11H20O2	C13910	HMDB0033724;LMFA01030036	112-38-9	R405_WK1 & R405_WK2 & R391_WK2
metab_11609	Urceolide	C21H34O11	-	-	-	R405_WK1 & R405_WK2 & R391_WK2
metab_14155	Valdiate	C17H26O5	-	HMDB0040980	162232-32-8	R405_WK1 & R405_WK2 & R391_WK2
metab_14203	Val-Gly-Val-Ala-Pro-Gly	C22H38N6O7	-	HMDB0253033	-	R405_WK1 & R405_WK2 & R391_WK2
metab_16231	Vanilpyruvic acid	C10H10O5	-	HMDB0011714	1081-71-6	R405_WK1 & R405_WK2 & R391_WK2
metab_15282	XANTHONE	C13H8O2	-	HMDB0259922	-	R405_WK1 & R405_WK2 & R391_WK2
metab_16112	1,6-di-O-Galloylglucose	C20H20O14	C04101	HMDB0302910	-	R405_WK1 & R391_WK1 & R391_WK2
metab_14654	10-Acetoxyoleuropein	C27H34O15	-	HMDB0035216	-	R405_WK1 & R391_WK1 & R391_WK2
metab_15442	15-Keto-prostaglandin F2a	C20H32O5	C05960	HMDB0004240	35850-13-6	R405_WK1 & R391_WK1 & R391_WK2
metab_15305	2-Amino-5-phosphonopentanoic acid	C5H12NO5P	C13734	HMDB0247376	-	R405_WK1 & R391_WK1 & R391_WK2
metab_15877	5-(3',4',5'-Trihydroxyphenyl)-gamma-valerolactone-4'-O-glucuronide	C17H20O11	-	HMDB0059986	-	R405_WK1 & R391_WK1 & R391_WK2
metab_17479	Iduronate 2-sulfate	C6H10O10S	-	HMDB0253382	-	R405_WK1 & R391_WK1 & R391_WK2
metab_13830	Methyl 4,6-di-O-galloyl-beta-D-glucopyranoside	C21H22O14	-	HMDB0039180	88847-08-9	R405_WK1 & R391_WK1 & R391_WK2
metab_10310	Mometasone	C22H28Cl2O4	C07816	HMDB0014902	105102-22-5	R405_WK1 & R391_WK1 & R391_WK2
metab_16838	Phosphoenolpyruvic Acid	C3H5O6P	C00074	HMDB0000263;PW_C000180;MJDBNL00000135	138-08-9	R405_WK1 & R391_WK1 & R391_WK2
metab_14446	Protoanemonin	C5H4O2	C07090	HMDB0060503	108-28-1	R405_WK1 & R391_WK1 & R391_WK2
metab_15510	QUINALIZARIN	C14H8O6	-	HMDB0257032	-	R405_WK1 & R391_WK1 & R391_WK2
metab_11559	Spinosin B	C38H40O18	-	HMDB0037464	77690-92-7	R405_WK1 & R391_WK1 & R391_WK2
metab_15258	Sumiki's acid	C6H6O4	C20448	HMDB0002432	6338-41-6	R405_WK1 & R391_WK1 & R391_WK2
metab_13400	Brincidofovir	C27H52N3O7P	-	HMDB0249384	-	R405_WK2 & R391_WK1 & R391_WK2
metab_14309	Pinostilbenoside	C21H24O8	-	HMDB0039273	58762-96-2	R405_WK2 & R391_WK1 & R391_WK2
metab_12966	Proscillaridin	C30H42O8	C12816	HMDB0256851	466-06-8	R405_WK2 & R391_WK1 & R391_WK2
metab_12068	(10E,15Z)-9,12,13-Trihydroxyoctadeca-10,15-dienoylcarnitine	C25H45NO7	-	HMDB0241542	-	R405_WK1 & R405_WK2
metab_15756	1-O-Caffeoyl-(b-D-glucose 6-O-sulfate)	C15H18O12S	-	HMDB0041173	-	R405_WK1 & R405_WK2
metab_14554	3',7-Dimethoxy-4',5,8-trihydroxyflavone 8-glucoside	C23H24O12	-	HMDB0040479	100997-33-9	R405_WK1 & R405_WK2
metab_15233	3'-O-Methylderhamnosylmaysin	C22H20O10	-	LMPK12110755;HMDB0301878	-	R405_WK1 & R405_WK2
metab_11184	4'-Hydroxyfenoprofen glucuronide	C21H22O10	-	HMDB0060772	-	R405_WK1 & R405_WK2
metab_11319	5C-aglycone	C16H16O4	-	HMDB0004810	34927-45-2	R405_WK1 & R405_WK2
metab_14856	7,8-Dihydrovomifoliol 9-[rhamnosyl-(1->6)-glucoside]	C25H42O12	-	HMDB0029770	177261-69-7	R405_WK1 & R405_WK2
metab_9066	Alliospiroside D	C39H62O14	-	HMDB0030915	114317-58-7	R405_WK1 & R405_WK2
metab_14209	Beta-D-Glucopyranosyl anthranilate	C13H17NO7	-	HMDB0041517	-	R405_WK1 & R405_WK2
metab_14532	Brecanavir	C33H41N3O10S2	-	HMDB0249373	-	R405_WK1 & R405_WK2
metab_11253	Chrysin 6-C-glucoside-8-C-alpha-L-arabinopyranoside	C26H28O13	-	LMPK12110138	-	R405_WK1 & R405_WK2
metab_14585	Citicoline	C14H27N4O11P2+	C00307	HMDB0001413;PW_C001091	987-78-0	R405_WK1 & R405_WK2
metab_10636	Dextran-70	C17H32O10	-	HMDB0256672	-	R405_WK1 & R405_WK2
metab_13141	DG(8:0/0:0/PGF1alpha)	C31H56O8	-	HMDB0297257	-	R405_WK1 & R405_WK2
metab_13286	Dolichyl b-D-glucosyl phosphate	C21H39O9P	C01246	HMDB0001054	220496-27-5	R405_WK1 & R405_WK2
metab_11623	Gamma-Glutamyl-beta-aminopropiononitrile	C8H13N3O3	C06114	HMDB0060477	-	R405_WK1 & R405_WK2
metab_15571	Gravacridonetriol glucoside	C25H29NO11	-	HMDB0029331	59086-96-3	R405_WK1 & R405_WK2
metab_14930	L-Hexahydro-3-imino-1,2,4-oxadiazepine-3-carboxylic acid	C5H9N3O3	-	HMDB0030402	21539-44-6	R405_WK1 & R405_WK2
metab_15154	L-Prolinamide, 5-oxo-L-prolyl-L-norvalyl-	C15H24N4O4	-	HMDB0253911	-	R405_WK1 & R405_WK2
metab_15886	Methylarbutin	C13H18O7	C17599	HMDB0303383	6032-32-2	R405_WK1 & R405_WK2
metab_10915	Mezerein	C38H38O10	C09134	HMDB0254694	34807-41-5	R405_WK1 & R405_WK2
metab_15081	N-alpha-Acetyl-L-citrulline	C8H15N3O4	C15532	HMDB0000856	33965-42-3	R405_WK1 & R405_WK2
metab_13132	Neuromedin N	C32H51N5O7	C15868	HMDB0013022	102577-25-3	R405_WK1 & R405_WK2
metab_13352	PA(14:1(9Z)/LTE4)	C40H68NO11PS	-	HMDB0263092	-	R405_WK1 & R405_WK2
metab_12391	PA(18:1(12Z)-2OH(9,10)/18:4(6Z,9Z,12Z,15Z))	C39H67O10P	-	HMDB0264359	-	R405_WK1 & R405_WK2
metab_15268	Phenyl salicylate	C13H10O3	C14163	HMDB0032018	118-55-8	R405_WK1 & R405_WK2
metab_15315	Quercetin 7-glucuronide 3-rhamnoside	C27H28O17	-	HMDB0036264	-	R405_WK1 & R405_WK2
metab_14633	Rutin	C27H30O16	C05625	LMPK12112098;HMDB0257021;HMDB0003249	153-18-4	R405_WK1 & R405_WK2
metab_13613	Sojagol	C20H16O5	C10529	LMPK12090012;HMDB0034027	18979-00-5	R405_WK1 & R405_WK2
metab_9755	Prunasin	C14H17NO6	C00844	HMDB0035022;HMDB0034934	138-53-4;99-18-3	R405_WK1 & R391_WK1
metab_10614	3-(3-Oxobutanoyloxy)butanoic acid	C8H12O5	-	HMDB0258085	-	R405_WK1 & R391_WK1
metab_14455	6-[4-(carboxymethyl)phenoxy]-3,4,5-trihydroxyoxane-2-carboxylic acid	C14H16O9	-	HMDB0132498	-	R405_WK1 & R391_WK1
metab_16139	(S)-2,3-Dihydro-3,5-dihydroxy-2-oxo-3-indoleacetic acid 5-[glucosyl-(1->4)-b-D-glucoside]	C22H29NO15	-	HMDB0034675	218604-48-9	R405_WK1 & R391_WK2
metab_15761	1-(2-Hydroxyphenylamino)-1-deoxy-beta-D-gentiobioside 1,2-carbamate	C19H25NO12	-	HMDB0037551	396714-64-0	R405_WK1 & R391_WK2
metab_15394	4-Isopropylbenzoic Acid	C10H12O2	C06578	HMDB0035268	536-66-3	R405_WK1 & R391_WK2
metab_13757	Artonol E	C26H24O7	-	LMPK12111530;HMDB0030490	186824-61-3	R405_WK1 & R391_WK2
metab_14849	Cenisertib	C24H30FN7O	-	HMDB0249799	-	R405_WK1 & R391_WK2
metab_14686	Chrysoobtusin	C19H18O7	C17669	HMDB0034218	70588-06-6	R405_WK1 & R391_WK2
metab_15636	Cimicifugoside	C37H54O11	C08935	HMDB0250252	66176-93-0	R405_WK1 & R391_WK2
metab_14181	Dofequidar	C30H31N3O3	-	HMDB0251575	-	R405_WK1 & R391_WK2
metab_10982	Dolasetron	C19H20N2O3	C07866	HMDB0014895	115956-12-2	R405_WK1 & R391_WK2
metab_12188	Pirinixic acid	C14H14ClN3O2S	C15617	HMDB0256601	50892-23-4	R405_WK1 & R391_WK2
metab_10578	Tyramine glucuronide	C14H19NO7	C03033	HMDB0010328	27972-85-6	R405_WK1 & R391_WK2
metab_10137	N-Acetyl-b-D-galactosamine	C8H15NO6	C05021	HMDB0000853	14131-60-3	R405_WK2 & R391_WK1
metab_15014	2-Hydroxy-1-naphthaldehyde salicyloylhydrazone	C18H14N2O3	-	HMDB0245142	-	R405_WK2 & R391_WK2
metab_12986	10-Deacetylbaccatin III	C29H36O10	C11700	HMDB0244264	32981-86-5	R391_WK1 & R391_WK2
metab_16757	2,2-Difluoro-n-(2-hydroxyethyl)-3-(2-nitro-1h-imidazol-1-yl)propanamide	C8H10F2N4O4	-	HMDB0253829	-	R391_WK1 & R391_WK2
metab_10871	5-(delta-Carboxybutyl)homocysteine	C8H15NO4S	-	HMDB0246764	-	R391_WK1 & R391_WK2
metab_14958	7,11-Bisdeacetylvaltrate 7-(3-methylpentanoate) 11-(3-hydroxy-3-methylbutanoate)	C26H38O9	-	HMDB0033655	137088-15-4	R391_WK1 & R391_WK2
metab_14431	Caffeoylcalleryanin	C22H24O11	-	HMDB0303796	-	R391_WK1 & R391_WK2
metab_10922	Diosbulbinoside F	C26H34O12	-	HMDB0036783	66756-58-9	R391_WK1 & R391_WK2
metab_12116	Fludioxonil	C12H6F2N2O2	C18462	HMDB0252328	131341-86-1	R391_WK1 & R391_WK2
metab_15993	Gamma-L-Glutamyl-L-pipecolic acid	C11H18N2O5	-	HMDB0038614	-	R391_WK1 & R391_WK2
metab_11537	Imipenem	C12H17N3O4S	C06665	HMDB0015536	74431-23-5;64221-86-9	R391_WK1 & R391_WK2
metab_11560	Octanoyl-CoA	C29H50N7O17P3S	C01944	LMFA07050355;HMDB0001070;PW_C000845	1264-52-4	R391_WK1 & R391_WK2
metab_15772	Phosphohistidine	C6H10N3O5P	-	HMDB0256480	-	R391_WK1 & R391_WK2
metab_15264	Rapalexin B	C10H8N2O2S	-	HMDB0302105	-	R391_WK1 & R391_WK2
metab_15248	Syringic acid	C9H10O5	C10833	HMDB0254615;HMDB0002085	530-57-4	R391_WK1 & R391_WK2
metab_17043	(4R,5R)-1-Aminooxy-2,4,5,6-tetrahydroxyhexan-3-one	C6H13NO6	-	HMDB0255329	-	R405_WK1 only
metab_12057	1-Amino-2-methylanthraquinone	C15H11NO2	C19320	HMDB0243816	82-28-0	R405_WK1 only
metab_11550	5-phosphonooxy-L-lysine	C6H15N2O6P	C03366	HMDB0059600	-	R405_WK1 only
metab_15019	6-(2-Carboxyethyl)-7-hydroxy-2,2-dimethyl-4-chromanone glucoside	C20H26O10	-	HMDB0034032	-	R405_WK1 only
metab_11599	Chrysin 7-[rhamnosyl-(1->4)-glucoside]	C27H30O13	-	HMDB0039934	-	R405_WK1 only
metab_14361	Coriandrone E	C13H12O5	-	HMDB0029971	177795-34-5	R405_WK1 only
metab_10056	Cystathionine ketimine	C7H9NO4S	-	HMDB0002015	87254-95-3	R405_WK1 only
metab_16534	Deoxyribose	C5H10O4	C01801	HMDB0245099;HMDB0003224	533-67-5	R405_WK1 only
metab_15412	Desmethyladinazolam	C17H14ClN5	-	HMDB0060969	-	R405_WK1 only
metab_14801	Ethenoadenosine	C12H13N5O4	-	HMDB0252011	-	R405_WK1 only
metab_12117	Glycitein	C16H12O5	C14536	HMDB0005781;LMPK12050104;MJDBOTE0000272	40957-83-3	R405_WK1 only
metab_15787	Heptyl 4-hydroxybenzoate	C14H20O3	C14718	HMDB0034462	1085-12-7	R405_WK1 only
metab_13410	N-Benzoylanthranilic acid	C14H11NO3	C03141	HMDB0032175	579-93-1	R405_WK1 only
metab_14959	Orientin	C21H20O11	C10114	HMDB0030614;LMPK12110470;MJDBOTE0000249	28608-75-5	R405_WK1 only
metab_10745	Caffeic acid 3-O-sulfate	C9H8O7S	-	HMDB0041706	151481-52-6	R405_WK2 only
metab_11165	Isorhamnetin 3-O-[4-Hydroxy-E-cinnamoyl-(->6)-b-D-glucopyranosyl-(1->2)-a-L-rhamnopyranoside]	C37H38O18	-	HMDB0038252	-	R405_WK2 only
metab_15229	Vicenin	C27H30O17	C10195	HMDB0030708;HMDB0302244	23666-13-9	R405_WK2 only		3391
metab_10987	Umbelliferone	C9H6O3	C09315	HMDB0029865;MJDBOTE0000399	93-35-6	R391_WK1 only
metab_14223	N6-cis-p-Coumaroylserotonin	C19H18N2O3	-	HMDB0038340	-	R391_WK1 only
metab_14292	Eujambolin	C24H24O13	-	HMDB0037970	-	R391_WK1 only
metab_14890	Glucosylisomaltol	C12H16O8	-	HMDB0038341	85559-61-1	R391_WK1 only
metab_14951	Coumaryl acetate	C11H12O3	C20465	HMDB0304297	-	R391_WK1 only
metab_15423	Pantetheine	C11H22N2O4S	C00831	PW_C001887;HMDB0003426	496-65-1	R391_WK1 only
metab_11102	3-Hydroxyisoheptanoic acid	C7H14O3	-	HMDB0002207	40309-49-7	R391_WK2 only

## Sheet: pos
#Supplementary Table S1. List of all metabolites in resistant and susceptible rice varieties challenged with M.oryzae.
#metabid_id:id of each metabolite in the analysis;metab:name of the metabolite identified;hmdb_id:metabolite id in HMDB database;hmdb_name:metabolite name in HMDB database;formula:Chemical formula of the metabolite;combination:sample combination
metab_id	Metabolite	Formula	KEGG Compound ID	hmdb_id	CAS ID	combination
metab_2664	((4-(4-Amidinophenoxy)butanoyl)aspartyl)valine	C20H28N4O7	-	HMDB0242231	-	R405_WK1 & R405_WK2 & R391_WK1 & R391_WK2
metab_3183	(-)-Arctiin	C27H34O11	C16915	HMDB0301809	20362-31-6	R405_WK1 & R405_WK2 & R391_WK1 & R391_WK2
metab_5968	(-)-Deoxypodophyllotoxin	C22H22O7	C10556	HMDB0242210	19186-35-7	R405_WK1 & R405_WK2 & R391_WK1 & R391_WK2
metab_5530	(-)-Epiafzelechin	C15H14O5	C12128	HMDB0030822	24808-04-6	R405_WK1 & R405_WK2 & R391_WK1 & R391_WK2
metab_6819	(-)-Epigallocatechin 7-glucuronide	C21H22O13	-	HMDB0041640	-	R405_WK1 & R405_WK2 & R391_WK1 & R391_WK2
metab_863	(-)-Jasmonic acid	C12H18O3	C08491	LMFA02020001;HMDB0032797	59366-47-1;6894-38-8	R405_WK1 & R405_WK2 & R391_WK1 & R391_WK2
metab_6497	(-)-maackiain-3-O-glucoside	C22H22O10	C10538	HMDB0303946	-	R405_WK1 & R405_WK2 & R391_WK1 & R391_WK2
metab_5167	(-)-Menthone	C10H18O	C00843	HMDB0035162;LMPR0102090004	14073-97-3	R405_WK1 & R405_WK2 & R391_WK1 & R391_WK2
metab_5469	(-)-Norephedrine	C9H13NO	C16719	HMDB0243518	492-41-1	R405_WK1 & R405_WK2 & R391_WK1 & R391_WK2
metab_5718	(-)-Olivil	C20H24O7	-	HMDB0301811	2955-23-9	R405_WK1 & R405_WK2 & R391_WK1 & R391_WK2
metab_1651	(-)-Riboflavin	C17H20N4O6	C00255	HMDB0000244	83-88-5	R405_WK1 & R405_WK2 & R391_WK1 & R391_WK2
metab_1494	(-)-Slaframine	C10H18N2O2	C06185	HMDB0243523	20084-93-9	R405_WK1 & R405_WK2 & R391_WK1 & R391_WK2
metab_5806	(-)-trans-3,4-Dihydro-4,8-dihydroxy-3-methyl-1H-2-benzopyran-1-one	C10H10O4	-	HMDB0030765	70287-70-6	R405_WK1 & R405_WK2 & R391_WK1 & R391_WK2
metab_1584	(+)-2,5-epi Goniothalesdiol	C14H18O5	-	-	-	R405_WK1 & R405_WK2 & R391_WK1 & R391_WK2
metab_5227	(+)-7-epi-Syringaresinol 4'-glucoside	C28H36O13	-	HMDB0038261	-	R405_WK1 & R405_WK2 & R391_WK1 & R391_WK2
metab_2526	(+)-8-Acetoxycarvone	C12H16O3	-	HMDB0302748	-	R405_WK1 & R405_WK2 & R391_WK1 & R391_WK2
metab_6417	(+)-Aschantin	C22H24O7	C17845	-	13060-15-6	R405_WK1 & R405_WK2 & R391_WK1 & R391_WK2
metab_7323	(+)-cis-5,6-Dihydro-5-hydroxy-4-methoxy-6-(2-phenylethyl)-2H-pyran-2-one	C14H16O4	-	HMDB0029575	52247-81-1	R405_WK1 & R405_WK2 & R391_WK1 & R391_WK2
metab_2673	(+)-Cycloolivil	C20H24O7	-	HMDB0302798	-	R405_WK1 & R405_WK2 & R391_WK1 & R391_WK2
metab_281	(+)-Lyoniresinol 9-glucoside	C28H38O13	-	HMDB0041148	-	R405_WK1 & R405_WK2 & R391_WK1 & R391_WK2
metab_5153	(+)-Pinoresinol 4-O-[beta-D-Glucopyranosyl-(1->2)-[beta-D-glucopyranosyl-(1->6)]-beta-D-glucopyranoside]	C38H52O21	-	HMDB0040669	150035-90-8	R405_WK1 & R405_WK2 & R391_WK1 & R391_WK2
metab_4612	(+/-)-(Z)-2-(5-Tetradecenyl)cyclobutanone	C18H32O	-	HMDB0037543	173074-85-6	R405_WK1 & R405_WK2 & R391_WK1 & R391_WK2
metab_5898	(+/-)7-epi Jasmonic Acid	C12H18O3	-	-	-	R405_WK1 & R405_WK2 & R391_WK1 & R391_WK2
metab_5173	(+/-)-Jasmonic Acid	C12H18O3	-	-	-	R405_WK1 & R405_WK2 & R391_WK1 & R391_WK2
metab_6698	(+/-)-Menthyl acetate	C12H22O2	C09870	HMDB0041264	89-48-5	R405_WK1 & R405_WK2 & R391_WK1 & R391_WK2
metab_1817	(+/-)-threo-1-(p-Hydroxyphenyl)propylene glycol 4'-glucoside	C15H22O8	-	HMDB0033068	-	R405_WK1 & R405_WK2 & R391_WK1 & R391_WK2
metab_3453	(11R,16S)-misoprostol	C22H38O5	-	HMDB0242321	-	R405_WK1 & R405_WK2 & R391_WK1 & R391_WK2
metab_3106	(11S,12S,13S)-Epoxy-hydroxyoctadeca-cis-9-cis-15-dien-1-oic acid	C18H30O4	-	HMDB0302825	-	R405_WK1 & R405_WK2 & R391_WK1 & R391_WK2
metab_5410	(13E)-11a-Hydroxy-9,15-dioxoprost-13-enoic acid	C20H32O5	C04654	HMDB0001320	22973-19-9	R405_WK1 & R405_WK2 & R391_WK1 & R391_WK2
metab_4008	(1beta,2beta,5beta)-p-Menth-3-ene-1,2,5-triol	C10H18O3	-	HMDB0038978	359875-80-2	R405_WK1 & R405_WK2 & R391_WK1 & R391_WK2
metab_6092	(1R)-Hydroxy-(2R)-glutathionyl-1,2-dihydronaphthalene	C20H25N3O7S	C14791	HMDB0060300	-	R405_WK1 & R405_WK2 & R391_WK1 & R391_WK2
metab_1116	(1R,2R,4R)-1,8-Epoxy-p-menthane-2,4-diol	C10H18O3	-	HMDB0041545	176896-61-0	R405_WK1 & R405_WK2 & R391_WK1 & R391_WK2
metab_2459	(1R,2R,4R,5S)-(+)-p-Menthane-2,5-diol	C9H18O3	-	HMDB0301947	-	R405_WK1 & R405_WK2 & R391_WK1 & R391_WK2
metab_4512	(1R,2S,3S,4R)-p-Menthane-2,3-diol	C10H20O2	-	HMDB0035723	51745-21-2	R405_WK1 & R405_WK2 & R391_WK1 & R391_WK2
metab_2116	(1R,3As,4S,6aS)-1,4-di(benzo[d][1,3]dioxol-5-yl)hexahydrofuro[3,4-c]furan	C20H18O6	C10882	HMDB0242327	-	R405_WK1 & R405_WK2 & R391_WK1 & R391_WK2
metab_8140	(1R,3S)-3-(6-Aminopurin-9-yl)cyclopentan-1-ol	C10H13N5O	-	HMDB0242329	-	R405_WK1 & R405_WK2 & R391_WK1 & R391_WK2
metab_6754	(1R,4R)-Dihydrocarvone	C10H16O	C11398	HMDB0302236;LMPR0102090033	-	R405_WK1 & R405_WK2 & R391_WK1 & R391_WK2
metab_634	(1S,2S,4S,5S)-2,4,7-Thujanetriol 4-glucoside	C16H28O8	-	HMDB0033645	240495-80-1	R405_WK1 & R405_WK2 & R391_WK1 & R391_WK2
metab_3878	(2E)-4-Hydroxy-3-methylbut-2-en-1-yl trihydrogen diphosphate	C5H12O8P2	C11811	LMPR01010009;HMDB0242600	-	R405_WK1 & R405_WK2 & R391_WK1 & R391_WK2
metab_1239	(2'E,4'Z,7'Z,8E)-Colnelenic acid	C18H28O3	C16320	HMDB0030996	52591-16-9	R405_WK1 & R405_WK2 & R391_WK1 & R391_WK2
metab_4470	(2-Hydroxy-3-phosphonooxypropyl) octadec-9-enoate	C21H41O7P	-	HMDB0242470	-	R405_WK1 & R405_WK2 & R391_WK1 & R391_WK2
metab_6772	(2R,3R)-2-Aminooctadecane-1,3-diol	C18H39NO2	-	HMDB0242634	-	R405_WK1 & R405_WK2 & R391_WK1 & R391_WK2
metab_5959	(2R,3R)-3,3',4',7-Tetrahydroxyflavanone 7-O-alpha-L-Rhamnopyranoside	C21H22O10	-	HMDB0040536	114728-43-7	R405_WK1 & R405_WK2 & R391_WK1 & R391_WK2
metab_5436	(2R,3R)-pinobanksin	C15H11O5-	-	HMDB0303968	-	R405_WK1 & R405_WK2 & R391_WK1 & R391_WK2
metab_2689	(2R,3R,4R,5R)-2-Amino-4,5,6-trihydroxy-3-[(2R)-1-oxopropan-2-yl]oxyhexanal	C9H17NO6	-	HMDB0255309	-	R405_WK1 & R405_WK2 & R391_WK1 & R391_WK2
metab_8067	(2R,3R,4S,5R)-5-Fluoro-2,3,4-trihydroxy-6-oxohexyl dihydrogen phosphate	C6H12FO8P	-	HMDB0242595	-	R405_WK1 & R405_WK2 & R391_WK1 & R391_WK2
metab_538	(2RS,5RS)-(E)-2-(2-Phenylethenyl)-1,3-dioxan-5-ol	C12H14O3	-	HMDB0031973	87562-73-0	R405_WK1 & R405_WK2 & R391_WK1 & R391_WK2
metab_4615	(2S,3R,4R)-2-Amino-3,4-dihydroxy-2-(hydroxymethyl)-14-oxoicos-6-enoic acid	C21H39NO6	-	HMDB0242536	-	R405_WK1 & R405_WK2 & R391_WK1 & R391_WK2
metab_7897	(2S,3S,4S,5R)-3,4,5-Trihydroxy-6-sulfooxyoxane-2-carboxylic acid	C6H10O10S	-	HMDB0258086	-	R405_WK1 & R405_WK2 & R391_WK1 & R391_WK2
metab_6993	(3R,4R,5R)-3-Fluoro-5-(hydroxymethyl)oxolane-2,3,4-triol	C5H9FO5	-	HMDB0257780	-	R405_WK1 & R405_WK2 & R391_WK1 & R391_WK2
metab_1897	(3R,5S)-1-pyrroline-3-hydroxy-5-carboxylic Acid	C5H7NO3	C04281	HMDB0062585	-	R405_WK1 & R405_WK2 & R391_WK1 & R391_WK2
metab_5250	(3S,5R,6R,7E)-3,5,6-Trihydroxy-7-megastigmen-9-one	C13H22O4	-	HMDB0038736	-	R405_WK1 & R405_WK2 & R391_WK1 & R391_WK2
metab_3976	(3Z)-2-Propylpent-3-enoic acid	C8H14O2	C16654	LMFA01030946;HMDB0013903	-	R405_WK1 & R405_WK2 & R391_WK1 & R391_WK2
metab_5374	(4S,6R)-p-Mentha-1,8-diene-6,7-diol 7-glucoside	C16H26O7	-	HMDB0039056	402593-54-8	R405_WK1 & R405_WK2 & R391_WK1 & R391_WK2
metab_7522	(5R)-5-Hydroxyhexanoic acid	C6H12O3	-	HMDB0000409	83972-61-6	R405_WK1 & R405_WK2 & R391_WK1 & R391_WK2
metab_7791	(5S,6R)-Methyl 5,6,7-trihydroxyheptanoate	C8H16O5	-	HMDB0247393	-	R405_WK1 & R405_WK2 & R391_WK1 & R391_WK2
metab_2187	(6E,8R,10Z)-8-hydroxy-3-oxohexadecadienoic acid	C16H26O4	-	HMDB0062365	2190485-67-5	R405_WK1 & R405_WK2 & R391_WK1 & R391_WK2
metab_1648	(6R)-Folinic acid	C20H23N7O7	C03479	HMDB0247218	-	R405_WK1 & R405_WK2 & R391_WK1 & R391_WK2
metab_5513	(7E,7'R,8'R)-e-Viniferin 3',5'-diglucoside	C40H42O16	-	HMDB0036321	-	R405_WK1 & R405_WK2 & R391_WK1 & R391_WK2
metab_2532	(7'R)-(+)-Lyoniresinol 9'-glucoside	C28H38O13	-	HMDB0038922	87585-32-8	R405_WK1 & R405_WK2 & R391_WK1 & R391_WK2
metab_1023	(8E,15E)-1,8,15-Heptadecatriene-11,13-diyne	C17H22	-	HMDB0031041	28834-02-8	R405_WK1 & R405_WK2 & R391_WK1 & R391_WK2
metab_8031	(9S,10S)-9,10-dihydroxyoctadecanoate	C18H36O4	C15988	HMDB0059633	-	R405_WK1 & R405_WK2 & R391_WK1 & R391_WK2
metab_4513	(9Z)-(13S)-12,13-epoxyoctadeca-9,11-dienoate	C18H29O3-	C04594	HMDB0303983	-	R405_WK1 & R405_WK2 & R391_WK1 & R391_WK2
metab_5425	(9Z,11E,13S,15Z)-13-Hydroxyoctadeca-9,11,15-trienoic acid	C18H30O3	C16316	HMDB0244523	-	R405_WK1 & R405_WK2 & R391_WK1 & R391_WK2
metab_2940	(E)-3-(2,3-Dihydroxyphenyl)-2-propenoic acid	C9H8O4	C12623	HMDB0032057	38481-04-8	R405_WK1 & R405_WK2 & R391_WK1 & R391_WK2
metab_1330	(E)-3-oxo-beta-ionone	C13H18O2	-	HMDB0303900	-	R405_WK1 & R405_WK2 & R391_WK1 & R391_WK2
metab_3611	(E)-6,10-Dimethyl-9-methylene-5-undecen-2-one	C14H24O	-	HMDB0035862	64854-44-0	R405_WK1 & R405_WK2 & R391_WK1 & R391_WK2
metab_6152	(E,E)-4,4''-Bi(N-4-hydroxycinnamoylserotonin)	C38H34N4O6	-	HMDB0041431	175702-01-9	R405_WK1 & R405_WK2 & R391_WK1 & R391_WK2
metab_4115	(R)-1-O-[b-D-Apiofuranosyl-(1->2)-b-D-glucopyranoside]-1,3-octanediol	C21H40O9	-	HMDB0032798	-	R405_WK1 & R405_WK2 & R391_WK1 & R391_WK2
metab_6435	(R)-2-Benzylsuccinate	C11H12O4	C09816	HMDB0012127	884-33-3	R405_WK1 & R405_WK2 & R391_WK1 & R391_WK2
metab_6452	(R)-3-Hydroxy-5-phenylpentanoic acid	C11H14O3	-	HMDB0031517	21080-41-1	R405_WK1 & R405_WK2 & R391_WK1 & R391_WK2
metab_3301	(R)-8-Acetoxycarvotanacetone	C12H18O3	-	HMDB0037104	56691-69-1	R405_WK1 & R405_WK2 & R391_WK1 & R391_WK2
metab_5556	(R)-Bitalin A	C13H14O3	-	HMDB0040358	35844-67-8	R405_WK1 & R405_WK2 & R391_WK1 & R391_WK2
metab_3544	(R)-Byakangelicinn 2'-(3-methylbutanoate)	C22H26O8	-	HMDB0039068	-	R405_WK1 & R405_WK2 & R391_WK1 & R391_WK2
metab_7537	(R)-Pantothenic acid 4'-O-b-D-glucoside	C15H27NO10	-	HMDB0033965	29493-59-2	R405_WK1 & R405_WK2 & R391_WK1 & R391_WK2
metab_2788	(R)-Shinanolone	C11H12O3	-	HMDB0030580	-	R405_WK1 & R405_WK2 & R391_WK1 & R391_WK2
metab_2850	(S)-(-)-Perillyl alcohol	C10H16O	C02452	HMDB0003634	536-59-4	R405_WK1 & R405_WK2 & R391_WK1 & R391_WK2
metab_1890	(S)-2,3-Dihydro-3,5-dihydroxy-2-oxo-3-indoleacetic acid 5-glucoside	C16H19NO10	-	HMDB0034674	218604-37-6	R405_WK1 & R405_WK2 & R391_WK1 & R391_WK2
metab_1976	(S)-2-Acetolactate	C5H8O4	C06010	LMFA01050460;HMDB0006855	71698-08-3	R405_WK1 & R405_WK2 & R391_WK1 & R391_WK2
metab_8304	(S)-3-Hydroxyisobutyric acid	C4H8O3	C06001	PW_C000016;HMDB0000023	2068-83-9;26543-05-5	R405_WK1 & R405_WK2 & R391_WK1 & R391_WK2
metab_6304	(S)-4',5,7-Trihydroxy-6-prenylflavanone	C20H20O5	C09832	HMDB0037247	68236-13-5	R405_WK1 & R405_WK2 & R391_WK1 & R391_WK2
metab_3685	(S)-Abscisic acid	C15H20O4	C06082	HMDB0035140	21293-29-8	R405_WK1 & R405_WK2 & R391_WK1 & R391_WK2
metab_1640	(S)-Batatic acid	C10H12O4	-	HMDB0035721	-	R405_WK1 & R405_WK2 & R391_WK1 & R391_WK2
metab_3142	(S)-Carvone	C10H14O	C11383	HMDB0004487	2244-16-8	R405_WK1 & R405_WK2 & R391_WK1 & R391_WK2
metab_4706	(S)-Nerolidol 3-O-[a-L-rhamnopyranosyl-(1->2)-b-D-glucopyranoside]	C27H46O10	-	HMDB0040844	130466-30-7	R405_WK1 & R405_WK2 & R391_WK1 & R391_WK2
metab_4287	(S)-Nerolidol 3-O-[a-L-Rhamnopyranosyl-(1->4)-a-L-rhamnopyranosyl-(1->2)-b-D-glucopyranoside]	C33H56O14	-	HMDB0040845	-	R405_WK1 & R405_WK2 & R391_WK1 & R391_WK2
metab_6825	(S)-Oleuropeic acid	C10H16O3	-	HMDB0036998	5027-76-9	R405_WK1 & R405_WK2 & R391_WK1 & R391_WK2
metab_6308	(S,E)-2-(5-Hydroxy-8,9-dihydro-5H-benzo[7]annulen-6(7H)-ylidene)acetic acid	C13H14O3	-	HMDB0250015	-	R405_WK1 & R405_WK2 & R391_WK1 & R391_WK2
metab_5679	(S,E)-Zearalenone	C18H22O5	C09981	HMDB0031752	17924-92-4	R405_WK1 & R405_WK2 & R391_WK1 & R391_WK2
metab_7704	(S,S)-Butane-2,3-diol	C4H10O2	C03046	-	19132-06-0	R405_WK1 & R405_WK2 & R391_WK1 & R391_WK2
metab_6095	(x)-2-Heptanol glucoside	C13H26O6	-	HMDB0035028	-	R405_WK1 & R405_WK2 & R391_WK1 & R391_WK2
metab_5917	(Z)-10-Hydroxy-8-decene-4,6-diynoic acid	C10H10O3	-	HMDB0031055	51193-97-6	R405_WK1 & R405_WK2 & R391_WK1 & R391_WK2
metab_5271	(Z)-3-Methyl-2-(2-pentenyl)-2-cyclopenten-1-one	C11H16O	C08490	HMDB0035601	488-10-8	R405_WK1 & R405_WK2 & R391_WK1 & R391_WK2
metab_2552	(Z)-3-Oxo-2-(2-pentenyl)-1-cyclopenteneacetic acid	C12H16O3	-	HMDB0030197	120282-76-0	R405_WK1 & R405_WK2 & R391_WK1 & R391_WK2
metab_5522	(Z)-6-(2-Methoxyvinyl)-7-methyl-2H-1-benzopyran-2-one	C13H12O3	-	HMDB0032656	195259-91-7	R405_WK1 & R405_WK2 & R391_WK1 & R391_WK2
metab_3584	(Z)-9-Cycloheptadecen-1-one	C17H30O	-	HMDB0031336	542-46-1	R405_WK1 & R405_WK2 & R391_WK1 & R391_WK2
metab_3560	(Z)-Farnesol	C15H26O	C03220	HMDB0059849	-	R405_WK1 & R405_WK2 & R391_WK1 & R391_WK2
metab_1493	(Z,Z,Z)-1,8,11,14-Heptadecatetraene	C17H28	C17535	HMDB0302481	-	R405_WK1 & R405_WK2 & R391_WK1 & R391_WK2
metab_3069	.beta.-(2,5-Dimethylbenzoyl)propionic acid	C12H14O3	-	-	-	R405_WK1 & R405_WK2 & R391_WK1 & R391_WK2
metab_6003	[(2E,6E)-1-Oxo-8-Hydroxy-2,6-Dimethylocta-2,6-Dien-1-yl]beta-D-Glucopyranoside	C16H26O8	-	-	-	R405_WK1 & R405_WK2 & R391_WK1 & R391_WK2
metab_1697	[(2R,3S,4R,5R)-3,4,5,6-Tetrahydroxy-1-oxohexan-2-yl] 3-hydroxybutanoate	C10H18O8	-	HMDB0257924	-	R405_WK1 & R405_WK2 & R391_WK1 & R391_WK2
metab_1556	[2-(2-Methylphenyl)-1,3-dioxolan-4-yl]methanol	C11H14O3	-	HMDB0059940	-	R405_WK1 & R405_WK2 & R391_WK1 & R391_WK2
metab_1044	[8]-Shogaol	C17H24O3	C10494	HMDB0031463	36700-45-5	R405_WK1 & R405_WK2 & R391_WK1 & R391_WK2
metab_2372	{1-[2-(4-Carbamimidoyl-benzoylamino)-propionyl]-piperidin-4-yloxy}-acetic acid	C18H24N4O5	-	HMDB0257277	-	R405_WK1 & R405_WK2 & R391_WK1 & R391_WK2
metab_3269	1-(1-benzyl-6-oxopyridazin-4-yl)-N-(2-methoxyethyl)piperidine-4-carboxamide	C20H26N4O3	-	-	-	R405_WK1 & R405_WK2 & R391_WK1 & R391_WK2
metab_49	1-(3,4-Dimethoxyphenyl)-1,2-ethanediol 2-O-b-D-glucoside	C16H24O9	-	HMDB0034627	251913-30-1	R405_WK1 & R405_WK2 & R391_WK1 & R391_WK2
metab_7107	1-(5-Hydroxy-2-oxo-2,3-dihydroimidazol-4-yl)urea	C4H6N4O3	-	HMDB0248150	-	R405_WK1 & R405_WK2 & R391_WK1 & R391_WK2
metab_7716	1-(beta-D-Ribofuranosyl)-1,4-dihydronicotinamide	C11H16N2O5	C15497	HMDB0011643;HMDB0011648	-	R405_WK1 & R405_WK2 & R391_WK1 & R391_WK2
metab_1302	1-(cis-13-Docosenoyl)-rac-glycerol	C25H48O4	-	HMDB0254855	-	R405_WK1 & R405_WK2 & R391_WK1 & R391_WK2
metab_6449	1,2,3,4-Tetrahydro-b-carboline-1,3-dicarboxylic acid	C13H12N2O4	-	HMDB0032102	59132-30-8	R405_WK1 & R405_WK2 & R391_WK1 & R391_WK2
metab_4930	1,2,3,4-Tetrahydronaphthalene	C10H12	C14114	HMDB0244120	119-64-2	R405_WK1 & R405_WK2 & R391_WK1 & R391_WK2
metab_7110	1,2,5,6-Tetrahydro-4H-pyrrolo[3,2,1-ij]quinolin-4-one	C11H11NO	C18487	HMDB0037113	57369-32-1	R405_WK1 & R405_WK2 & R391_WK1 & R391_WK2
metab_4236	1,2-Di-(9Z,12Z,15Z-octadecatrienoyl)-3-(Galactosyl-alpha-1-6-Galactosyl-beta-1)-glycerol	C51H84O15	-	HMDB0011127	-	R405_WK1 & R405_WK2 & R391_WK1 & R391_WK2
metab_563	1,2-Diferuloylgentiobiose	C32H38O17	-	HMDB0301720	-	R405_WK1 & R405_WK2 & R391_WK1 & R391_WK2
metab_6896	1,2-Dihydro-1,1,6-trimethylnaphthalene	C13H16	-	HMDB0040284	30364-38-6	R405_WK1 & R405_WK2 & R391_WK1 & R391_WK2
metab_2703	1,2-Dihydroxy-3,4-epoxy-1,2,3,4-tetrahydronaphthalene	C10H10O3	C14784	HMDB0062273	75947-54-5	R405_WK1 & R405_WK2 & R391_WK1 & R391_WK2
metab_393	1,2-Disehydronorcoclaurine	C16H15NO3	-	HMDB0302245	-	R405_WK1 & R405_WK2 & R391_WK1 & R391_WK2
metab_6652	1,2-Naphthoquinone	C10H6O2	C14783	HMDB0244101	524-42-5	R405_WK1 & R405_WK2 & R391_WK1 & R391_WK2
metab_2203	1,3,5-Triazin-2(1H)-one, 4-amino-1-(2-deoxy-beta-D-erythro-pentofuranosyl)-	C8H12N4O4	-	HMDB0255781	-	R405_WK1 & R405_WK2 & R391_WK1 & R391_WK2
metab_7625	1,3-Butanediol	C4H10O2	C20335	HMDB0031320	107-88-0	R405_WK1 & R405_WK2 & R391_WK1 & R391_WK2
metab_480	1,4-Ipomeadiol	C9H14O3	-	HMDB0030471	53011-73-7	R405_WK1 & R405_WK2 & R391_WK1 & R391_WK2
metab_568	1,5-Bis(4'-glucopyranosyloxy-3'-hydroxyphenyl)pent-4-en-1-yne	C29H34O14	-	HMDB0247507	-	R405_WK1 & R405_WK2 & R391_WK1 & R391_WK2
metab_2081	1,5-Dihydroxy-3-methoxy-2-prenylxanthone	C19H18O5	-	HMDB0030605	77741-56-1	R405_WK1 & R405_WK2 & R391_WK1 & R391_WK2
metab_7258	1,5-Naphthalenediamine	C10H10N2	C19463	HMDB0244231	2243-62-1	R405_WK1 & R405_WK2 & R391_WK1 & R391_WK2
metab_450	1-[(2R,5R)-4-Azidooxy-5-(hydroxymethyl)oxolan-2-yl]-5-methylpyrimidine-2,4-dione	C10H13N5O5	-	HMDB0257735	-	R405_WK1 & R405_WK2 & R391_WK1 & R391_WK2
metab_1530	1-[(4-chlorophenyl)methyl]-3-[[1-(hydroxymethyl)cyclopropyl]methyl]urea	C13H17ClN2O2	-	-	-	R405_WK1 & R405_WK2 & R391_WK1 & R391_WK2
metab_6198	10-(2,3-Dihydroxypropoxy)-10-oxodecanoic acid	C13H24O6	-	HMDB0257660	-	R405_WK1 & R405_WK2 & R391_WK1 & R391_WK2
metab_5765	10-Hydroxy-2-oxabicyclo[6.2.2]dodeca-1(10),8,11-trien-3-one	C11H12O3	-	HMDB0255348	-	R405_WK1 & R405_WK2 & R391_WK1 & R391_WK2
metab_6333	10-Hydroxydecanoic acid	C10H20O3	C02774	HMDB0244272	1679-53-4	R405_WK1 & R405_WK2 & R391_WK1 & R391_WK2
metab_5178	11(R)-HETE	C20H32O3	C14780	LMFA03060028;HMDB0004682	73347-43-0	R405_WK1 & R405_WK2 & R391_WK1 & R391_WK2
metab_4596	11,12,13-Trinor-1(10)-spirovetivene-2,7-dione	C12H16O2	-	HMDB0036734	84413-75-2	R405_WK1 & R405_WK2 & R391_WK1 & R391_WK2
metab_5130	11,12,13-Trinor-1,3,5-bisabolatrien-10-oic acid	C12H16O2	-	HMDB0039643	-	R405_WK1 & R405_WK2 & R391_WK1 & R391_WK2
metab_1067	11-alpha-O-beta-D-Glucopyranosyl-16alpha-O-methylneoquassin	C29H44O11	-	HMDB0039773	-	R405_WK1 & R405_WK2 & R391_WK1 & R391_WK2
metab_3570	11-Aminoundecanoic Acid	C11H23NO2	C19325	HMDB0032669	2432-99-7;211486-12-3	R405_WK1 & R405_WK2 & R391_WK1 & R391_WK2
metab_5001	11b,17a,21-Trihydroxypreg-nenolone	C21H32O5	C05489	HMDB0006760;PW_C002913	-	R405_WK1 & R405_WK2 & R391_WK1 & R391_WK2
metab_4524	11'-Carboxy-gamma-tocotrienol	C25H36O4	-	HMDB0012518	-	R405_WK1 & R405_WK2 & R391_WK1 & R391_WK2
metab_3640	11-Hydroxy-9-tridecenoic acid	C13H24O3	-	HMDB0035881;LMFA01050437	105798-56-9	R405_WK1 & R405_WK2 & R391_WK1 & R391_WK2
metab_1236	11-Hydroxyandrosterone	C19H30O3	C14606	LMST02020086;HMDB0002984	57-61-4	R405_WK1 & R405_WK2 & R391_WK1 & R391_WK2
metab_4324	12-Ketodeoxycholic acid	C24H38O4	-	HMDB0000328	5130-29-0	R405_WK1 & R405_WK2 & R391_WK1 & R391_WK2
metab_1168	13(S)-HpODE	C18H32O4	C04717	HMDB0003871	33964-75-9	R405_WK1 & R405_WK2 & R391_WK1 & R391_WK2
metab_4167	13(S)-HpOTrE	C18H30O4	C04785	HMDB0301803	67597-26-6	R405_WK1 & R405_WK2 & R391_WK1 & R391_WK2
metab_5664	13(S)-Hydroperoxylinolenic acid	C18H30O4	C04785	HMDB0301803	67597-26-6	R405_WK1 & R405_WK2 & R391_WK1 & R391_WK2
metab_1092	13,14-Dihydro PGF-1a	C20H38O5	-	HMDB0005076	-	R405_WK1 & R405_WK2 & R391_WK1 & R391_WK2
metab_1213	13,16,19-Docosatrienoic acid	C22H38O2	C16534	LMFA01030407;HMDB0002823;HMDB0244522	28845-86-5	R405_WK1 & R405_WK2 & R391_WK1 & R391_WK2
metab_6669	13-Hydroxy-5'-O-methylmelledonal	C24H30O9	-	HMDB0035864	112471-06-4	R405_WK1 & R405_WK2 & R391_WK1 & R391_WK2
metab_4801	14-(Hydroxymethyl)-5,9-dimethyltetracyclo[11.2.1.0~1,10~.0~4,9~]hexadecan-5-ol	C19H32O2	-	-	-	R405_WK1 & R405_WK2 & R391_WK1 & R391_WK2
metab_4307	14,15-DiHETrE	C20H34O4	C14775	HMDB0002265;PW_C001529	77667-09-5	R405_WK1 & R405_WK2 & R391_WK1 & R391_WK2
metab_6995	15-Deacetylneosolaniol	C17H24O7	C02951	HMDB0036157	76348-84-0	R405_WK1 & R405_WK2 & R391_WK1 & R391_WK2
metab_4717	15H-11,12-EETA	C20H32O4	C14781	PW_C002389;HMDB0005050	877878-78-9	R405_WK1 & R405_WK2 & R391_WK1 & R391_WK2
metab_1177	16,16-Dimethyl Prostaglandin E1	C22H38O5	-	HMDB0244726	-	R405_WK1 & R405_WK2 & R391_WK1 & R391_WK2
metab_3352	16-B1-phytoprostane	C18H28O4	-	HMDB0304634	-	R405_WK1 & R405_WK2 & R391_WK1 & R391_WK2
metab_3577	16-Hydroxyhexadecanoic acid	C16H32O3	C18218	HMDB0006294	506-13-8	R405_WK1 & R405_WK2 & R391_WK1 & R391_WK2
metab_278	17(18)-EpETE	C20H30O3	C13843	LMFA03000004	-	R405_WK1 & R405_WK2 & R391_WK1 & R391_WK2
metab_3463	17,18-EpETE	C20H30O3	C13843	HMDB0010212	131339-23-6	R405_WK1 & R405_WK2 & R391_WK1 & R391_WK2
metab_938	17alpha-Estradiol	C18H24O2	C02537	HMDB0000429	57-91-0	R405_WK1 & R405_WK2 & R391_WK1 & R391_WK2
metab_1385	17beta-Estradiol 3-sulfate	C18H24O5S	C08357	HMDB0004448	481-96-9	R405_WK1 & R405_WK2 & R391_WK1 & R391_WK2
metab_3625	17-Epimethyltestosterone	C20H30O2	C07198	HMDB0259471;HMDB0015655	58-18-4	R405_WK1 & R405_WK2 & R391_WK1 & R391_WK2
metab_773	17-Hydroxylinolenic acid	C18H30O3	C16346	HMDB0011108	-	R405_WK1 & R405_WK2 & R391_WK1 & R391_WK2
metab_3686	17-Octadecynoic acid	C18H32O2	-	LMFA01030575;HMDB0244776	-	R405_WK1 & R405_WK2 & R391_WK1 & R391_WK2
metab_1525	19-Hydroxyandrost-4-ene-3,17-dione	C19H26O3	C05290	LMST02020067;PW_C002016;HMDB0003955	510-64-5	R405_WK1 & R405_WK2 & R391_WK1 & R391_WK2
metab_2670	19-Monoacetyl cincassiol A	C21H30O8	-	HMDB0302510	-	R405_WK1 & R405_WK2 & R391_WK1 & R391_WK2
metab_5429	19-Norandrostenedione	C18H24O2	C14500	HMDB0244836	734-32-7	R405_WK1 & R405_WK2 & R391_WK1 & R391_WK2
metab_4544	1-Acetoxy-2-hydroxy-16-heptadecyn-4-one	C19H32O4	-	LMFA05000595;HMDB0031007	24607-10-1	R405_WK1 & R405_WK2 & R391_WK1 & R391_WK2
metab_543	1'-Acetoxychavicol	C13H14O4	C10426	HMDB0041006	151986-17-3	R405_WK1 & R405_WK2 & R391_WK1 & R391_WK2
metab_577	1'-Acetoxychavicol acetate	C13H14O4	C10426	HMDB0041005;HMDB0041006	52946-22-2;151986-17-3	R405_WK1 & R405_WK2 & R391_WK1 & R391_WK2
metab_764	1-Aminocyclopropanecarboxylic acid	C4H7NO2	C01234	HMDB0036458	22059-21-8	R405_WK1 & R405_WK2 & R391_WK1 & R391_WK2
metab_2735	1-beta-D-Arabinofuranosyl-5-fluorocytosine	C9H12FN3O5	-	HMDB0246793	-	R405_WK1 & R405_WK2 & R391_WK1 & R391_WK2
metab_4684	1-Cyclohexene-1-carboxylic acid	C7H10O2	C12101	HMDB0243852	636-82-8	R405_WK1 & R405_WK2 & R391_WK1 & R391_WK2
metab_4295	1-Hexadecanoyl-sn-Glycero-3-Phosphoethanolamine	C21H44NO7P	-	HMDB0011503;LMGP02050002	53862-35-4	R405_WK1 & R405_WK2 & R391_WK1 & R391_WK2
metab_3753	1H-Imidazole-4-carboxamide, 5-amino-1-(5-O-phosphono-beta-D-ribofuranosyl)-	C9H15N4O8P	-	HMDB0248071	-	R405_WK1 & R405_WK2 & R391_WK1 & R391_WK2
metab_190	1H-Indene-1,2(3H)-dione	C9H6O2	-	HMDB0244733	-	R405_WK1 & R405_WK2 & R391_WK1 & R391_WK2
metab_2050	1-Hydroxy-2,2,5,5-tetramethylpyrrolidine-3-carboxylic acid	C9H17NO3	-	HMDB0243895	-	R405_WK1 & R405_WK2 & R391_WK1 & R391_WK2
metab_2827	1'-Hydroxychavicol acetate	C11H12O3	-	HMDB0041007	101135-02-8	R405_WK1 & R405_WK2 & R391_WK1 & R391_WK2
metab_4560	1-Hydroxyepiacorone	C15H24O3	-	HMDB0030918	185154-96-5	R405_WK1 & R405_WK2 & R391_WK1 & R391_WK2
metab_615	1-Isopropyl-4-nitrobenzene	C9H11NO2	-	HMDB0243912	-	R405_WK1 & R405_WK2 & R391_WK1 & R391_WK2
metab_8205	1-Kestose	C18H32O16	C03661	HMDB0011729;MJDBOTE0001231	470-69-9	R405_WK1 & R405_WK2 & R391_WK1 & R391_WK2
metab_7593	1-Methoxy-3-(4-hydroxyphenyl)-2E-propenal 4'-glucoside	C16H22O7	-	HMDB0034755	-	R405_WK1 & R405_WK2 & R391_WK1 & R391_WK2
metab_7542	1-Methyl-2-Pyrrolidinone	C5H9NO	C11118	HMDB0002039	616-45-5;872-50-4	R405_WK1 & R405_WK2 & R391_WK1 & R391_WK2
metab_8038	1-Methyladenine	C6H7N5	C02216	HMDB0011599	5142-22-3	R405_WK1 & R405_WK2 & R391_WK1 & R391_WK2
metab_1969	1-Methylcytosine	C5H7N3O	-	HMDB0243939	-	R405_WK1 & R405_WK2 & R391_WK1 & R391_WK2
metab_2198	1-Methylguanine	C6H7N5O	C04152	HMDB0003282	938-85-2	R405_WK1 & R405_WK2 & R391_WK1 & R391_WK2
metab_7838	1-Methylguanosine	C11H15N5O5	C04545	HMDB0001563	2140-65-0	R405_WK1 & R405_WK2 & R391_WK1 & R391_WK2
metab_6157	1-Naphthol	C10H8O	C11714	HMDB0012138	90-15-3	R405_WK1 & R405_WK2 & R391_WK1 & R391_WK2
metab_7259	1-Naphthylamine	C10H9N	C14790	HMDB0243964	134-32-7	R405_WK1 & R405_WK2 & R391_WK1 & R391_WK2
metab_6744	1-O-Caffeoyl-beta-D-glucose	C15H18O9	C10433	HMDB0302440	-	R405_WK1 & R405_WK2 & R391_WK1 & R391_WK2
metab_945	1-Octen-3-yl glucoside	C14H26O6	-	HMDB0032959	209863-00-3	R405_WK1 & R405_WK2 & R391_WK1 & R391_WK2
metab_6884	1-O-Feruloyl-beta-D-glucose	C16H20O9	C17759	HMDB0301952;HMDB0302219	-	R405_WK1 & R405_WK2 & R391_WK1 & R391_WK2
metab_6227	1-O-Feruloylglucose	C16H20O9	-	HMDB0036938	7196-71-6	R405_WK1 & R405_WK2 & R391_WK1 & R391_WK2
metab_1367	1-O-Isopentyl-3-O-octadec-2-enoyl glycerol	C26H50O4	-	HMDB0302897	-	R405_WK1 & R405_WK2 & R391_WK1 & R391_WK2
metab_32	1-O-Sinapoylglucose	C17H22O10	-	HMDB0041175	-	R405_WK1 & R405_WK2 & R391_WK1 & R391_WK2
metab_8763	1-Palmitoylglycerophosphocholine	C24H51NO7P+	C04102	HMDB0010382	17364-16-8	R405_WK1 & R405_WK2 & R391_WK1 & R391_WK2
metab_3519	1-Phenyl-2-hexadecanoylamino-3-pyrrolidino-1-propanol	C29H50N2O2	-	HMDB0257849	-	R405_WK1 & R405_WK2 & R391_WK1 & R391_WK2
metab_4933	1-Propynyl	C3H4	-	HMDB0256845	-	R405_WK1 & R405_WK2 & R391_WK1 & R391_WK2
metab_6992	2-(3,4-Dihydroxybenzoyloxy)-4,6-dihydroxybenzoate	C14H10O8	C04524	HMDB0059651	-	R405_WK1 & R405_WK2 & R391_WK1 & R391_WK2
metab_263	2-(3-Hydroxyphenyl)ethanol 1'-glucoside	C14H20O7	-	HMDB0038332	-	R405_WK1 & R405_WK2 & R391_WK1 & R391_WK2
metab_6206	2-(3-Pentylphenyl)acetic acid	C13H18O2	-	HMDB0244924	-	R405_WK1 & R405_WK2 & R391_WK1 & R391_WK2
metab_6820	2-(4-Allyl-2,6-dimethoxyphenoxy)-1-(3-hydroxy-4,5-dimethoxyphenyl)-1-propanol	C22H28O7	-	HMDB0039349	108907-57-9	R405_WK1 & R405_WK2 & R391_WK1 & R391_WK2
metab_6682	2-(Fluoromethyl)-3-(3,4-dihydroxyphenyl)alanine	C10H12FNO4	-	HMDB0248213	-	R405_WK1 & R405_WK2 & R391_WK1 & R391_WK2
metab_2377	2-(Quinolin-8-yloxy)propanoic acid	C12H11NO3	-	HMDB0244957	-	R405_WK1 & R405_WK2 & R391_WK1 & R391_WK2
metab_6697	2,2,6,7-Tetramethylbicyclo[4.3.0]nona-1(9),4-dien-8-one	C13H18O	-	HMDB0036685	99901-22-1	R405_WK1 & R405_WK2 & R391_WK1 & R391_WK2
metab_7439	2',3'-Dideoxyuridine	C9H12N2O4	-	HMDB0245547	-	R405_WK1 & R405_WK2 & R391_WK1 & R391_WK2
metab_560	2,3-Dihydro-6-methoxy-2,2-dimethyl-4H-1-benzopyran-4-one	C12H14O3	-	HMDB0041410	13229-59-9	R405_WK1 & R405_WK2 & R391_WK1 & R391_WK2
metab_7892	2,3-dihydrobenzofuran	C8H8O	-	HMDB0013815	496-16-2	R405_WK1 & R405_WK2 & R391_WK1 & R391_WK2
metab_3253	2,3-Dihydrowithanolide E	C28H40O7	-	HMDB0034057	38253-76-8	R405_WK1 & R405_WK2 & R391_WK1 & R391_WK2
metab_344	2,3-Dimethyl-2-cyclohexen-1-one	C8H12O	-	HMDB0031414	1122-20-9	R405_WK1 & R405_WK2 & R391_WK1 & R391_WK2
metab_2660	2,4,5,7alpha-Tetrahydro-1,4,4,7a-tetramethyl-1H-inden-2-ol	C13H20O	-	HMDB0036684	99901-23-2	R405_WK1 & R405_WK2 & R391_WK1 & R391_WK2
metab_2604	2,4-Dimethylpropiophenone	C11H14O	-	HMDB0302384	-	R405_WK1 & R405_WK2 & R391_WK1 & R391_WK2
metab_5616	2,4-Quinolinediol	C9H7NO2	C16716	HMDB0245468	-	R405_WK1 & R405_WK2 & R391_WK1 & R391_WK2
metab_8749	2',5'-Dideoxyadenosine	C10H13N5O2	-	HMDB0245554	-	R405_WK1 & R405_WK2 & R391_WK1 & R391_WK2
metab_7959	2,5-Furandicarboxylic acid	C6H4O5	C20450	HMDB0004812	3238-40-2	R405_WK1 & R405_WK2 & R391_WK1 & R391_WK2
metab_3348	2,5-Heptadien-1-ol	C7H12O	-	HMDB0040339	62237-90-5	R405_WK1 & R405_WK2 & R391_WK1 & R391_WK2
metab_1456	2,6,6-Trimethyl-1-cyclohexen-1-acetaldehyde	C11H18O	-	HMDB0032540	472-66-2	R405_WK1 & R405_WK2 & R391_WK1 & R391_WK2
metab_4817	2,6-Diamino-9-(2-hydroxyethoxymethyl)purine	C8H12N6O2	-	HMDB0246998	-	R405_WK1 & R405_WK2 & R391_WK1 & R391_WK2
metab_3702	2,6-Diethylaniline	C10H15N	C11001	HMDB0032782	579-66-8	R405_WK1 & R405_WK2 & R391_WK1 & R391_WK2
metab_3485	2,6-Dimethyl-7-octene-1,6-diol 8-O-glucoside	C16H30O7	-	HMDB0033218	219814-33-2	R405_WK1 & R405_WK2 & R391_WK1 & R391_WK2
metab_6038	2,6-Dimethylnaphthalene	C12H12	C14330	HMDB0059764	581-42-0	R405_WK1 & R405_WK2 & R391_WK1 & R391_WK2
metab_7819	2,8-Quinolinediol	C9H7NO2	C06342	HMDB0240311	15450-76-7	R405_WK1 & R405_WK2 & R391_WK1 & R391_WK2
metab_4630	20-Hydroxyeicosatetraenoic acid	C20H32O3	C14748	PW_C002614;HMDB0005998	79551-86-3	R405_WK1 & R405_WK2 & R391_WK1 & R391_WK2
metab_4018	20-Hydroxy-leukotriene B4	C20H32O5	C04853	HMDB0001509;PW_C001162	79516-82-8	R405_WK1 & R405_WK2 & R391_WK1 & R391_WK2
metab_4628	22-Hydroxydocosanoic acid	C22H44O3	C19623	HMDB0302963;HMDB0304091	-	R405_WK1 & R405_WK2 & R391_WK1 & R391_WK2
metab_4409	27-Norcholestanehexol	C26H46O6	-	HMDB0002157;LMST04020029	91999-66-5	R405_WK1 & R405_WK2 & R391_WK1 & R391_WK2
metab_4144	28-Homobrassinolide	C29H50O6	-	HMDB0030423	80483-89-2	R405_WK1 & R405_WK2 & R391_WK1 & R391_WK2
metab_1138	2-Acetamido-2,6-dideoxygalactose	C8H15NO5	-	HMDB0259683	-	R405_WK1 & R405_WK2 & R391_WK1 & R391_WK2
metab_2384	2-aceto-2-hydroxy-butanoate	C6H9O4-	-	HMDB0304056	-	R405_WK1 & R405_WK2 & R391_WK1 & R391_WK2
metab_8132	2-Amino-2-methyl-1-propanol	C4H11NO	-	HMDB0244974	-	R405_WK1 & R405_WK2 & R391_WK1 & R391_WK2
metab_3424	2-Amino-6-methoxypurine	C6H7N5O	-	HMDB0245002	-	R405_WK1 & R405_WK2 & R391_WK1 & R391_WK2
metab_7440	2-Aminobenzylstatine	C15H24N2O3	-	HMDB0245010	-	R405_WK1 & R405_WK2 & R391_WK1 & R391_WK2
metab_4371	2-Aminobicyclo[2.2.1]heptane-2-carboxylic acid	C8H13NO2	-	HMDB0245588	-	R405_WK1 & R405_WK2 & R391_WK1 & R391_WK2
metab_8044	2-Aminobutan-1-ol	C4H11NO	-	HMDB0245012	-	R405_WK1 & R405_WK2 & R391_WK1 & R391_WK2
metab_4639	2-Aminopurine	C5H5N5	-	HMDB0245025	-	R405_WK1 & R405_WK2 & R391_WK1 & R391_WK2
metab_156	2-Carboxy-4-dodecanolide	C13H22O4	-	HMDB0030987	-	R405_WK1 & R405_WK2 & R391_WK1 & R391_WK2
metab_8072	2-Carboxyoxypropanoic acid	C4H6O5	-	HMDB0257720	-	R405_WK1 & R405_WK2 & R391_WK1 & R391_WK2
metab_352	2-Cyclohexylidenecyclohexanone	C12H18O	-	HMDB0245090	-	R405_WK1 & R405_WK2 & R391_WK1 & R391_WK2
metab_7725	2-dehydropantoate	C6H10O4	C00966	HMDB0304068	-	R405_WK1 & R405_WK2 & R391_WK1 & R391_WK2
metab_8316	2'-Deoxymugineic acid	C12H20N2O7	C15485	HMDB0033909	74235-24-8	R405_WK1 & R405_WK2 & R391_WK1 & R391_WK2
metab_2887	2-Ethoxy-1-methyl-4-(1-methylethyl)benzene	C12H18O	-	HMDB0037272	4732-13-2	R405_WK1 & R405_WK2 & R391_WK1 & R391_WK2
metab_2002	2-Ethylhydracrylic acid	C5H10O3	-	HMDB0000396	4374-62-3	R405_WK1 & R405_WK2 & R391_WK1 & R391_WK2
metab_5152	2-Feruloyl-1,2'-disinapoylgentiobiose	C44H50O22	-	HMDB0030336	-	R405_WK1 & R405_WK2 & R391_WK1 & R391_WK2
metab_5307	2-Feruloyl-1-sinapoylgentiobiose	C33H40O18	-	HMDB0030334	-	R405_WK1 & R405_WK2 & R391_WK1 & R391_WK2
metab_6988	2'-Fluorothymidine	C10H13FN2O5	-	HMDB0245532	-	R405_WK1 & R405_WK2 & R391_WK1 & R391_WK2
metab_6636	2-Furanmethanol	C5H6O2	C20441	HMDB0013742	98-00-0	R405_WK1 & R405_WK2 & R391_WK1 & R391_WK2
metab_756	2-Hydroxy-3-[(2-carboxyethyl)thio]-3-[2-(8-phenyloctyl)phenyl]propanoic acid	C26H34O5S	-	HMDB0245143	-	R405_WK1 & R405_WK2 & R391_WK1 & R391_WK2
metab_7462	2-Hydroxy-4-carboxybutyrylhistidylprolinamide	C16H23N5O6	-	HMDB0251550	-	R405_WK1 & R405_WK2 & R391_WK1 & R391_WK2
metab_4239	2-Hydroxy-6-pentadecylbenzoic acid	C22H36O3	C10759	HMDB0029683;LMPK15040002	16611-84-0	R405_WK1 & R405_WK2 & R391_WK1 & R391_WK2
metab_7914	2-Hydroxyadipic acid	C6H10O5	C02360	LMFA01170049;HMDB0000321	18294-85-4	R405_WK1 & R405_WK2 & R391_WK1 & R391_WK2
metab_8764	2-Hydroxycinnamic acid	C9H8O3	C01772;C05838	HMDB0002641;HMDB0041592	495-79-4;614-60-8	R405_WK1 & R405_WK2 & R391_WK1 & R391_WK2
metab_6178	2-Hydroxyiminostilbene	C14H11NO	C16604	PW_C040554;HMDB0060652	-	R405_WK1 & R405_WK2 & R391_WK1 & R391_WK2
metab_5468	2-Hydroxynevirapine	C15H14N4O2	C16608	HMDB0013912;PW_C008647	-	R405_WK1 & R405_WK2 & R391_WK1 & R391_WK2
metab_7598	2-Hydroxyphenethylamine	C8H11NO	C02735	HMDB0001065	7568-93-6	R405_WK1 & R405_WK2 & R391_WK1 & R391_WK2
metab_2041	2-Hydroxyphenylacetic acid O-b-D-glucoside	C14H18O8	-	HMDB0038333	-	R405_WK1 & R405_WK2 & R391_WK1 & R391_WK2
metab_1078	2-Hydroxy-p-mentha-1,8-dien-6-one	C10H14O2	-	HMDB0037012	51200-86-3	R405_WK1 & R405_WK2 & R391_WK1 & R391_WK2
metab_3448	2-Hydroxypropyl octanoate	C11H22O3	-	HMDB0245164	-	R405_WK1 & R405_WK2 & R391_WK1 & R391_WK2
metab_7355	2-Hydroxyquinoline	C9H7NO	C06338	-	70254-42-1	R405_WK1 & R405_WK2 & R391_WK1 & R391_WK2
metab_1061	2-Keto-3-Deoxy-D-Mannooctanoic Acid	C8H14O8	-	HMDB0250768	-	R405_WK1 & R405_WK2 & R391_WK1 & R391_WK2
metab_2436	2-Methoxy-1,4-benzoquinone	C7H6O3	-	HMDB0032576	2880-58-2	R405_WK1 & R405_WK2 & R391_WK1 & R391_WK2
metab_2652	2-Methoxycarbonylphenyl beta-D-glucopyranoside	C14H18O8	-	HMDB0033137	10019-60-0	R405_WK1 & R405_WK2 & R391_WK1 & R391_WK2
metab_5456	2-Methyl-2-cyclopenten-1-one	C6H8O	-	HMDB0031545	1120-73-6	R405_WK1 & R405_WK2 & R391_WK1 & R391_WK2
metab_5830	2-Methyl-3-(2-pentenyl)-2-cyclopenten-1-one	C11H16O	-	HMDB0037294	11050-62-7	R405_WK1 & R405_WK2 & R391_WK1 & R391_WK2
metab_5026	2-Methyl-3-methoxy-4-phenylbutyric acid	C12H16O3	-	HMDB0245218	-	R405_WK1 & R405_WK2 & R391_WK1 & R391_WK2
metab_5338	2-Methyl-3-pentenoic acid	C6H10O2	-	HMDB0031562	37674-63-8	R405_WK1 & R405_WK2 & R391_WK1 & R391_WK2
metab_1701	2-Methyl-4-pentenoic acid	C6H10O2	-	HMDB0031158;LMFA01030972	1575-74-2	R405_WK1 & R405_WK2 & R391_WK1 & R391_WK2
metab_3406	2-Methylhistamine	C6H11N3	C17928	HMDB0245231	34392-54-6	R405_WK1 & R405_WK2 & R391_WK1 & R391_WK2
metab_2213	2-Methylidene-4-(oxiran-2-yl)butanoic Acid	C7H10O3	-	HMDB0257753	-	R405_WK1 & R405_WK2 & R391_WK1 & R391_WK2
metab_2856	2-Naphthoic acid	C11H8O2	C14101	HMDB0245249	1993-09-04	R405_WK1 & R405_WK2 & R391_WK1 & R391_WK2
metab_6061	2-Naphthol	C10H8O	C11713	HMDB0012322	135-19-3	R405_WK1 & R405_WK2 & R391_WK1 & R391_WK2
metab_179	2-Naphthylamine	C10H9N	C02227	HMDB0041802	91-59-8	R405_WK1 & R405_WK2 & R391_WK1 & R391_WK2
metab_8187	2-n-Propyl-4-oxopentanoic acid	C8H14O3	C16655	HMDB0060683;PW_C040565	-	R405_WK1 & R405_WK2 & R391_WK1 & R391_WK2
metab_2811	2-O-alpha-D-Galactopyranosyl-1-deoxynojirimycin	C12H23NO9	-	HMDB0041337	155168-05-1	R405_WK1 & R405_WK2 & R391_WK1 & R391_WK2
metab_5124	2''-O-alpha-L-Rhamnosyl-6-C-fucosyl-3'-methoxyluteolin	C28H32O14	-	HMDB0301974	-	R405_WK1 & R405_WK2 & R391_WK1 & R391_WK2
metab_7631	2'-O-Methyladenosine	C11H15N5O4	C04779	HMDB0004326	2140-79-6	R405_WK1 & R405_WK2 & R391_WK1 & R391_WK2
metab_7814	2'-O-Methylcytidine	C10H15N3O5	-	HMDB0242132	-	R405_WK1 & R405_WK2 & R391_WK1 & R391_WK2
metab_1972	2-Oxoarginine	C6H11N3O3	C03771	HMDB0004225;PW_C002094	3715-10-04	R405_WK1 & R405_WK2 & R391_WK1 & R391_WK2
metab_4188	2-Pentyl-3-phenyl-2-propenal	C14H18O	C12288	HMDB0031313	122-40-7	R405_WK1 & R405_WK2 & R391_WK1 & R391_WK2
metab_6469	2-Phenylacetamide	C8H9NO	C02505	HMDB0010715	103-81-1	R405_WK1 & R405_WK2 & R391_WK1 & R391_WK2
metab_6730	2-Phenylethyl beta-D-glucopyranoside	C14H20O6	-	HMDB0029819	18997-54-1	R405_WK1 & R405_WK2 & R391_WK1 & R391_WK2
metab_2528	3 Hydroxycoumarin	C9H6O3	-	HMDB0002149	939-19-5	R405_WK1 & R405_WK2 & R391_WK1 & R391_WK2
metab_5872	3-(1,1-Dimethylallyl)scopoletin 7-glucoside	C21H26O9	-	HMDB0032853	208333-72-6	R405_WK1 & R405_WK2 & R391_WK1 & R391_WK2
metab_235	3-(2-Glucosyloxy-4-methoxyphenyl)propanoic Acid	C16H22O9	-	-	-	R405_WK1 & R405_WK2 & R391_WK1 & R391_WK2
metab_2698	3-(2-Hydroxyphenyl)propanoic acid	C9H10O3	C01198	HMDB0033752	495-78-3	R405_WK1 & R405_WK2 & R391_WK1 & R391_WK2
metab_2113	3-(3,4-Dihydroxyphenyl)lactic acid	C9H10O5	C01207	HMDB0003503	23028-17-3	R405_WK1 & R405_WK2 & R391_WK1 & R391_WK2
metab_1622	3-(3-Hydroxy-4-methoxynaphthalen-1-yl)oxypropane-1,2-diol	C14H16O5	-	HMDB0246020	-	R405_WK1 & R405_WK2 & R391_WK1 & R391_WK2
metab_6841	3-(3-Hydroxyphenyl)propanoic acid	C9H10O3	C11457	HMDB0000375	621-54-5	R405_WK1 & R405_WK2 & R391_WK1 & R391_WK2
metab_6186	3-(5-Methoxy-4-oxocyclohex-2-en-1-yl)prop-2-enoic acid	C10H12O4	-	HMDB0255409	-	R405_WK1 & R405_WK2 & R391_WK1 & R391_WK2
metab_4759	3,11,12-Trihydroxy-1(10)-spirovetiven-2-one	C15H24O4	-	HMDB0038154	84321-96-0	R405_WK1 & R405_WK2 & R391_WK1 & R391_WK2
metab_7146	3,4,5,6-Tetrahydrohippuric acid	C9H13NO3	-	HMDB0061679	-	R405_WK1 & R405_WK2 & R391_WK1 & R391_WK2
metab_2950	3,4,5-trihydroxy-6-{3-[(E)-2-(4-hydroxyphenyl)ethenyl]-5-{[3,4,5-trihydroxy-6-(hydroxymethyl)oxan-2-yl]oxy}phenoxy}oxane-2-carboxylic acid	C26H30O14	-	HMDB0128508	-	R405_WK1 & R405_WK2 & R391_WK1 & R391_WK2
metab_462	3,4,5-trihydroxy-6-{4-[(E)-2-(3-hydroxy-5-{[3,4,5-trihydroxy-6-(hydroxymethyl)oxan-2-yl]oxy}phenyl)ethenyl]phenoxy}oxane-2-carboxylic acid	C26H30O14	-	HMDB0128507	-	R405_WK1 & R405_WK2 & R391_WK1 & R391_WK2
metab_5123	3,4-Diferuloylquinic acid	C27H28O12	-	HMDB0301725	-	R405_WK1 & R405_WK2 & R391_WK1 & R391_WK2
metab_2702	3,4-Dihydro-2H-1-benzopyran-2-one	C9H8O2	C02274	HMDB0036626	119-84-6	R405_WK1 & R405_WK2 & R391_WK1 & R391_WK2
metab_132	3,4-Dihydroxybenzaldehyde	C7H6O3	C16700	HMDB0059965	139-85-5	R405_WK1 & R405_WK2 & R391_WK1 & R391_WK2
metab_7510	3,4-Dihydroxyhydrocinnamic acid	C9H10O4	C10447	HMDB0000423	1078-61-1	R405_WK1 & R405_WK2 & R391_WK1 & R391_WK2
metab_131	3,4-Dihydroxymandelic acid	C8H8O5	C05580	HMDB0001866;PW_C001240	775-01-9	R405_WK1 & R405_WK2 & R391_WK1 & R391_WK2
metab_3103	3,4-dihydroxyphenylacetic Acid	C8H8O4	C01161	HMDB0001336;MJDBSJD0000081	102-32-9	R405_WK1 & R405_WK2 & R391_WK1 & R391_WK2
metab_5046	3,4-Di-O-caffeoylquinic acid	C25H24O12	C10468	HMDB0030707;HMDB0253617;HMDB0030705	57378-72-0;14534-61-3	R405_WK1 & R405_WK2 & R391_WK1 & R391_WK2
metab_1134	3,5,5-Trimethyl-2-cyclohexen-1-one	C9H14O	C14743	HMDB0031195	78-59-1	R405_WK1 & R405_WK2 & R391_WK1 & R391_WK2
metab_5184	3,5,7-Trihydroxy-4'-methoxy-8-prenylflavone 3-[rhamnosyl-(1->6)-galactoside] 7-galactoside	C39H50O20	-	HMDB0033395	-	R405_WK1 & R405_WK2 & R391_WK1 & R391_WK2
metab_1549	3,5-Diferuloylquinic acid	C27H28O12	-	HMDB0301726	-	R405_WK1 & R405_WK2 & R391_WK1 & R391_WK2
metab_2828	3,5-Dihydroxy-6,7-megastigmadien-9-one	C13H20O3	-	HMDB0303443	-	R405_WK1 & R405_WK2 & R391_WK1 & R391_WK2
metab_823	3',6-Disinapoylsucrose	C34H42O19	-	HMDB0040838	139891-98-8	R405_WK1 & R405_WK2 & R391_WK1 & R391_WK2
metab_4694	3,7-Dimethyl-2E,6-octadienyl acetate	C12H20O2	C09861	LMFA07010189	-	R405_WK1 & R405_WK2 & R391_WK1 & R391_WK2
metab_5289	3,7-Dimethylquercetin	C17H14O7	C01265	HMDB0029263	2068-02-02	R405_WK1 & R405_WK2 & R391_WK1 & R391_WK2
metab_6851	3,8-Dihydroxy-6-methoxy-7(11)-eremophilen-12,8-olide	C16H24O5	-	HMDB0041551	-	R405_WK1 & R405_WK2 & R391_WK1 & R391_WK2
metab_2063	3',8-Dimethoxyapigenin 7-glucoside	C23H24O12	-	HMDB0038825	135043-85-5	R405_WK1 & R405_WK2 & R391_WK1 & R391_WK2
metab_4540	3a,6a,7b-Trihydroxy-5b-cholanoic acid	C24H40O5	C17727	HMDB0000364	6830-03-01	R405_WK1 & R405_WK2 & R391_WK1 & R391_WK2
metab_5273	3-Benzyl-5-(6-carboxyhexyl)-1-(2-cyclohexyl-2-hydroxyethylamino)hydantoin	C25H37N3O5	-	HMDB0249489	-	R405_WK1 & R405_WK2 & R391_WK1 & R391_WK2
metab_605	3-Carboxy-4-methyl-5-ethyl-2-furanpropionic acid	C11H14O5	-	HMDB0244411	-	R405_WK1 & R405_WK2 & R391_WK1 & R391_WK2
metab_198	3-Coumaric Acid	C9H8O3	-	MJDBOTE0001787	-	R405_WK1 & R405_WK2 & R391_WK1 & R391_WK2
metab_586	3'-demethyletoposide	C28H30O13	-	HMDB0061028	-	R405_WK1 & R405_WK2 & R391_WK1 & R391_WK2
metab_2973	3-deoxy-D-arabino-heptulosonate-7-phosphate	C7H13O10P	C04691	HMDB0304124	-	R405_WK1 & R405_WK2 & R391_WK1 & R391_WK2
metab_8291	3-deoxy-D-manno-octulosonate	C8H14O8	C01187	HMDB0304125	10149-14-1	R405_WK1 & R405_WK2 & R391_WK1 & R391_WK2
metab_2969	3-Furanmethanol glucoside	C11H16O7	-	HMDB0032924	86425-28-7	R405_WK1 & R405_WK2 & R391_WK1 & R391_WK2
metab_4363	3-Gonal	C18H28O	-	HMDB0245878	-	R405_WK1 & R405_WK2 & R391_WK1 & R391_WK2
metab_4793	3-Hexaprenyl-4-hydroxy-5-methoxybenzoic acid	C38H56O4	C05313	PW_C000777;HMDB0304136;LMPR02010044;HMDB0000977	66551-60-8	R405_WK1 & R405_WK2 & R391_WK1 & R391_WK2
metab_6945	3-Hydroxy-2-oxoindole	C8H7NO2	C11130	HMDB0240741	-	R405_WK1 & R405_WK2 & R391_WK1 & R391_WK2
metab_553	3-Hydroxyadipic acid 3,6-lactone	C6H8O4	-	HMDB0029171	60551-20-4	R405_WK1 & R405_WK2 & R391_WK1 & R391_WK2
metab_312	3-Hydroxybenzaldehyde	C7H6O2	C03067	-	100-83-4	R405_WK1 & R405_WK2 & R391_WK1 & R391_WK2
metab_7778	3-Hydroxybenzyl alcohol glucoside	C13H18O7	C03351	HMDB0038331	143995-98-6	R405_WK1 & R405_WK2 & R391_WK1 & R391_WK2
metab_2500	3-Hydroxy-beta-ionol 3-[glucosyl-(1->6)-glucoside]	C25H42O12	-	HMDB0037527	137606-56-5	R405_WK1 & R405_WK2 & R391_WK1 & R391_WK2
metab_601	3-Hydroxy-beta-ionone	C13H20O2	-	HMDB0036821	50281-38-4	R405_WK1 & R405_WK2 & R391_WK1 & R391_WK2
metab_2283	3-Hydroxy-p-mentha-1,8-dien-7-al	C10H14O2	-	HMDB0041584	182937-26-4	R405_WK1 & R405_WK2 & R391_WK1 & R391_WK2
metab_5027	3-hydroxyquinidine	C20H24N2O3	C07344	HMDB0001091;HMDB0245907	53467-23-5	R405_WK1 & R405_WK2 & R391_WK1 & R391_WK2
metab_5663	3-Hydroxysuberic acid	C8H14O5	-	HMDB0000325	73141-47-6	R405_WK1 & R405_WK2 & R391_WK1 & R391_WK2
metab_3842	3-Hydroxytetradecanedioic acid	C14H26O5	-	HMDB0000394	73179-89-2	R405_WK1 & R405_WK2 & R391_WK1 & R391_WK2
metab_7895	3-Hydroxyvaleric acid	C5H10O3	-	HMDB0000531	10237-77-1	R405_WK1 & R405_WK2 & R391_WK1 & R391_WK2
metab_7008	3-Isopropylmalic acid	C7H12O5	C04411	HMDB0012156	126576-14-5	R405_WK1 & R405_WK2 & R391_WK1 & R391_WK2
metab_6246	3-Methyl-1-(2,4,6-trihydroxyphenyl)-1-butanone	C11H14O4	C07350	HMDB0033798	26103-97-9	R405_WK1 & R405_WK2 & R391_WK1 & R391_WK2
metab_7540	3-Methyl-1-phenyl-1-butanone	C11H14O	-	-	-	R405_WK1 & R405_WK2 & R391_WK1 & R391_WK2
metab_3351	3-Methylcyclohexanethiol	C7H14S	-	HMDB0031537	38699-50-2	R405_WK1 & R405_WK2 & R391_WK1 & R391_WK2
metab_7842	3-Methyldioxyindole	C9H9NO2	C05834	HMDB0004186	3040-34-4	R405_WK1 & R405_WK2 & R391_WK1 & R391_WK2
metab_2944	3-O-Caffeoylshikimic acid	C16H16O8	-	HMDB0030654	6082-44-6	R405_WK1 & R405_WK2 & R391_WK1 & R391_WK2
metab_4177	3-O-Feruloylquinic acid	C17H20O9	C02572	HMDB0030669	62929-69-5	R405_WK1 & R405_WK2 & R391_WK1 & R391_WK2
metab_625	3-O-Methylniveusin A	C21H28O8	-	HMDB0039084	-	R405_WK1 & R405_WK2 & R391_WK1 & R391_WK2
metab_6559	3-Oxohexanoic acid	C6H10O3	C02122	HMDB0010717;PW_C006725	4380-91-0	R405_WK1 & R405_WK2 & R391_WK1 & R391_WK2
metab_5476	3'-Sialyllactosamine	C23H40N2O18	-	HMDB0006607	126151-66-4	R405_WK1 & R405_WK2 & R391_WK1 & R391_WK2
metab_7766	3-Succinoylpyridine	C9H9NO3	C19569	HMDB0000992	4192-31-8	R405_WK1 & R405_WK2 & R391_WK1 & R391_WK2
metab_2323	4(1H)-Pyridinone, 2-ethyl-3-hydroxy-1-(2-hydroxyethyl)-	C9H13NO3	-	HMDB0244490	-	R405_WK1 & R405_WK2 & R391_WK1 & R391_WK2
metab_2651	4-(2,6,6-Trimethylcyclohexa-1,3-dienyl)but-3-en-2-one	C13H18O	-	-	-	R405_WK1 & R405_WK2 & R391_WK1 & R391_WK2
metab_7468	4-(2-Amino-3-hydroxyphenyl)-2,4-dioxobutanoic acid	C10H9NO5	C05645	HMDB0004083;PW_C002053	857760-67-9	R405_WK1 & R405_WK2 & R391_WK1 & R391_WK2
metab_6258	4-(2-Aminophenyl)-2,4-dioxobutanoic acid	C10H9NO4	C01252	HMDB0000978;PW_C000778	90924-76-8	R405_WK1 & R405_WK2 & R391_WK1 & R391_WK2
metab_6699	4-(2-Methylphenyl)butan-1-ol	C11H16O	-	HMDB0246286	-	R405_WK1 & R405_WK2 & R391_WK1 & R391_WK2
metab_2118	4-(2-Nitroethyl)phenyl primeveroside	C19H27NO12	-	HMDB0031742	-	R405_WK1 & R405_WK2 & R391_WK1 & R391_WK2
metab_4797	4-(4-Hydroxyphenyl)-2-butanone O-[2,6-digalloylglucoside]	C30H30O15	-	HMDB0039314	105274-14-4	R405_WK1 & R405_WK2 & R391_WK1 & R391_WK2
metab_1575	4-(4-Methyl-3-pentenyl)-3-cyclohexene-1-carboxaldehyde	C13H20O	-	HMDB0031733	37677-14-8	R405_WK1 & R405_WK2 & R391_WK1 & R391_WK2
metab_5645	4-(8-Methyl-9H-1,3-dioxolo(4,5-h)(2,3)benzodiazepin-5-yl)benzenamine	C17H15N3O2	C15040	HMDB0252997	-	R405_WK1 & R405_WK2 & R391_WK1 & R391_WK2
metab_3730	4,5-dehydro Docosahexaenoic Acid	C22H30O2	-	-	-	R405_WK1 & R405_WK2 & R391_WK1 & R391_WK2
metab_5475	4,5-Dihydrovomifoliol	C13H22O3	-	HMDB0040615	142173-08-8	R405_WK1 & R405_WK2 & R391_WK1 & R391_WK2
metab_7945	4,6-O-Ethylidene-alpha-D-glucose	C8H14O6	-	HMDB0246614	-	R405_WK1 & R405_WK2 & R391_WK1 & R391_WK2
metab_260	4',7-Di-O-methylcatechin	C17H18O6	-	HMDB0030663	105330-66-3	R405_WK1 & R405_WK2 & R391_WK1 & R391_WK2
metab_3067	4a-Hydroxytetrahydrobiopterin	C9H15N5O4	C15522	HMDB0002281;HMDB0304198;PW_C001541	70110-58-6;1379003-93-6	R405_WK1 & R405_WK2 & R391_WK1 & R391_WK2
metab_8058	4-Amino-5-hydroxymethyl-2-methylpyrimidine	C6H9N3O	C01279	HMDB0247327	73-67-6	R405_WK1 & R405_WK2 & R391_WK1 & R391_WK2
metab_787	4-aminobutanoic acid	C4H9NO2	C00334	LMFA01100039;HMDB0000112	1956-12-02	R405_WK1 & R405_WK2 & R391_WK1 & R391_WK2
metab_2690	4-Aminophenylmannoside	C12H17NO6	-	HMDB0246178	-	R405_WK1 & R405_WK2 & R391_WK1 & R391_WK2
metab_4863	4-Butylmorpholine	C8H17NO	-	-	-	R405_WK1 & R405_WK2 & R391_WK1 & R391_WK2
metab_8765	4-Coumaric acid	C9H8O3	C02646	HMDB0003654;HMDB0030677	4501-31-9;20649-40-5	R405_WK1 & R405_WK2 & R391_WK1 & R391_WK2
metab_5993	4-coumaroylshikimate	C16H16O7	C02947	HMDB0304174	-	R405_WK1 & R405_WK2 & R391_WK1 & R391_WK2
metab_6733	4'-Demethylepipodophyllotoxin	C21H20O8	C21185	HMDB0246627	6559-91-7	R405_WK1 & R405_WK2 & R391_WK1 & R391_WK2
metab_7346	4-ethyl-2-(pyridin-2-ylmethylamino)pyrimidine-5-carboxylic acid	C13H14N4O2	-	-	-	R405_WK1 & R405_WK2 & R391_WK1 & R391_WK2
metab_4374	4-Ethyl-7,11-dimethyldodeca-trans-2-trans-6-1-o-trien-1-al	C16H26O	-	HMDB0302403	-	R405_WK1 & R405_WK2 & R391_WK1 & R391_WK2
metab_5409	4-fluoro-3-methyl-N-[(4-methyloxan-4-yl)methyl]benzenesulfonamide	C14H20FNO3S	-	-	-	R405_WK1 & R405_WK2 & R391_WK1 & R391_WK2
metab_8007	4-Guanidinobutanoic Acid	C5H11N3O2	C01035	HMDB0031842;HMDB0003464;MJDBOTE0001114	500-65-2;463-00-3	R405_WK1 & R405_WK2 & R391_WK1 & R391_WK2
metab_4562	4-Heptenoic acid	C7H12O2	-	HMDB0033793;LMFA01030014	35194-37-7	R405_WK1 & R405_WK2 & R391_WK1 & R391_WK2
metab_7089	4-Heptyloxyphenol	C13H20O2	C14236	HMDB0246434	13037-86-0	R405_WK1 & R405_WK2 & R391_WK1 & R391_WK2
metab_6893	4-Heptylphenol	C13H20O	C14698	HMDB0246435	-	R405_WK1 & R405_WK2 & R391_WK1 & R391_WK2
metab_4775	4-hydroxy Nonenal	C9H16O2	-	-	-	R405_WK1 & R405_WK2 & R391_WK1 & R391_WK2
metab_1203	4-hydroxy Nonenal Alkyne	C9H12O2	-	-	-	R405_WK1 & R405_WK2 & R391_WK1 & R391_WK2
metab_57	4-Hydroxy-1H-indole-3-acetonitrile	C10H8N2O	-	HMDB0038462	118573-52-7	R405_WK1 & R405_WK2 & R391_WK1 & R391_WK2
metab_7775	4-Hydroxy-2,2,6,6-tetramethylpiperidine-1-oxyl	C9H19NO2	-	HMDB0258807	-	R405_WK1 & R405_WK2 & R391_WK1 & R391_WK2
metab_172	4-Hydroxy-3-(2-hydroxyethyl)acetophenone 4-glucoside	C16H22O8	-	HMDB0037552	-	R405_WK1 & R405_WK2 & R391_WK1 & R391_WK2
metab_8766	4-Hydroxy-3-polyprenylbenzoate	C17H22O3	C18131	HMDB0060388	-	R405_WK1 & R405_WK2 & R391_WK1 & R391_WK2
metab_3018	4-Hydroxy-5-(1,2,3-Trihydroxy-3-phenylpropyl)oxolan-2-one	C13H16O6	-	-	-	R405_WK1 & R405_WK2 & R391_WK1 & R391_WK2
metab_1559	4-Hydroxy-5-(3',4'-dihydroxyphenyl)-valeric acid-O-glucuronide	C17H22O11	-	HMDB0059971	-	R405_WK1 & R405_WK2 & R391_WK1 & R391_WK2
metab_3127	4-Hydroxy-5-(phenyl)-valeric acid-O-glucuronide	C17H22O9	-	HMDB0059980	-	R405_WK1 & R405_WK2 & R391_WK1 & R391_WK2
metab_5730	4-Hydroxy-6-methyl-3-(1-oxobutyl)-2H-pyran-2-one	C10H12O4	-	HMDB0040637	22073-85-4	R405_WK1 & R405_WK2 & R391_WK1 & R391_WK2
metab_5422	4'-Hydroxyacetophenone 4'-[4-hydroxybenzoyl-(->5)-apiosyl-(1->2)-glucoside]	C26H30O13	-	HMDB0036332	228405-07-0	R405_WK1 & R405_WK2 & R391_WK1 & R391_WK2
metab_2077	4-Hydroxybenzaldehyde	C7H6O2	C00633	HMDB0011718;MJDBOTE0000554	123-08-0	R405_WK1 & R405_WK2 & R391_WK1 & R391_WK2
metab_7358	4-Hydroxybenzoic Acid	C7H6O3	C00156	PW_C000382;HMDB0304180;HMDB0000500;MJDBOTE0001079	99-96-7	R405_WK1 & R405_WK2 & R391_WK1 & R391_WK2
metab_2678	4-Hydroxyphenyl-2-propionic acid	C9H10O3	C03080	HMDB0041683	938-96-5	R405_WK1 & R405_WK2 & R391_WK1 & R391_WK2
metab_5766	4-Hydroxyquinoline	C9H7NO	C06343	HMDB0246466	611-36-9	R405_WK1 & R405_WK2 & R391_WK1 & R391_WK2
metab_3504	4-Hydroxyretinoic acid	C20H28O3	C16677	HMDB0006254;PW_C002690	66592-72-1	R405_WK1 & R405_WK2 & R391_WK1 & R391_WK2
metab_974	4-Imidazolone-5-propionic acid	C6H8N2O3	C03680	PW_C000802;HMDB0001014	17340-16-8	R405_WK1 & R405_WK2 & R391_WK1 & R391_WK2
metab_1178	4-Isopropyl-3-cyclohexene-1-carboxylic acid	C10H16O2	-	HMDB0037175	56424-87-4	R405_WK1 & R405_WK2 & R391_WK1 & R391_WK2
metab_3065	4-Methoxybenzenepropanol 1-(2-sulfoglucoside)	C16H24O10S	-	HMDB0034757	217971-99-8	R405_WK1 & R405_WK2 & R391_WK1 & R391_WK2
metab_2631	4-Methoxybenzyl glucoside	C14H20O7	-	HMDB0041405	81381-72-8	R405_WK1 & R405_WK2 & R391_WK1 & R391_WK2
metab_2687	4-Methoxycinnamic Acid	C10H10O3	-	HMDB0246971;HMDB0002040	943-89-5	R405_WK1 & R405_WK2 & R391_WK1 & R391_WK2
metab_2185	4-Methyl-5-Thiazoleethanol	C6H9NOS	C04294	HMDB0032985	137-00-8	R405_WK1 & R405_WK2 & R391_WK1 & R391_WK2
metab_2745	4-Methylcoumarin	C10H8O2	-	HMDB0246508	-	R405_WK1 & R405_WK2 & R391_WK1 & R391_WK2
metab_6327	4-Methylumbelliferone	C10H8O3	C03081	HMDB0059622;MJDBOTE0001043	90-33-5	R405_WK1 & R405_WK2 & R391_WK1 & R391_WK2
metab_2560	4-Methylumbelliferyl acetate	C12H10O4	C03837	HMDB0032989	2747-05-09	R405_WK1 & R405_WK2 & R391_WK1 & R391_WK2
metab_8719	4-O,6-O-Benzylidene-alpha-D-glucopyranose	C13H16O6	-	HMDB0245694	-	R405_WK1 & R405_WK2 & R391_WK1 & R391_WK2
metab_7119	4-O-p-Coumaroylquinic acid	C16H18O8	C10441	HMDB0302093	-	R405_WK1 & R405_WK2 & R391_WK1 & R391_WK2
metab_389	4-Oxododecanedioic Acid	C12H20O5	-	-	-	R405_WK1 & R405_WK2 & R391_WK1 & R391_WK2
metab_5149	4-Oxoretinol	C20H28O2	C16683	PW_C007859;HMDB0012329	62702-55-0	R405_WK1 & R405_WK2 & R391_WK1 & R391_WK2
metab_6173	4-p-Coumaroyl-1,5-quinolactone	C16H16O7	-	HMDB0029293	-	R405_WK1 & R405_WK2 & R391_WK1 & R391_WK2
metab_3533	4-Piperidinone, 1-hydroxy-2,2,6,6-tetramethyl-	C9H17NO2	-	-	-	R405_WK1 & R405_WK2 & R391_WK1 & R391_WK2
metab_3399	4-Propylphenol	C9H12O	C14311	HMDB0032625	645-56-7	R405_WK1 & R405_WK2 & R391_WK1 & R391_WK2
metab_1342	4-Pyridoxic acid	C8H9NO4	C00847	PW_C000011;HMDB0000017	82-82-6	R405_WK1 & R405_WK2 & R391_WK1 & R391_WK2
metab_4830	4-Vinylcyclohexene	C8H12	C19310	HMDB0246592	100-40-3	R405_WK1 & R405_WK2 & R391_WK1 & R391_WK2
metab_2194	5-(3',4'-Dihydroxyphenyl)-gamma-valerolactone-3'-O-methyl-4'-O-glucuronide	C18H22O10	-	HMDB0059988	-	R405_WK1 & R405_WK2 & R391_WK1 & R391_WK2
metab_515	5''-(4-Hydroxy-(E)-cinnamoyl) alpha-L-arabinofuranosyl-(1->3)-beta-D-xylopyranosyl-(1->4)-D-xylopyranoside	C24H32O15	-	HMDB0041489	102254-69-3	R405_WK1 & R405_WK2 & R391_WK1 & R391_WK2
metab_3086	5-(4'-hydroxyphenyl)-gamma-valerolactone 4'-glucuronide	C17H20O9	-	-	-	R405_WK1 & R405_WK2 & R391_WK1 & R391_WK2
metab_5684	5-(6-hydroxy-6-methyloctyl)furan-2(5H)-one	C13H22O3	-	-	-	R405_WK1 & R405_WK2 & R391_WK1 & R391_WK2
metab_6428	5-(6-Methyl-6-hydroxyoctyl)furan-2(5H)-one	C13H22O3	-	-	-	R405_WK1 & R405_WK2 & R391_WK1 & R391_WK2
metab_4490	5,6-DHET	C20H34O4	C14772	HMDB0002343;PW_C001579	213382-49-1	R405_WK1 & R405_WK2 & R391_WK1 & R391_WK2
metab_5179	5,7alpha-Dihydro-1,4,4,7a-tetramethyl-4H-indene	C13H18	-	HMDB0036683	99901-21-0	R405_WK1 & R405_WK2 & R391_WK1 & R391_WK2
metab_1295	5,7-Megastigmadien-9-ol glucoside	C19H32O6	-	HMDB0041044	146610-77-7	R405_WK1 & R405_WK2 & R391_WK1 & R391_WK2
metab_2951	5a,6a-Epoxy-7E-megastigmene-3a,9e-diol 3-glucoside	C19H32O8	-	HMDB0031676	189351-14-2	R405_WK1 & R405_WK2 & R391_WK1 & R391_WK2
metab_749	5a,6a-Epoxy-7E-megastigmene-3b,9e-diol 9-glucoside	C19H32O8	-	HMDB0038306	-	R405_WK1 & R405_WK2 & R391_WK1 & R391_WK2
metab_971	5alpha-pregnane-3,20-dione	C21H32O2	C03681	LMST02030170;HMDB0003759	566-65-4	R405_WK1 & R405_WK2 & R391_WK1 & R391_WK2
metab_2234	5-Amino-2-methylbenzenesulfonic acid	C7H9NO3S	-	-	-	R405_WK1 & R405_WK2 & R391_WK1 & R391_WK2
metab_7864	5-Amino-2-oxopentanoic acid	C5H9NO3	C01110	PW_C002698;LMFA01060169;HMDB0006272	-	R405_WK1 & R405_WK2 & R391_WK1 & R391_WK2
metab_8099	5-Aminofluorescein	C20H13NO5	-	HMDB0246747	-	R405_WK1 & R405_WK2 & R391_WK1 & R391_WK2
metab_6721	5-Aminoimidazole ribonucleotide	C8H14N3O7P	C03373	HMDB0001235;PW_C000955	25635-88-5	R405_WK1 & R405_WK2 & R391_WK1 & R391_WK2
metab_4431	5-Androstenediol	C19H30O2	C04295	HMDB0244754;HMDB0003818	521-17-5	R405_WK1 & R405_WK2 & R391_WK1 & R391_WK2
metab_4251	5-Butyl-2-methylpyridine	C10H15N	-	HMDB0246758	-	R405_WK1 & R405_WK2 & R391_WK1 & R391_WK2
metab_6564	5-Caffeoylquinic acid	C16H18O9	C17147	HMDB0240477	-	R405_WK1 & R405_WK2 & R391_WK1 & R391_WK2
metab_4050	5'-Carboxy-gamma-chromanol	C18H26O4	-	HMDB0012799	1221262-11-8	R405_WK1 & R405_WK2 & R391_WK1 & R391_WK2
metab_6918	5'-Deoxy-5-fluorocytidine	C9H12FN3O4	C16635	HMDB0060405	-	R405_WK1 & R405_WK2 & R391_WK1 & R391_WK2
metab_2942	5'-Deoxyadenosine	C10H13N5O3	C05198	HMDB0001983	4754-39-6	R405_WK1 & R405_WK2 & R391_WK1 & R391_WK2
metab_398	5-Deoxykievitone	C20H20O5	C10418	HMDB0034214	74161-24-3	R405_WK1 & R405_WK2 & R391_WK1 & R391_WK2
metab_5012	5-Hydroxy-6-methoxyindole glucuronide	C15H17NO8	-	HMDB0010363	77463-71-9	R405_WK1 & R405_WK2 & R391_WK1 & R391_WK2
metab_4507	5-Hydroxycapsanthin-5,6-epoxide	C39H54O5	-	HMDB0302460	-	R405_WK1 & R405_WK2 & R391_WK1 & R391_WK2
metab_5165	5-Hydroxyculmorin	C15H26O3	-	-	-	R405_WK1 & R405_WK2 & R391_WK1 & R391_WK2
metab_7280	5-Hydroxyferulic acid	C10H10O5	C05619	HMDB0035485;HMDB0035484	110642-42-7;256642-48-5	R405_WK1 & R405_WK2 & R391_WK1 & R391_WK2
metab_3057	5-hydroxyindole thiazolidine carboxylate	C13H14N2O3S	-	HMDB0304217	-	R405_WK1 & R405_WK2 & R391_WK1 & R391_WK2
metab_7653	5-Hydroxykynurenamine	C9H12N2O2	C05638	PW_C002048;HMDB0004076	708-23-6	R405_WK1 & R405_WK2 & R391_WK1 & R391_WK2
metab_2354	5-Hydroxy-L-tryptophan	C11H12N2O3	C00643	HMDB0000472;PW_C000358	4350-09-08	R405_WK1 & R405_WK2 & R391_WK1 & R391_WK2
metab_611	5-Hydroxy-p-mentha-6,8-dien-2-one	C10H14O2	-	HMDB0037011	56423-48-4	R405_WK1 & R405_WK2 & R391_WK1 & R391_WK2
metab_5828	5-Megastigmen-7-yne-3,9-diol	C13H20O2	-	HMDB0303806	-	R405_WK1 & R405_WK2 & R391_WK1 & R391_WK2
metab_5980	5-methoxy-6-(2-propenyl)-1,3-benzodioxole	C11H12O3	C10493	HMDB0303894	-	R405_WK1 & R405_WK2 & R391_WK1 & R391_WK2
metab_4774	5-Methoxydimethyltryptamine	C13H18N2O	C08309	HMDB0002004	1019-45-0	R405_WK1 & R405_WK2 & R391_WK1 & R391_WK2
metab_7899	5-Methylcytidine	C10H15N3O5	-	HMDB0257731;HMDB0000982	2140-61-6	R405_WK1 & R405_WK2 & R391_WK1 & R391_WK2
metab_7843	5-Methylcytosine	C5H7N3O	C02376	HMDB0002894;MJDBOTE0000559	554-01-8	R405_WK1 & R405_WK2 & R391_WK1 & R391_WK2
metab_7337	5'-Methylthioadenosine	C11H15N5O3S	C00170	PW_C000910;HMDB0001173	2457-80-9	R405_WK1 & R405_WK2 & R391_WK1 & R391_WK2
metab_5424	5'-N-Ethylcarboxamidoadenosine	C12H16N6O4	-	HMDB0255498	-	R405_WK1 & R405_WK2 & R391_WK1 & R391_WK2
metab_8672	5'-O-beta-D-Glucosylpyridoxine	C14H21NO8	C03996	HMDB0246884	-	R405_WK1 & R405_WK2 & R391_WK1 & R391_WK2
metab_7690	5-Phenyl-1,3-oxazinane-2,4-dione	C10H9NO3	C16596	HMDB0060400;PW_C040533	-	R405_WK1 & R405_WK2 & R391_WK1 & R391_WK2
metab_7093	5-Phenyl-1-pentanol	C11H16O	-	HMDB0031624	10521-91-2	R405_WK1 & R405_WK2 & R391_WK1 & R391_WK2
metab_7106	5Z-7-Oxozeaenol	C19H22O7	-	HMDB0247027	-	R405_WK1 & R405_WK2 & R391_WK1 & R391_WK2
metab_7056	6-(alpha-D-Glucosaminyl)-1D-myo-inositol	C12H23NO10	C15658	HMDB0011668	-	R405_WK1 & R405_WK2 & R391_WK1 & R391_WK2
metab_5009	6',7'-Dihydroxybergamottin	C21H24O6	C22156	HMDB0039066	71339-34-9;145414-76-2	R405_WK1 & R405_WK2 & R391_WK1 & R391_WK2
metab_399	6-[4-(2-carboxyethyl)phenoxy]-3,4,5-trihydroxyoxane-2-carboxylic acid	C15H18O9	-	HMDB0125169	-	R405_WK1 & R405_WK2 & R391_WK1 & R391_WK2
metab_225	6-[4-(4-carboxy-2-hydroxybutyl)-2-hydroxyphenoxy]-3,4,5-trihydroxyoxane-2-carboxylic acid	C17H22O11	-	HMDB0127743	-	R405_WK1 & R405_WK2 & R391_WK1 & R391_WK2
metab_6084	6''-Acetylapiin	C28H30O15	C04858	HMDB0030843;HMDB0035464	26544-34-3	R405_WK1 & R405_WK2 & R391_WK1 & R391_WK2
metab_4721	6beta-hydroxytestosterone	C19H28O3	C14497	HMDB0006259;LMST02020054	62-99-7	R405_WK1 & R405_WK2 & R391_WK1 & R391_WK2
metab_1687	6-Ethyl-3-hydroxy-2-methyl-4-pyrone	C8H10O3	-	HMDB0247055	-	R405_WK1 & R405_WK2 & R391_WK1 & R391_WK2
metab_5674	6-Fluoromevalonate	C6H9FO3	-	HMDB0247063	-	R405_WK1 & R405_WK2 & R391_WK1 & R391_WK2
metab_6590	6-Hydroxy-4-Methylcoumarin	C10H8O3	-	MJDBOTE0000698	-	R405_WK1 & R405_WK2 & R391_WK1 & R391_WK2
metab_320	6-Hydroxyheptanoylcarnitine	C14H27NO5	-	HMDB0241680	-	R405_WK1 & R405_WK2 & R391_WK1 & R391_WK2
metab_2515	6-Hydroxyhexanoic acid	C6H12O3	C06103	HMDB0012843	1191-25-9	R405_WK1 & R405_WK2 & R391_WK1 & R391_WK2
metab_7852	6-Methoxymellein	C11H12O4	C02381	HMDB0038510	13410-15-6	R405_WK1 & R405_WK2 & R391_WK1 & R391_WK2
metab_5110	6-methyl-5-Hepten-2-one	C8H14O	C07287	HMDB0035915;LMFA12000039	110-93-0	R405_WK1 & R405_WK2 & R391_WK1 & R391_WK2
metab_6113	6-Methylcoumarin	C10H8O2	-	HMDB0032394;MJDBOTE0000447	92-48-8	R405_WK1 & R405_WK2 & R391_WK1 & R391_WK2
metab_5930	6''-O-(3-Hydroxy-3-methylglutaroyl)astragalin	C27H28O15	-	HMDB0041129	157407-84-6	R405_WK1 & R405_WK2 & R391_WK1 & R391_WK2
metab_8741	6'-O-Galloylsucrose	C19H26O15	-	HMDB0039285	115713-43-4	R405_WK1 & R405_WK2 & R391_WK1 & R391_WK2
metab_752	6''-O-Malonylglycitin	C25H24O13	C16197	HMDB0039323	137705-39-6	R405_WK1 & R405_WK2 & R391_WK1 & R391_WK2
metab_2712	6''-O-Malonylnaringin	C30H34O17	-	HMDB0039776	139934-59-1	R405_WK1 & R405_WK2 & R391_WK1 & R391_WK2
metab_2963	6'''-O-Sinapoylsaponarin	C38H40O19	-	HMDB0035005	-	R405_WK1 & R405_WK2 & R391_WK1 & R391_WK2
metab_1198	6-pentadecyl Salicylic Acid	C22H36O3	C10759	HMDB0029683;HMDB0031059;LMPK15040002	16611-84-0;103904-73-0	R405_WK1 & R405_WK2 & R391_WK1 & R391_WK2
metab_2957	6'-Sialyllactosamine	C23H40N2O18	C04886	HMDB0001081;HMDB0041621	191667-37-5;64364-50-7	R405_WK1 & R405_WK2 & R391_WK1 & R391_WK2
metab_5563	7(14)-Bisabolene-2,3,10,11-tetrol	C15H28O4	-	HMDB0035918	122470-42-2	R405_WK1 & R405_WK2 & R391_WK1 & R391_WK2
metab_993	7alpha,17beta-Dihydroxyandrost-4-en-3-one	C19H28O3	C05291	LMST02020068;HMDB0247408	-	R405_WK1 & R405_WK2 & R391_WK1 & R391_WK2
metab_2411	7-Aminomethyl-7-carbaguanine	C7H9N5O	C16675	HMDB0011690	-	R405_WK1 & R405_WK2 & R391_WK1 & R391_WK2
metab_420	7-Epi-12-hydroxyjasmonic acid	C12H18O4	-	HMDB0303749	-	R405_WK1 & R405_WK2 & R391_WK1 & R391_WK2
metab_5387	7-Epi-12-hydroxyjasmonic acid glucoside	C18H28O9	-	HMDB0040706	124649-25-8	R405_WK1 & R405_WK2 & R391_WK1 & R391_WK2
metab_5576	7-Epijasmonic acid	C12H18O3	C16317	HMDB0303804	-	R405_WK1 & R405_WK2 & R391_WK1 & R391_WK2
metab_7229	7-Hydroxy-3-(3-hydroxy-4-methoxybenzyl)-5-methoxy-4-chromanone	C18H18O6	-	HMDB0033299	107585-73-9	R405_WK1 & R405_WK2 & R391_WK1 & R391_WK2
metab_6537	7-Hydroxy-4-methylcoumarin	C10H8O3	C03081	HMDB0059622	-	R405_WK1 & R405_WK2 & R391_WK1 & R391_WK2
metab_2550	7-Hydroxy-6-(methoxyacetyl)-2,2-dimethyl-2H-1-benzopyran	C14H16O4	-	HMDB0029774	22037-34-9	R405_WK1 & R405_WK2 & R391_WK1 & R391_WK2
metab_8767	7-Methylguanine	C6H7N5O	C02242	HMDB0000897;HMDB0006040	578-76-7;10030-78-1	R405_WK1 & R405_WK2 & R391_WK1 & R391_WK2
metab_5748	7-O-(2,6-Dideoxy-2-fluoro-alpha-L-talopyranosyl)adriamycinone-14-O-hemipimelate	C34H37FO15	-	HMDB0254387	-	R405_WK1 & R405_WK2 & R391_WK1 & R391_WK2
metab_5217	7-Oxomatairesinol	C20H20O7	-	HMDB0301740	-	R405_WK1 & R405_WK2 & R391_WK1 & R391_WK2
metab_2087	8-Amino-7-oxononanoic acid	C9H17NO3	C01092	HMDB0240687;LMFA01060168	682799-71-9	R405_WK1 & R405_WK2 & R391_WK1 & R391_WK2
metab_5215	8-Cyclopentyl-1,3-dipropylxanthine	C16H24N4O2	C13709	HMDB0247432	102146-07-6	R405_WK1 & R405_WK2 & R391_WK1 & R391_WK2
metab_5597	8-Demethylthymonin	C17H16O8	-	HMDB0303024	-	R405_WK1 & R405_WK2 & R391_WK1 & R391_WK2
metab_4377	8-Epiloganic acid	C16H24O10	-	HMDB0247433	-	R405_WK1 & R405_WK2 & R391_WK1 & R391_WK2
metab_2763	8'-Episesaminone	C20H18O7	-	HMDB0031941	-	R405_WK1 & R405_WK2 & R391_WK1 & R391_WK2
metab_140	8-Hydroxy-3,4,5-trimethyl-6-oxo-4,6-dihydro-3H-isochromene-7-carboxylic acid	C13H14O5	-	HMDB0249887	-	R405_WK1 & R405_WK2 & R391_WK1 & R391_WK2
metab_6394	8-Hydroxy-7-methoxy-2H-1-benzopyran-2-one	C10H8O4	-	HMDB0030692	19492-03-6	R405_WK1 & R405_WK2 & R391_WK1 & R391_WK2
metab_119	8'-hydroxyabscisate	C15H19O5-	C15514	HMDB0304246	-	R405_WK1 & R405_WK2 & R391_WK1 & R391_WK2
metab_501	8-Hydroxycarvotanacetone	C10H16O2	-	-	-	R405_WK1 & R405_WK2 & R391_WK1 & R391_WK2
metab_5958	8-Hydroxyluteolin 8-glucoside 3'-sulfate	C21H20O15S	-	HMDB0037596	63109-34-2	R405_WK1 & R405_WK2 & R391_WK1 & R391_WK2
metab_2527	8-Hydroxynevirapine glucuronide	C21H22N4O8	-	PW_C040610;HMDB0061130	-	R405_WK1 & R405_WK2 & R391_WK1 & R391_WK2
metab_2056	8-Hydroxythioguanine	C5H5N5OS	-	HMDB0060804;PW_C040507	88550-56-5	R405_WK1 & R405_WK2 & R391_WK1 & R391_WK2
metab_7277	8-Isoquinoline methanamine (hydrochloride)	C11H11N	-	-	-	R405_WK1 & R405_WK2 & R391_WK1 & R391_WK2
metab_5967	8-methylthiooctyl glucosinolate	C16H30NO9S3-	C17254	HMDB0304248	-	R405_WK1 & R405_WK2 & R391_WK1 & R391_WK2
metab_4475	9(S)-HOTrE	C18H30O3	C16326	HMDB0247705	-	R405_WK1 & R405_WK2 & R391_WK1 & R391_WK2
metab_4226	9(S)-HpODE	C18H32O4	C14827	HMDB0006940	29774-12-7	R405_WK1 & R405_WK2 & R391_WK1 & R391_WK2
metab_8768	9,10-Dihydroxystearic acid	C18H36O4	C19622	HMDB0302281;HMDB0303981;LMFA02000142	120-87-6	R405_WK1 & R405_WK2 & R391_WK1 & R391_WK2
metab_2705	9,12,13-TriHOME	C18H34O5	C14833	HMDB0004708;LMFA02000014	-	R405_WK1 & R405_WK2 & R391_WK1 & R391_WK2
metab_555	9,13-Dihydroxy-4-megastigmen-3-one 9-glucoside	C19H32O8	-	HMDB0036318	188305-07-9	R405_WK1 & R405_WK2 & R391_WK1 & R391_WK2
metab_3474	9-Carboxymethoxymethylguanine	C8H9N5O4	-	HMDB0060805	-	R405_WK1 & R405_WK2 & R391_WK1 & R391_WK2
metab_2276	9-F1-phytoprostane	C18H32O5	-	HMDB0304641	-	R405_WK1 & R405_WK2 & R391_WK1 & R391_WK2
metab_6529	9-Hydroxymegastigma-4,6,7-trien-3-one	C13H18O2	-	HMDB0303053	-	R405_WK1 & R405_WK2 & R391_WK1 & R391_WK2
metab_2816	9-Methoxycarbonyldec-9-Enoic Acid	C12H20O4	-	-	-	R405_WK1 & R405_WK2 & R391_WK1 & R391_WK2
metab_2410	9-O-Methylglyceofuran	C21H20O6	-	HMDB0034112;LMPK12070112	78876-29-6	R405_WK1 & R405_WK2 & R391_WK1 & R391_WK2
metab_1200	9-Oxo-nonanoic acid	C9H16O3	C16322	LMFA01060160;HMDB0094711	-	R405_WK1 & R405_WK2 & R391_WK1 & R391_WK2
metab_4895	9S-hydroxy-11,15-dioxo-5Z,13E-prostadienoic acid	C20H30O5	C04758	HMDB0062297;LMFA03010206	-	R405_WK1 & R405_WK2 & R391_WK1 & R391_WK2
metab_3440	Abscisic alcohol	C15H22O3	C13456	HMDB0039635	113472-20-1	R405_WK1 & R405_WK2 & R391_WK1 & R391_WK2
metab_946	Absindiol	C15H22O4	-	HMDB0033229	213198-34-6	R405_WK1 & R405_WK2 & R391_WK1 & R391_WK2
metab_1574	Aceteugenol	C12H14O3	C14567	HMDB0034122	93-28-7	R405_WK1 & R405_WK2 & R391_WK1 & R391_WK2
metab_4418	Acetolein	C25H44O6	-	HMDB0303184	-	R405_WK1 & R405_WK2 & R391_WK1 & R391_WK2
metab_8703	Acetophenone	C8H8O	C07113	HMDB0033910	98-86-2	R405_WK1 & R405_WK2 & R391_WK1 & R391_WK2
metab_6156	Acetovanillone	C9H10O3	C11380	HMDB0247918	498-02-2	R405_WK1 & R405_WK2 & R391_WK1 & R391_WK2
metab_5746	Aciclovir	C8H11N5O3	C06810	HMDB0014925;MJDBOTE0001429	59277-89-3	R405_WK1 & R405_WK2 & R391_WK1 & R391_WK2
metab_8770	Aconitic acid	C6H6O6	C02341;C00417	HMDB0000958;HMDB0000072;HMDB0247961	585-84-2;4023-65-8	R405_WK1 & R405_WK2 & R391_WK1 & R391_WK2
metab_3050	Acorusnol	C15H24O2	-	HMDB0030920	62311-70-0	R405_WK1 & R405_WK2 & R391_WK1 & R391_WK2
metab_1496	Acuminoside	C21H36O10	-	HMDB0029347	120163-17-9	R405_WK1 & R405_WK2 & R391_WK1 & R391_WK2
metab_8710	Adenosine	C10H13N5O4	C00212	PW_C000034;HMDB0000050;HMDB0247583;MJDBOTE0000767	58-61-7	R405_WK1 & R405_WK2 & R391_WK1 & R391_WK2
metab_7808	Adenosine 3'-monophosphate	C10H14N5O7P	C01367	HMDB0003540	84-21-9	R405_WK1 & R405_WK2 & R391_WK1 & R391_WK2
metab_5797	Aflatoxin B1 diol	C17H14O8	C19588	HMDB0060430	50668-79-6	R405_WK1 & R405_WK2 & R391_WK1 & R391_WK2
metab_5910	Aflatoxin B1exo-8,9-epoxide-GSH	C27H29N3O13S	C11278	HMDB0060431;LMPK10000005	68385-50-2	R405_WK1 & R405_WK2 & R391_WK1 & R391_WK2
metab_2990	Aflatoxin G2	C17H14O7	C16754	HMDB0030475	7241-98-7	R405_WK1 & R405_WK2 & R391_WK1 & R391_WK2
metab_841	Aflatoxin G2a	C17H14O8	-	HMDB0030476	20421-10-7	R405_WK1 & R405_WK2 & R391_WK1 & R391_WK2
metab_5145	Aflatoxin Q1	C17H12O7	C19585	HMDB0030753	52819-96-2	R405_WK1 & R405_WK2 & R391_WK1 & R391_WK2
metab_5699	Afn-1252	C22H21N3O3	-	HMDB0260335	-	R405_WK1 & R405_WK2 & R391_WK1 & R391_WK2
metab_394	Afzelechin 7-apioside	C20H22O9	-	HMDB0030824	114590-44-2	R405_WK1 & R405_WK2 & R391_WK1 & R391_WK2
metab_3132	Afzelechin-(4alpha->8)-pelargonidin 3-O-beta-glucopyranoside	C36H33O15+	-	HMDB0302009	-	R405_WK1 & R405_WK2 & R391_WK1 & R391_WK2
metab_5554	Agar	C14H24O9	C08815	HMDB0248056	9002-18-0	R405_WK1 & R405_WK2 & R391_WK1 & R391_WK2
metab_3011	Agrocin 84	C22H36N6O16P2	-	HMDB0030532	59111-78-3	R405_WK1 & R405_WK2 & R391_WK1 & R391_WK2
metab_7022	AK toxin I	C23H27NO6	C16787	HMDB0030401	85146-09-4	R405_WK1 & R405_WK2 & R391_WK1 & R391_WK2
metab_7398	Ala-Leu	C9H18N2O3	-	HMDB0028691;HMDB0251509	3303-34-2	R405_WK1 & R405_WK2 & R391_WK1 & R391_WK2
metab_8317	Alanyl-Aspartic acid	C7H12N2O5	-	HMDB0304774;HMDB0028683	20727-65-5	R405_WK1 & R405_WK2 & R391_WK1 & R391_WK2
metab_7415	Alanylhistidine	C9H14N4O3	-	HMDB0028689;HMDB0304775	3253-17-6	R405_WK1 & R405_WK2 & R391_WK1 & R391_WK2
metab_7241	Ala-phe	C12H16N2O3	-	HMDB0028694	3061-90-3	R405_WK1 & R405_WK2 & R391_WK1 & R391_WK2
metab_491	Albendazole sulfone	C12H15N3O4S	C16626	HMDB0060561	75184-71-3	R405_WK1 & R405_WK2 & R391_WK1 & R391_WK2
metab_8293	Allantoic Acid	C4H8N4O4	C00499	HMDB0001209	99-16-1	R405_WK1 & R405_WK2 & R391_WK1 & R391_WK2
metab_3920	All-trans-Farnesyl acetate	C17H28O2	-	HMDB0240268	4128-17-0	R405_WK1 & R405_WK2 & R391_WK1 & R391_WK2
metab_1031	Allylestrenol	C21H32O	C12811	LMST02030125;HMDB0015500	432-60-0	R405_WK1 & R405_WK2 & R391_WK1 & R391_WK2
metab_8771	Allysine	C6H11NO3	C04076	PW_C000976;HMDB0001263;HMDB0303320	1962-83-0;6665-12-9	R405_WK1 & R405_WK2 & R391_WK1 & R391_WK2
metab_8717	Alminoprofen	C13H17NO2	-	HMDB0248170	-	R405_WK1 & R405_WK2 & R391_WK1 & R391_WK2
metab_4952	Alniditan	C17H26N4O	-	HMDB0248174	-	R405_WK1 & R405_WK2 & R391_WK1 & R391_WK2
metab_5104	Alpha-(1,2-Dihydroxyethyl)-1,2,3,4-tetrahydro-7-hydroxy-9-methoxy-3,4-dioxocyclopenta[c][1]benzopyran-6-acetaldehyde	C17H16O8	C19592	HMDB0062442	-	R405_WK1 & R405_WK2 & R391_WK1 & R391_WK2
metab_8032	Alpha-AMINO-3-HYDROXY-5-METHYL-4-ISOXAZOLEPROPIONIC ACID	C7H10N2O4	C13672	HMDB0248356	77521-29-0	R405_WK1 & R405_WK2 & R391_WK1 & R391_WK2
metab_3585	Alpha-Bisabolol oxide A	C15H26O2	C16773	HMDB0038196	22567-36-8	R405_WK1 & R405_WK2 & R391_WK1 & R391_WK2
metab_2589	Alpha-Carboxy-delta-decalactone	C11H18O4	-	HMDB0030985	-	R405_WK1 & R405_WK2 & R391_WK1 & R391_WK2
metab_816	Alpha-Cyperol	C15H24O	C16945	HMDB0035026	20084-99-5	R405_WK1 & R405_WK2 & R391_WK1 & R391_WK2
metab_8261	Alpha-D-Gal-(1->3)-beta-D-Gal-(1->4)-D-GlcNAc	C20H35NO16	-	HMDB0248253	-	R405_WK1 & R405_WK2 & R391_WK1 & R391_WK2
metab_6126	Alpha-D-GalpNAc-(1->3)-[alpha-L-Fucp-(1->2)]-D-Galp	C20H35NO15	-	HMDB0247725	-	R405_WK1 & R405_WK2 & R391_WK1 & R391_WK2
metab_4335	Alpha-Eleostearic acid	C18H30O2	C08315	HMDB0248208;LMFA01030147	506-23-0	R405_WK1 & R405_WK2 & R391_WK1 & R391_WK2
metab_5582	Alpha-Ionene	C13H18	-	HMDB0059826	-	R405_WK1 & R405_WK2 & R391_WK1 & R391_WK2
metab_407	Alpha-Ionone	C13H20O	C12286	HMDB0059883	127-41-3	R405_WK1 & R405_WK2 & R391_WK1 & R391_WK2
metab_4402	Alpha-Linolenoyl ethanolamide	C20H35NO2	C13828	HMDB0013624	-	R405_WK1 & R405_WK2 & R391_WK1 & R391_WK2
metab_1040	Alpha-Methylene-Gamma-Butyrolactone	C5H6O2	C20578	HMDB0246945	-	R405_WK1 & R405_WK2 & R391_WK1 & R391_WK2
metab_5801	Alpha-Muramic acid	C9H17NO7	-	HMDB0248237	-	R405_WK1 & R405_WK2 & R391_WK1 & R391_WK2
metab_3517	Alpha-Terpineol formate	C11H18O2	-	HMDB0032050	2153-26-6	R405_WK1 & R405_WK2 & R391_WK1 & R391_WK2
metab_5739	Amastatin	C21H38N4O8	C01552	HMDB0248277	67655-94-1;69400-55-1	R405_WK1 & R405_WK2 & R391_WK1 & R391_WK2
metab_2286	Aminosalicylic Acid	C7H7NO3	C02518	HMDB0014378	65-49-6	R405_WK1 & R405_WK2 & R391_WK1 & R391_WK2
metab_5733	Androst-5-ene-3beta,17beta-diol	C19H30O2	C04295	HMDB0244754;HMDB0003818	521-17-5	R405_WK1 & R405_WK2 & R391_WK1 & R391_WK2
metab_767	Androsta-4,16-dien-3-one	C19H26O	-	HMDB0248405	-	R405_WK1 & R405_WK2 & R391_WK1 & R391_WK2
metab_5084	Androstanediol	C19H32O2	C07632	HMDB0000495;HMDB0242300	25126-76-5	R405_WK1 & R405_WK2 & R391_WK1 & R391_WK2
metab_4762	Anethole	C10H12O	C10428	HMDB0030837;MJDBOTE0001677	4180-23-8;4180-23-8;104-46-1	R405_WK1 & R405_WK2 & R391_WK1 & R391_WK2
metab_8773	Angelicin	C11H6O3	C09060	HMDB0000852;HMDB0033930;MJDBOTE0000961	523-50-2;83-46-5	R405_WK1 & R405_WK2 & R391_WK1 & R391_WK2
metab_421	Anofinic acid	C12H12O3	-	HMDB0033303	34818-56-9	R405_WK1 & R405_WK2 & R391_WK1 & R391_WK2
metab_6451	Anthralin	C14H10O3	C06831	HMDB0248463;HMDB0248459;HMDB0244253	1143-38-0	R405_WK1 & R405_WK2 & R391_WK1 & R391_WK2
metab_2404	Anthranilic acid	C7H7NO2	C00108	HMDB0001123	118-92-3	R405_WK1 & R405_WK2 & R391_WK1 & R391_WK2
metab_6615	Antiarol	C9H12O4	C10765	-	642-71-7	R405_WK1 & R405_WK2 & R391_WK1 & R391_WK2
metab_3430	Antibiotic SB 202742	C24H34O3	-	HMDB0041206	83173-24-4	R405_WK1 & R405_WK2 & R391_WK1 & R391_WK2
metab_3864	Apigenin 7-apiosyl-glucoside	C26H28O14	-	HMDB0302255	-	R405_WK1 & R405_WK2 & R391_WK1 & R391_WK2
metab_7028	Apigenin 7-O-(6''-malonyl-apiosyl-glucoside)	C29H30O17	-	HMDB0301683	-	R405_WK1 & R405_WK2 & R391_WK1 & R391_WK2
metab_2750	Apigenin 7-O-beta-D-galactomannoside	C27H30O15	-	HMDB0303148	-	R405_WK1 & R405_WK2 & R391_WK1 & R391_WK2
metab_8206	Apigeninidin 5-(5''-caffeylarabinoside)	C29H25O11+	-	HMDB0301882	-	R405_WK1 & R405_WK2 & R391_WK1 & R391_WK2
metab_5310	Apiin	C26H28O14	C04858	LMPK12110337;HMDB0030843;HMDB0035464	26544-34-3	R405_WK1 & R405_WK2 & R391_WK1 & R391_WK2
metab_8094	Apimaysin	C27H28O13	-	HMDB0037421;LMPK12110249	74158-04-6	R405_WK1 & R405_WK2 & R391_WK1 & R391_WK2
metab_6141	Apiole	C12H14O4	C10429	HMDB0033776	523-80-8	R405_WK1 & R405_WK2 & R391_WK1 & R391_WK2
metab_4865	Aplaviroc	C33H43N3O6	-	HMDB0248516	-	R405_WK1 & R405_WK2 & R391_WK1 & R391_WK2
metab_23	Aprobarbital	C10H14N2O3	C07826	HMDB0015441	1977-02-01	R405_WK1 & R405_WK2 & R391_WK1 & R391_WK2
metab_2298	Arabinofuranose	C5H10O5	C06115	HMDB0012325	13221-22-2	R405_WK1 & R405_WK2 & R391_WK1 & R391_WK2
metab_8177	Arabinofuranosylcytosine	C9H13N3O5	C02961	HMDB0015122;HMDB0248553	147-94-4	R405_WK1 & R405_WK2 & R391_WK1 & R391_WK2
metab_7303	Arabinofuranosylguanine	C10H15N5O5	-	HMDB0061067	-	R405_WK1 & R405_WK2 & R391_WK1 & R391_WK2
metab_4284	Arachidonic acid	C20H32O2	C00219	LMFA01030001;HMDB0001043;PW_C000821	506-32-1	R405_WK1 & R405_WK2 & R391_WK1 & R391_WK2
metab_8581	Arctic acid C	C13H10O3S2	-	HMDB0302296	-	R405_WK1 & R405_WK2 & R391_WK1 & R391_WK2
metab_3557	Arctiol	C16H28O	-	HMDB0301955	-	R405_WK1 & R405_WK2 & R391_WK1 & R391_WK2
metab_5337	Arginine ornithine	C11H24N6O3	-	HMDB0248583	-	R405_WK1 & R405_WK2 & R391_WK1 & R391_WK2
metab_820	Argininosuccinic acid	C10H18N4O6	C03406	HMDB0000052;PW_C000036	2387-71-5	R405_WK1 & R405_WK2 & R391_WK1 & R391_WK2
metab_67	Arginylasparagine	C10H20N6O4	-	HMDB0028704	68040-95-9	R405_WK1 & R405_WK2 & R391_WK1 & R391_WK2
metab_45	Arginyl-Gamma-glutamate	C11H22N6O4	-	HMDB0028723	-	R405_WK1 & R405_WK2 & R391_WK1 & R391_WK2
metab_5455	Arlatin	C15H22O4	-	HMDB0035740	93552-69-3	R405_WK1 & R405_WK2 & R391_WK1 & R391_WK2
metab_1274	Armillatin	C38H58O6	-	HMDB0038743	139051-17-5	R405_WK1 & R405_WK2 & R391_WK1 & R391_WK2
metab_895	Aromadendrin 3-rhamnoside	C21H22O10	-	HMDB0303603	-	R405_WK1 & R405_WK2 & R391_WK1 & R391_WK2
metab_8774	Artecanin	C15H18O5	C09302	HMDB0302700	29431-84-3	R405_WK1 & R405_WK2 & R391_WK1 & R391_WK2
metab_2683	Artemisinin	C15H22O5	C09538	HMDB0242246;MJDBOTE0001374	63968-64-9	R405_WK1 & R405_WK2 & R391_WK1 & R391_WK2
metab_6082	Ascladiol	C7H8O4	-	HMDB0029610	32013-85-7	R405_WK1 & R405_WK2 & R391_WK1 & R391_WK2
metab_7434	Asn Leu	C10H19N3O4	-	-	-	R405_WK1 & R405_WK2 & R391_WK1 & R391_WK2
metab_7356	Asp Leu	C10H18N2O5	-	-	-	R405_WK1 & R405_WK2 & R391_WK1 & R391_WK2
metab_2949	Asparaginylalanine	C7H13N3O4	-	HMDB0028724	20917-57-1	R405_WK1 & R405_WK2 & R391_WK1 & R391_WK2
metab_4807	Asparaginylarginine	C10H20N6O4	-	HMDB0028725	2478-01-05	R405_WK1 & R405_WK2 & R391_WK1 & R391_WK2
metab_7967	Asparaginylhydroxyproline	C9H15N3O5	-	HMDB0028732	844640-50-2	R405_WK1 & R405_WK2 & R391_WK1 & R391_WK2
metab_4686	Asparagoside A	C33H54O8	C08886	HMDB0030046	14835-43-9	R405_WK1 & R405_WK2 & R391_WK1 & R391_WK2
metab_2833	Aspartylglycosamine	C12H21N3O8	C04540	HMDB0000489	2776-93-4	R405_WK1 & R405_WK2 & R391_WK1 & R391_WK2
metab_5478	Astragalin	C21H20O11	C12249	HMDB0037429;LMPK12111725	480-10-4	R405_WK1 & R405_WK2 & R391_WK1 & R391_WK2
metab_2853	Astringin	C20H22O9	C10245	LMPK13090007;HMDB0303169	29884-49-9	R405_WK1 & R405_WK2 & R391_WK1 & R391_WK2
metab_5382	Astromicin	C17H35N5O6	C17708	HMDB0248678	55779-06-1	R405_WK1 & R405_WK2 & R391_WK1 & R391_WK2
metab_5467	Atenolol	C14H22N2O3	C13235	PW_C001283;HMDB0001924;MJDBOTE0001699	29122-68-7	R405_WK1 & R405_WK2 & R391_WK1 & R391_WK2
metab_7288	Atraric acid	C10H12O4	-	-	-	R405_WK1 & R405_WK2 & R391_WK1 & R391_WK2
metab_4889	Atrazine	C8H14ClN5	C06551	HMDB0041830;HMDB0032273;MJDBOTE0000492	608514-56-3;1912-24-9	R405_WK1 & R405_WK2 & R391_WK1 & R391_WK2
metab_6331	Aurin	C19H14O3	C14213	HMDB0248730	603-45-2	R405_WK1 & R405_WK2 & R391_WK1 & R391_WK2
metab_4983	Austdiol	C12H12O5	-	HMDB0030858	53043-28-0	R405_WK1 & R405_WK2 & R391_WK1 & R391_WK2
metab_6410	Awobanin	C36H37O19+	C08653	HMDB0038000;LMPK12010297	64615-55-0	R405_WK1 & R405_WK2 & R391_WK1 & R391_WK2
metab_3167	Ax-4''-Hydroxy-3-'-methoxymaysin	C28H32O14	-	HMDB0030238	169132-06-3	R405_WK1 & R405_WK2 & R391_WK1 & R391_WK2
metab_5591	Axillarin	C17H14O8	C10021	LMPK12112990	5188-73-8	R405_WK1 & R405_WK2 & R391_WK1 & R391_WK2
metab_1366	Azacyclotridecan-2-one	C12H23NO	-	-	-	R405_WK1 & R405_WK2 & R391_WK1 & R391_WK2
metab_953	Azilsartan medoxomil	C30H24N4O8	-	HMDB0248803	-	R405_WK1 & R405_WK2 & R391_WK1 & R391_WK2
metab_6455	Baohuoside II	C26H28O10	-	HMDB0248861	-	R405_WK1 & R405_WK2 & R391_WK1 & R391_WK2
metab_624	Baohuoside VI	C39H50O19	-	HMDB0248862	-	R405_WK1 & R405_WK2 & R391_WK1 & R391_WK2
metab_7034	Benzarone	C17H14O3	C14474	HMDB0248975	1477-19-6	R405_WK1 & R405_WK2 & R391_WK1 & R391_WK2
metab_7544	Benzene	C6H6	C01407	HMDB0001505	71-43-2	R405_WK1 & R405_WK2 & R391_WK1 & R391_WK2
metab_6843	Benzofuran	C8H6O	C14512	HMDB0032929	271-89-6	R405_WK1 & R405_WK2 & R391_WK1 & R391_WK2
metab_2064	Benzofuran ketone	C9H4O2	-	HMDB0249015	-	R405_WK1 & R405_WK2 & R391_WK1 & R391_WK2
metab_8775	Benzoic Acid	C7H6O2	C00261	HMDB0304270;HMDB0303719;HMDB0001870;HMDB0013676;HMDB0013677;HMDB0004461;HMDB0006115;MJDBOTE0000832	65-85-0;303-07-1;55-21-0;100-52-7;99-10-5	R405_WK1 & R405_WK2 & R391_WK1 & R391_WK2
metab_1827	Benzoquinoneacetic acid	C8H6O4	-	HMDB0002334	10275-07-7	R405_WK1 & R405_WK2 & R391_WK1 & R391_WK2
metab_6481	Bergenin	C14H16O9	C09919	HMDB0249087;MJDBOTE0000887	477-90-7	R405_WK1 & R405_WK2 & R391_WK1 & R391_WK2
metab_4279	Beta-Casomorphin-5	C30H37N5O7	-	HMDB0249107	-	R405_WK1 & R405_WK2 & R391_WK1 & R391_WK2
metab_4629	Beta-Cortol	C21H36O5	C01235	LMST02030229;HMDB0005821	667-65-2	R405_WK1 & R405_WK2 & R391_WK1 & R391_WK2
metab_6217	Beta-Damascenone	C13H18O	-	HMDB0013804	23696-85-7	R405_WK1 & R405_WK2 & R391_WK1 & R391_WK2
metab_1995	Beta-D-ribosylnicotinate	C11H13NO6	C05841	HMDB0304540;HMDB0006809	4013-06-03	R405_WK1 & R405_WK2 & R391_WK1 & R391_WK2
metab_8211	Beta-D-Xylopyranosyl-(1->5)-alpha-L-arabinofuranosyl-(1->5)-L-arabinose	C15H26O13	-	HMDB0038860	79403-08-0	R405_WK1 & R405_WK2 & R391_WK1 & R391_WK2
metab_8302	Betaine	C5H11NO2	C00719	PW_C000030;HMDB0000043;MJDBTMA0000064	107-43-7;6915-17-9	R405_WK1 & R405_WK2 & R391_WK1 & R391_WK2
metab_4428	Beta-Ionone	C13H20O	C12287	HMDB0036565	79-77-6	R405_WK1 & R405_WK2 & R391_WK1 & R391_WK2
metab_4168	Betamethasone 17 Valerate	C27H37FO6	-	HMDB0249157	-	R405_WK1 & R405_WK2 & R391_WK1 & R391_WK2
metab_7065	Beta-Thujaplicin	C10H12O2	C09904	HMDB0035213	499-44-5	R405_WK1 & R405_WK2 & R391_WK1 & R391_WK2
metab_1030	BIDISOMIDE	C22H34ClN3O2	-	HMDB0249194	-	R405_WK1 & R405_WK2 & R391_WK1 & R391_WK2
metab_6102	Bilobalide A	C15H18O8	C07605	HMDB0036735	33570-04-6	R405_WK1 & R405_WK2 & R391_WK1 & R391_WK2
metab_2394	Biochanin A 7-(6-malonylglucoside)	C25H24O13	C12625	HMDB0030640	34232-17-2	R405_WK1 & R405_WK2 & R391_WK1 & R391_WK2
metab_6853	Bisnoryangonin	C13H10O4	C12085	HMDB0303165	-	R405_WK1 & R405_WK2 & R391_WK1 & R391_WK2
metab_6119	Blood group A antigen type 2	C28H48N2O20	-	HMDB0247718	-	R405_WK1 & R405_WK2 & R391_WK1 & R391_WK2
metab_858	Bolasterone	C21H32O2	C14475	LMST02020017;HMDB0006048	1605-89-6	R405_WK1 & R405_WK2 & R391_WK1 & R391_WK2
metab_422	Borapetoside	C26H34O12	-	HMDB0249346	-	R405_WK1 & R405_WK2 & R391_WK1 & R391_WK2
metab_4662	Bufalin	C24H34O4	C16922	LMST01130001;HMDB0249428	465-21-4	R405_WK1 & R405_WK2 & R391_WK1 & R391_WK2
metab_4939	Bufotalin	C26H36O6	C16923	LMST01130023;HMDB0249432	471-95-4	R405_WK1 & R405_WK2 & R391_WK1 & R391_WK2
metab_4767	Butanedioic acid, octenyl-	C12H20O4	-	HMDB0249455	-	R405_WK1 & R405_WK2 & R391_WK1 & R391_WK2
metab_7264	Butyl 4-aminobenzoate	C11H15NO2	C07875	HMDB0249473	-	R405_WK1 & R405_WK2 & R391_WK1 & R391_WK2
metab_952	Butyric acid	C4H8O2	C00246	HMDB0000039;LMFA01010004;PW_C000028	107-92-6	R405_WK1 & R405_WK2 & R391_WK1 & R391_WK2
metab_83	Butyrolactone derivative	C24H24O8	-	HMDB0249481	-	R405_WK1 & R405_WK2 & R391_WK1 & R391_WK2
metab_1163	Butyryl trihexyl citrate	C28H50O8	-	HMDB0247498	-	R405_WK1 & R405_WK2 & R391_WK1 & R391_WK2
metab_2431	Bz-Ile-glu-gly-arg-pna	C32H43N9O9	-	HMDB0249496	-	R405_WK1 & R405_WK2 & R391_WK1 & R391_WK2
metab_4773	Cabergoline	C26H37N5O2	C08187	HMDB0014393	81409-90-7	R405_WK1 & R405_WK2 & R391_WK1 & R391_WK2
metab_6235	Cadabicine	C25H29N3O4	-	HMDB0033451	99964-83-7	R405_WK1 & R405_WK2 & R391_WK1 & R391_WK2
metab_5304	Cafamarine	C26H36O10	-	HMDB0037003	42612-19-1	R405_WK1 & R405_WK2 & R391_WK1 & R391_WK2
metab_8776	Caffeic acid	C9H8O4	C01197	HMDB0003501;HMDB0001964	331-39-5;501-16-6;4361-87-9	R405_WK1 & R405_WK2 & R391_WK1 & R391_WK2
metab_5732	Caffeic acid 3-glucoside	C15H18O9	C10431	HMDB0303040	24959-81-7	R405_WK1 & R405_WK2 & R391_WK1 & R391_WK2
metab_4464	Calcitroic acid	C23H34O4	C18230	HMDB0006472	71204-89-2	R405_WK1 & R405_WK2 & R391_WK1 & R391_WK2
metab_1489	Canescein	C29H42O11	-	HMDB0029313	22333-73-9	R405_WK1 & R405_WK2 & R391_WK1 & R391_WK2
metab_4436	Canesceol	C29H44O11	-	HMDB0034084	82228-15-7	R405_WK1 & R405_WK2 & R391_WK1 & R391_WK2
metab_2546	Canin	C15H18O5	C09354	HMDB0302700;HMDB0249584	24959-84-0	R405_WK1 & R405_WK2 & R391_WK1 & R391_WK2
metab_3421	Cannabichromene	C21H30O2	C08998	HMDB0249585	20675-51-8	R405_WK1 & R405_WK2 & R391_WK1 & R391_WK2
metab_2772	Cannabidiol	C21H30O2	C07578	LMPK13120001;HMDB0249586	13956-29-1	R405_WK1 & R405_WK2 & R391_WK1 & R391_WK2
metab_286	Cantharidin	C10H12O4	C16778	HMDB0249592	56-25-7	R405_WK1 & R405_WK2 & R391_WK1 & R391_WK2
metab_7011	Capecitabine	C15H22FN3O6	C12650	HMDB0015233;PW_C009523	154361-50-9	R405_WK1 & R405_WK2 & R391_WK1 & R391_WK2
metab_6209	Caprylic acid	C8H16O2	C06423	LMFA01010008;HMDB0000482;PW_C000366;HMDB0303345;HMDB0304443	124-07-2;124-07-2;74-81-7	R405_WK1 & R405_WK2 & R391_WK1 & R391_WK2
metab_1195	Capsanthone	C40H54O3	-	HMDB0303575	-	R405_WK1 & R405_WK2 & R391_WK1 & R391_WK2
metab_4501	Capsianoside IV	C32H52O13	-	HMDB0030736	121924-05-8	R405_WK1 & R405_WK2 & R391_WK1 & R391_WK2
metab_8697	Capsicum annuum Fluorescent chlorophyll catabolite	C35H40N4O7	-	HMDB0035528	-	R405_WK1 & R405_WK2 & R391_WK1 & R391_WK2
metab_5207	Capsidiol	C15H24O2	C09627	HMDB0002352;LMPR0103250002	37208-05-2	R405_WK1 & R405_WK2 & R391_WK1 & R391_WK2
metab_7449	Captopril-cysteine disulfide	C12H20N2O5S2	-	HMDB0060562	-	R405_WK1 & R405_WK2 & R391_WK1 & R391_WK2
metab_6109	Carboxydextran	C19H32O18	-	HMDB0249656	-	R405_WK1 & R405_WK2 & R391_WK1 & R391_WK2
metab_1482	Cardanoldiene	C21H32O	-	HMDB0029816	51546-63-5	R405_WK1 & R405_WK2 & R391_WK1 & R391_WK2
metab_2706	Carissanol	C20H24O7	-	HMDB0030081	87402-76-4	R405_WK1 & R405_WK2 & R391_WK1 & R391_WK2
metab_5928	Carotol	C15H26O	C09628	HMDB0036579	465-28-1	R405_WK1 & R405_WK2 & R391_WK1 & R391_WK2
metab_1523	Caryophyllene epoxide	C15H24O	C16908	HMDB0036789	1139-30-6	R405_WK1 & R405_WK2 & R391_WK1 & R391_WK2
metab_3285	Cascarillin	C22H32O7	C09071	HMDB0036836	10118-56-6	R405_WK1 & R405_WK2 & R391_WK1 & R391_WK2
metab_870	Cassiaside	C20H20O9	-	HMDB0033913	123914-49-8	R405_WK1 & R405_WK2 & R391_WK1 & R391_WK2
metab_3514	Cassiaside B	C26H30O14	-	HMDB0038477	119170-51-3	R405_WK1 & R405_WK2 & R391_WK1 & R391_WK2
metab_359	Cassitoroside	C25H32O14	-	HMDB0041289	170384-73-3	R405_WK1 & R405_WK2 & R391_WK1 & R391_WK2
metab_5786	Casuarine 6-alpha-D-glucoside	C14H25NO10	-	HMDB0031999	186795-20-0	R405_WK1 & R405_WK2 & R391_WK1 & R391_WK2
metab_5047	Catechin 7-glucoside	C21H24O11	C09617	HMDB0037949	65597-47-9	R405_WK1 & R405_WK2 & R391_WK1 & R391_WK2
metab_7536	Catechin 7-xyloside	C20H22O10	C09617	HMDB0302573	-	R405_WK1 & R405_WK2 & R391_WK1 & R391_WK2
metab_6956	Cbhcy	C9H17NO4S	-	HMDB0249714	-	R405_WK1 & R405_WK2 & R391_WK1 & R391_WK2
metab_7084	Cefetamet	C14H15N5O5S2	-	HMDB0249761	-	R405_WK1 & R405_WK2 & R391_WK1 & R391_WK2
metab_2605	Cephamycin C	C16H22N4O9S	C06566	HMDB0249812	38429-35-5	R405_WK1 & R405_WK2 & R391_WK1 & R391_WK2
metab_3633	Cer(d16:1/PGF1alpha)	C36H67NO6	-	HMDB0289885	-	R405_WK1 & R405_WK2 & R391_WK1 & R391_WK2
metab_3623	Cer(d18:2(4E,14Z)/PGF1alpha)	C38H69NO6	-	HMDB0290093	-	R405_WK1 & R405_WK2 & R391_WK1 & R391_WK2
metab_7865	Cerulenin	C12H17NO3	C12058	LMFA08010013;HMDB0015168	17397-89-6	R405_WK1 & R405_WK2 & R391_WK1 & R391_WK2
metab_4485	Cetyl recinoleate	C34H66O3	-	HMDB0249839	-	R405_WK1 & R405_WK2 & R391_WK1 & R391_WK2
metab_7845	CGMP	C10H12N5O7P	C00942	HMDB0001314	7665-99-8	R405_WK1 & R405_WK2 & R391_WK1 & R391_WK2
metab_4678	Chavicol	C9H10O	C16930	HMDB0034107	501-92-8	R405_WK1 & R405_WK2 & R391_WK1 & R391_WK2
metab_7985	Chelidonic acid	C7H4O6	C08476	HMDB0249899	99-32-1	R405_WK1 & R405_WK2 & R391_WK1 & R391_WK2
metab_6314	Chembl4159192	C19H20O6	-	HMDB0244663	-	R405_WK1 & R405_WK2 & R391_WK1 & R391_WK2
metab_6416	Chitobiose	C15H26N2O12	C01674	HMDB0003556;HMDB0062702;PW_C001925	35061-50-8;577-76-4	R405_WK1 & R405_WK2 & R391_WK1 & R391_WK2
metab_3556	Chlorophyllide a	C35H34N4O5-2	C02139	HMDB0304288	14897-06-4;724691-52-5	R405_WK1 & R405_WK2 & R391_WK1 & R391_WK2
metab_4538	Cholesterol glucuronide	C33H54O7	C03033	HMDB0010330;LMST05010043	17435-78-8	R405_WK1 & R405_WK2 & R391_WK1 & R391_WK2
metab_1230	Cholesteryl glucoside	C33H56O6	C03855	HMDB0250186;LMST01010173;LMST05050029	-	R405_WK1 & R405_WK2 & R391_WK1 & R391_WK2
metab_1025	Cholic acid glucuronide	C30H48O11	-	LMST05010044;HMDB0002577	76060-22-5	R405_WK1 & R405_WK2 & R391_WK1 & R391_WK2
metab_8354	Choline Phosphate	C5H14NO4P	C00588	HMDB0001565	3616-04-4;107-73-3	R405_WK1 & R405_WK2 & R391_WK1 & R391_WK2
metab_2775	Chrysaloin	C21H22O8	-	HMDB0039379	18262-45-8	R405_WK1 & R405_WK2 & R391_WK1 & R391_WK2
metab_5852	Chrysoeriol	C16H12O6	C04293	HMDB0030667;LMPK12110799	491-71-4	R405_WK1 & R405_WK2 & R391_WK1 & R391_WK2
metab_629	Chrysoeriol 6-hexoside (use chrysoeriol_6_glucoside.mol)	C22H26O9	-	HMDB0304573	-	R405_WK1 & R405_WK2 & R391_WK1 & R391_WK2
metab_3603	Cibaric acid	C18H28O5	-	HMDB0038580;LMFA02000289	130523-93-2	R405_WK1 & R405_WK2 & R391_WK1 & R391_WK2
metab_5799	Cicerin 7-(6-malonylglucoside)	C26H26O15	-	HMDB0040604	146367-93-3	R405_WK1 & R405_WK2 & R391_WK1 & R391_WK2
metab_5129	Cichorioside G	C21H28O10	-	HMDB0302053	-	R405_WK1 & R405_WK2 & R391_WK1 & R391_WK2
metab_824	Cichorioside H	C21H28O10	-	HMDB0302054	-	R405_WK1 & R405_WK2 & R391_WK1 & R391_WK2
metab_402	Cichorioside J	C22H28O10	-	HMDB0302056	-	R405_WK1 & R405_WK2 & R391_WK1 & R391_WK2
metab_6131	Cimifugin	C16H18O6	C09000	HMDB0250254;MJDBOTE0000241	37921-38-3	R405_WK1 & R405_WK2 & R391_WK1 & R391_WK2
metab_545	Cimoxatone	C19H18N2O4	-	HMDB0250256	-	R405_WK1 & R405_WK2 & R391_WK1 & R391_WK2
metab_3400	Cinnamaldehyde	C9H8O	C00903	HMDB0003441;HMDB0245299;HMDB0258628;MJDBOTE0001083	104-55-2	R405_WK1 & R405_WK2 & R391_WK1 & R391_WK2
metab_5148	Cinncassiol C2	C20H28O6	C17642	HMDB0035168	73599-14-1	R405_WK1 & R405_WK2 & R391_WK1 & R391_WK2
metab_3053	Cinncassiol C3	C20H30O7	C17641	HMDB0036859	64979-94-8	R405_WK1 & R405_WK2 & R391_WK1 & R391_WK2
metab_6025	Ciprofloxacin	C17H18FN3O3	C05349	HMDB0014677	85721-33-1	R405_WK1 & R405_WK2 & R391_WK1 & R391_WK2
metab_6221	Cirsiliol	C17H14O7	C10033	LMPK12111227;HMDB0250275	34334-69-5	R405_WK1 & R405_WK2 & R391_WK1 & R391_WK2
metab_4061	Cis-12-Oxophytodienoic acid	C18H28O3	-	HMDB0302724	-	R405_WK1 & R405_WK2 & R391_WK1 & R391_WK2
metab_8492	Cis-Aconitic acid	C6H6O6	C00417	PW_C000051;HMDB0000072	585-84-2	R405_WK1 & R405_WK2 & R391_WK1 & R391_WK2
metab_2306	Cis-Caffeic acid	C9H8O4	C01481	HMDB0003501	4361-87-9	R405_WK1 & R405_WK2 & R391_WK1 & R391_WK2
metab_4659	Cis-Dihydrocarvone	C10H16O	C11412	HMDB0303216	-	R405_WK1 & R405_WK2 & R391_WK1 & R391_WK2
metab_4312	Cis-Quinceoxepane	C12H20O	-	HMDB0038108	133005-51-3	R405_WK1 & R405_WK2 & R391_WK1 & R391_WK2
metab_5728	Cis-Sinapic acid	C11H12O5	-	HMDB0034069	7361-90-2	R405_WK1 & R405_WK2 & R391_WK1 & R391_WK2
metab_7154	Cis-Zeatin O-glucoside	C16H23N5O6	C15546	HMDB0012203	71866-93-8	R405_WK1 & R405_WK2 & R391_WK1 & R391_WK2
metab_300	Citral propylene glycol acetal	C13H22O2	-	HMDB0037286	10444-50-5	R405_WK1 & R405_WK2 & R391_WK1 & R391_WK2
metab_688	Citromitin	C21H24O8	-	HMDB0037313	-	R405_WK1 & R405_WK2 & R391_WK1 & R391_WK2
metab_7999	Citrulline	C6H13N3O3	C00327	PW_C000723;HMDB0000904;MJDBOTE0000481	372-75-8	R405_WK1 & R405_WK2 & R391_WK1 & R391_WK2
metab_331	Citrusin A	C26H34O12	-	HMDB0039230	105279-09-2	R405_WK1 & R405_WK2 & R391_WK1 & R391_WK2
metab_268	Citrusin B	C27H36O13	-	HMDB0039231	105279-10-5	R405_WK1 & R405_WK2 & R391_WK1 & R391_WK2
metab_6657	Citrusin C	C16H22O7	-	HMDB0038708	18604-50-7	R405_WK1 & R405_WK2 & R391_WK1 & R391_WK2
metab_2207	Citrusin II	C37H44N8O7	-	HMDB0303681	-	R405_WK1 & R405_WK2 & R391_WK1 & R391_WK2
metab_6444	Cladosporin	C16H20O5	-	HMDB0250312	-	R405_WK1 & R405_WK2 & R391_WK1 & R391_WK2
metab_851	CMP-N-trimethyl-2-aminoethylphosphonate	C14H27N4O10P2+	C05674	HMDB0060072	-	R405_WK1 & R405_WK2 & R391_WK1 & R391_WK2
metab_1018	Cndac	C10H12N4O4	-	HMDB0250381	-	R405_WK1 & R405_WK2 & R391_WK1 & R391_WK2
metab_2671	Coixinden A	C11H10O3	C17916	HMDB0040938	149665-18-9	R405_WK1 & R405_WK2 & R391_WK1 & R391_WK2
metab_2696	Coixinden B	C13H14O4	C17917	HMDB0040906	151466-74-9	R405_WK1 & R405_WK2 & R391_WK1 & R391_WK2
metab_1452	Coniferaldehyde	C10H10O3	C02666	HMDB0141782	20649-42-7;458-36-6	R405_WK1 & R405_WK2 & R391_WK1 & R391_WK2
metab_1352	Coniferyl Aldehyde	C10H10O3	C02666	HMDB0141782;MJDBOTE0001257	20649-42-7;458-36-6	R405_WK1 & R405_WK2 & R391_WK1 & R391_WK2
metab_2906	Coniferyl ferulate	C20H20O6	C17855	HMDB0250437	63644-62-2	R405_WK1 & R405_WK2 & R391_WK1 & R391_WK2
metab_2831	Copanlisib	C23H28N8O4	-	HMDB0250446	-	R405_WK1 & R405_WK2 & R391_WK1 & R391_WK2
metab_5108	Cordeauxione	C14H12O7	-	HMDB0034310	1228-77-9	R405_WK1 & R405_WK2 & R391_WK1 & R391_WK2
metab_2757	Cornoside	C14H20O8	-	HMDB0302801	-	R405_WK1 & R405_WK2 & R391_WK1 & R391_WK2
metab_6035	Cosmosiin	C21H20O10	C04608	HMDB0037340	578-74-5	R405_WK1 & R405_WK2 & R391_WK1 & R391_WK2
metab_7425	Coumarin	C9H6O2	C05851	HMDB0001218	91-64-5	R405_WK1 & R405_WK2 & R391_WK1 & R391_WK2
metab_495	Crimidine	C7H10ClN3	C19138	HMDB0250537	535-89-7	R405_WK1 & R405_WK2 & R391_WK1 & R391_WK2
metab_5905	Crocin 5	C22H26O9	-	HMDB0250541	-	R405_WK1 & R405_WK2 & R391_WK1 & R391_WK2
metab_4502	Cryptomeridiol	C15H28O2	C17676	-	4666-84-6	R405_WK1 & R405_WK2 & R391_WK1 & R391_WK2
metab_3139	Cubebin	C20H20O6	C10549	HMDB0030682	18423-69-3	R405_WK1 & R405_WK2 & R391_WK1 & R391_WK2
metab_4658	Cucurbic acid	C12H20O3	C08482	HMDB0029388	58240-50-9	R405_WK1 & R405_WK2 & R391_WK1 & R391_WK2
metab_4668	Cucurbitacin S	C30H42O6	C08806	LMST01010116;HMDB0250583	60137-06-6	R405_WK1 & R405_WK2 & R391_WK1 & R391_WK2
metab_4928	Cuminaldehyde	C10H12O	C06577	HMDB0002214	122-03-2	R405_WK1 & R405_WK2 & R391_WK1 & R391_WK2
metab_1057	Curdione	C15H24O2	C17493	HMDB0034714	13657-68-6	R405_WK1 & R405_WK2 & R391_WK1 & R391_WK2
metab_6854	Cyclic N-Acetylserotonin glucuronide	C18H20N2O8	-	HMDB0060812	-	R405_WK1 & R405_WK2 & R391_WK1 & R391_WK2
metab_7588	Cyclocurcumin	C21H20O6	-	HMDB0033086	153127-42-5	R405_WK1 & R405_WK2 & R391_WK1 & R391_WK2
metab_7099	Cyclohexa-2,4-dienylmethanol	C7H10O	-	HMDB0250648	-	R405_WK1 & R405_WK2 & R391_WK1 & R391_WK2
metab_1190	Cyclohexaneundecanoic acid	C17H32O2	C12100	HMDB0030997	4277-62-7	R405_WK1 & R405_WK2 & R391_WK1 & R391_WK2
metab_6771	Cyclointegrin	C21H20O6	-	HMDB0030686;LMPK12111541	60791-48-2	R405_WK1 & R405_WK2 & R391_WK1 & R391_WK2
metab_5503	Cyclokievitone	C20H18O6	C10207	HMDB0033983;LMPK12050493	74175-82-9	R405_WK1 & R405_WK2 & R391_WK1 & R391_WK2
metab_5936	Cyclokievitone hydrate	C20H20O7	-	HMDB0037750	104363-15-7	R405_WK1 & R405_WK2 & R391_WK1 & R391_WK2
metab_8328	Cyclopentanol	C5H10O	C02020	HMDB0302463	96-41-3	R405_WK1 & R405_WK2 & R391_WK1 & R391_WK2
metab_7407	Cyclopentenyl cytosine	C10H13N3O4	-	HMDB0250668	-	R405_WK1 & R405_WK2 & R391_WK1 & R391_WK2
metab_3010	Cynaratriol	C15H22O5	-	HMDB0034983	70894-20-1	R405_WK1 & R405_WK2 & R391_WK1 & R391_WK2
metab_8777	Cynaropicrin	C19H22O6	C09385	HMDB0036423	35730-78-0	R405_WK1 & R405_WK2 & R391_WK1 & R391_WK2
metab_8752	Cynisin	C20H26O7	-	HMDB0250382	-	R405_WK1 & R405_WK2 & R391_WK1 & R391_WK2
metab_5319	Cytarabine	C9H13N3O5	C02961	HMDB0015122;HMDB0248553	147-94-4	R405_WK1 & R405_WK2 & R391_WK1 & R391_WK2
metab_8012	Cytidine	C9H13N3O5	C00475	HMDB0248553;HMDB0000089;PW_C000061;MJDBOTE0000789	65-46-3	R405_WK1 & R405_WK2 & R391_WK1 & R391_WK2
metab_8778	Cytidine monophosphate	C9H14N3O8P	C05822;C00055	PW_C000064;HMDB0240312;HMDB0000095	63-37-6;84-52-6	R405_WK1 & R405_WK2 & R391_WK1 & R391_WK2
metab_8101	Cytosine	C4H5N3O	C00380	HMDB0000630;MJDBOTE0000458	71-30-7	R405_WK1 & R405_WK2 & R391_WK1 & R391_WK2
metab_6563	Cytosine deoxyribonucleoside	C9H13N3O4	C00881	HMDB0250725;HMDB0000014	951-77-9	R405_WK1 & R405_WK2 & R391_WK1 & R391_WK2
metab_6685	D-(+)-dihydrocarvone	C10H16O	C11398	HMDB0302236	-	R405_WK1 & R405_WK2 & R391_WK1 & R391_WK2
metab_8015	D-1-[(3-Carboxypropyl)amino]-1-deoxyfructose	C10H19NO7	-	HMDB0038663	10003-63-1	R405_WK1 & R405_WK2 & R391_WK1 & R391_WK2
metab_6707	D-4-Hydroxyphenylglycine	C8H9NO3	C03493	-	22818-40-2	R405_WK1 & R405_WK2 & R391_WK1 & R391_WK2
metab_5007	Daidzin	C21H20O9	C10216	HMDB0247842;LMPK12050013;HMDB0033991;MJDBOTE0001127	552-66-9	R405_WK1 & R405_WK2 & R391_WK1 & R391_WK2
metab_8242	D-Ala-D-Ala	C6H12N2O3	C00993	HMDB0028680;HMDB0003459;HMDB0244385	1948-31-8;923-16-0	R405_WK1 & R405_WK2 & R391_WK1 & R391_WK2
metab_674	Damascenone	C13H18O	-	HMDB0013804	23696-85-7	R405_WK1 & R405_WK2 & R391_WK1 & R391_WK2
metab_5713	Damme	C29H41N5O7S	-	HMDB0250840	-	R405_WK1 & R405_WK2 & R391_WK1 & R391_WK2
metab_5607	Dansylsarcosine	C15H18N2O4S	-	HMDB0250853	-	R405_WK1 & R405_WK2 & R391_WK1 & R391_WK2
metab_6482	D-Arabinose 5-phosphate	C5H11O8P	C01112	HMDB0011734	13137-52-5	R405_WK1 & R405_WK2 & R391_WK1 & R391_WK2
metab_6576	Dattelic acid	C16H16O8	C10434	HMDB0033999	73263-62-4	R405_WK1 & R405_WK2 & R391_WK1 & R391_WK2
metab_333	Daucic acid	C7H8O7	-	HMDB0031665	34098-52-7	R405_WK1 & R405_WK2 & R391_WK1 & R391_WK2
metab_1430	D-Digitoxose	C6H12O4	C21045	HMDB0251279	-	R405_WK1 & R405_WK2 & R391_WK1 & R391_WK2
metab_6352	Decarbamoylsaxitoxin	C9H16N6O3	C20021	HMDB0038319	58911-04-9	R405_WK1 & R405_WK2 & R391_WK1 & R391_WK2
metab_1508	Dehydro-beta-Ionone	C13H18O	-	HMDB0059904	-	R405_WK1 & R405_WK2 & R391_WK1 & R391_WK2
metab_548	Dehydrocyanaropicrin	C19H20O6	-	HMDB0035029	35821-02-4	R405_WK1 & R405_WK2 & R391_WK1 & R391_WK2
metab_747	Dehydrooreadone	C14H18O3	-	HMDB0036046	124869-07-4	R405_WK1 & R405_WK2 & R391_WK1 & R391_WK2
metab_6595	Dehydrozingerone	C11H12O3	C17840	HMDB0032591	1080-12-2	R405_WK1 & R405_WK2 & R391_WK1 & R391_WK2
metab_4385	Delimotecan	C31H36N6O8	-	HMDB0250970	-	R405_WK1 & R405_WK2 & R391_WK1 & R391_WK2
metab_2127	Delpazolid	C14H17FN4O3	-	HMDB0250974	-	R405_WK1 & R405_WK2 & R391_WK1 & R391_WK2
metab_8643	Delta-Valerolactone	C5H8O2	C02240	HMDB0250981	542-28-9	R405_WK1 & R405_WK2 & R391_WK1 & R391_WK2
metab_6036	Demethoxycurcumin	C20H18O5	C17742	HMDB0033801	22608-11-3	R405_WK1 & R405_WK2 & R391_WK1 & R391_WK2
metab_3026	Demethylsuberosin	C14H14O3	C18083	HMDB0304330	21422-04-8	R405_WK1 & R405_WK2 & R391_WK1 & R391_WK2
metab_7182	Demonomethylchlorpromazine	C16H17ClN2S	-	HMDB0061135	-	R405_WK1 & R405_WK2 & R391_WK1 & R391_WK2
metab_8781	Deoxyadenosine	C10H13N5O3	C00559	PW_C000068;HMDB0000050;HMDB0000101;MJDBOTE0000701	958-09-8;58-61-7	R405_WK1 & R405_WK2 & R391_WK1 & R391_WK2
metab_6030	Deoxycholylarginine	C30H52N4O5	-	HMDB0242418	-	R405_WK1 & R405_WK2 & R391_WK1 & R391_WK2
metab_5353	Deoxycytidine	C9H13N3O4	C00881	HMDB0250725;PW_C000008;HMDB0000014	951-77-9	R405_WK1 & R405_WK2 & R391_WK1 & R391_WK2
metab_7876	Deoxyguanylic Acid	C10H14N5O7P	C00362	HMDB0001044	902-04-5	R405_WK1 & R405_WK2 & R391_WK1 & R391_WK2
metab_7012	Deoxyloganin	C17H26O9	C06071	HMDB0251007;LMPR0102070005	26660-57-1	R405_WK1 & R405_WK2 & R391_WK1 & R391_WK2
metab_984	Desglucocheirotoxin	C29H42O10	-	HMDB0034362	5822-57-1	R405_WK1 & R405_WK2 & R391_WK1 & R391_WK2
metab_4350	Desglucocheirotoxol	C29H44O10	-	HMDB0033828	29336-13-8	R405_WK1 & R405_WK2 & R391_WK1 & R391_WK2
metab_349	Dexamethasone acetate	C24H31FO6	C15643	HMDB0242728;HMDB0015364	1950-02-02	R405_WK1 & R405_WK2 & R391_WK1 & R391_WK2
metab_7965	Dexpanthenol	C9H19NO4	C05944	HMDB0004231;HMDB0304820	81-13-0	R405_WK1 & R405_WK2 & R391_WK1 & R391_WK2
metab_7691	D-Fucose	C6H12O5	C01018	HMDB0029196	3615-37-0;6189-71-5	R405_WK1 & R405_WK2 & R391_WK1 & R391_WK2
metab_1319	DG(16:0/0:0/PGD2)	C39H68O8	-	HMDB0295453	-	R405_WK1 & R405_WK2 & R391_WK1 & R391_WK2
metab_4100	DG(16:0/18:3(6Z,9Z,12Z)/0:0)	C37H66O5	C00165	PW_C003155;HMDB0007104	-	R405_WK1 & R405_WK2 & R391_WK1 & R391_WK2
metab_4180	DG(16:0/18:3(9Z,12Z,15Z)/0:0)	C37H66O5	C00165	HMDB0007105;PW_C003156	-	R405_WK1 & R405_WK2 & R391_WK1 & R391_WK2
metab_3658	DG(18:0/0:0/20:5(7Z,9Z,11E,13E,17Z)-3OH(5,6,15))	C41H70O8	-	HMDB0295957	-	R405_WK1 & R405_WK2 & R391_WK1 & R391_WK2
metab_1347	DG(18:0/18:2(9Z,12Z)/0:0)	C39H72O5	C00165	PW_C003212;HMDB0007161	34487-26-8	R405_WK1 & R405_WK2 & R391_WK1 & R391_WK2
metab_1279	DG(18:2(9Z,12Z)/18:4(6Z,9Z,12Z,15Z)/0:0)	C39H64O5	C00165	PW_C003302;HMDB0007251	-	R405_WK1 & R405_WK2 & R391_WK1 & R391_WK2
metab_4703	DG(18:3(9,11,15)-OH(13)/0:0/i-16:0)	C37H66O6	-	HMDB0299323	-	R405_WK1 & R405_WK2 & R391_WK1 & R391_WK2
metab_3650	DG(18:3(9Z,12Z,15Z)/16:0/0:0)	C37H66O5	C00165	HMDB0007301;PW_C003352	-	R405_WK1 & R405_WK2 & R391_WK1 & R391_WK2
metab_3606	DG(18:3(9Z,12Z,15Z)/16:1(9Z)/0:0)	C37H64O5	C00165	PW_C003353;HMDB0007302	-	R405_WK1 & R405_WK2 & R391_WK1 & R391_WK2
metab_3599	DG(18:4(6Z,9Z,12Z,15Z)/16:1(9Z)/0:0)	C37H62O5	C00165	PW_C003382;HMDB0007331	-	R405_WK1 & R405_WK2 & R391_WK1 & R391_WK2
metab_1130	DG(20:5(7Z,9Z,11E,13E,17Z)-3OH(5,6,15)/10:0/0:0)	C33H54O8	-	HMDB0294546	-	R405_WK1 & R405_WK2 & R391_WK1 & R391_WK2
metab_3614	DG(i-12:0/0:0/6 keto-PGF1alpha)	C35H62O9	-	HMDB0298368	-	R405_WK1 & R405_WK2 & R391_WK1 & R391_WK2
metab_3617	DG(i-16:0/0:0/20:4(8Z,11Z,14Z,17Z)-2OH(5S,6R))	C39H68O7	-	HMDB0299290	-	R405_WK1 & R405_WK2 & R391_WK1 & R391_WK2
metab_4102	DG(i-18:0/0:0/20:4(8Z,11Z,14Z,17Z)-2OH(5S,6R))	C41H72O7	-	HMDB0299706	-	R405_WK1 & R405_WK2 & R391_WK1 & R391_WK2
metab_4120	DG(i-20:0/22:6(4Z,7Z,11E,13Z,15E,19Z)-2OH(10S,17)/0:0)	C45H76O7	-	HMDB0300138	-	R405_WK1 & R405_WK2 & R391_WK1 & R391_WK2
metab_5507	DG(PGD2/2:0/0:0)	C25H40O8	-	HMDB0296908	-	R405_WK1 & R405_WK2 & R391_WK1 & R391_WK2
metab_4543	DG(PGF1alpha/0:0/8:0)	C31H56O8	-	HMDB0297258	-	R405_WK1 & R405_WK2 & R391_WK1 & R391_WK2
metab_5117	DG(PGF2alpha/2:0/0:0)	C25H42O8	-	HMDB0296916	-	R405_WK1 & R405_WK2 & R391_WK1 & R391_WK2
metab_1303	DGDG(16:0/18:3)	C49H86O15	-	-	-	R405_WK1 & R405_WK2 & R391_WK1 & R391_WK2
metab_1280	DGDG(18:3/18:2)	C51H86O15	-	-	-	R405_WK1 & R405_WK2 & R391_WK1 & R391_WK2
metab_6944	Dhelwangin	C12H16O4	-	HMDB0030703	23800-56-8	R405_WK1 & R405_WK2 & R391_WK1 & R391_WK2
metab_1998	Diaminopimelic acid	C7H14N2O4	C00666	HMDB0001370;HMDB0242532	583-93-7	R405_WK1 & R405_WK2 & R391_WK1 & R391_WK2
metab_39	Dibenzo-P-dioxin	C21H26N2O6	C07732	HMDB0255966	262-12-4	R405_WK1 & R405_WK2 & R391_WK1 & R391_WK2
metab_3488	Dibutyl Phthalate	C16H22O4	C14214	HMDB0033244;MJDBOTE0001756	84-74-2	R405_WK1 & R405_WK2 & R391_WK1 & R391_WK2
metab_3004	Dicyclopentadiene	C10H12	C14411	HMDB0251216	77-73-6	R405_WK1 & R405_WK2 & R391_WK1 & R391_WK2
metab_4337	Didemethylcitalopram	C18H17FN2O	C16609	PW_C040559;HMDB0060472	62498-69-5	R405_WK1 & R405_WK2 & R391_WK1 & R391_WK2
metab_5233	Difloxacin	C21H19F2N3O3	C11234	HMDB0251259	98106-17-3	R405_WK1 & R405_WK2 & R391_WK1 & R391_WK2
metab_1316	Digalactosyldiacylglycerol	C49H88O15	-	HMDB0260014	-	R405_WK1 & R405_WK2 & R391_WK1 & R391_WK2
metab_4682	Diglykokoll	C4H7NO4	-	-	-	R405_WK1 & R405_WK2 & R391_WK1 & R391_WK2
metab_4890	Dihydroactinidiolide	C11H16O2	-	HMDB0035240	15356-74-8	R405_WK1 & R405_WK2 & R391_WK1 & R391_WK2
metab_588	Dihydroartemisinin	C15H24O5	-	HMDB0060593;HMDB0242686	81496-81-3	R405_WK1 & R405_WK2 & R391_WK1 & R391_WK2
metab_481	Dihydroartemisinin (DHA)	C15H24O5	-	PW_C040648;HMDB0061088	-	R405_WK1 & R405_WK2 & R391_WK1 & R391_WK2
metab_4495	Dihydrocarvone	C10H16O	C18018	HMDB0036079	7764-50-3	R405_WK1 & R405_WK2 & R391_WK1 & R391_WK2
metab_6400	Dihydrodeoxy-8-epiaustdiol	C12H14O4	-	HMDB0031668	58957-07-6	R405_WK1 & R405_WK2 & R391_WK1 & R391_WK2
metab_0	Dihydroferulic acid 4-O-glucuronide	C16H20O10	-	HMDB0041723	-	R405_WK1 & R405_WK2 & R391_WK1 & R391_WK2
metab_351	Dihydrojasmone	C11H18O	-	HMDB0031565	1128-08-1	R405_WK1 & R405_WK2 & R391_WK1 & R391_WK2
metab_443	Dihydrojasmonic acid	C12H20O3	-	HMDB0033601	98674-52-3	R405_WK1 & R405_WK2 & R391_WK1 & R391_WK2
metab_4494	DIHYDROJASMONIC ACID, METHYL ESTER	C13H22O3	-	-	-	R405_WK1 & R405_WK2 & R391_WK1 & R391_WK2
metab_2052	Dihydrokainic acid	C10H17NO4	-	HMDB0251319	-	R405_WK1 & R405_WK2 & R391_WK1 & R391_WK2
metab_3307	Dihydromethysticin	C15H16O5	C09926	HMDB0030791	19902-91-1	R405_WK1 & R405_WK2 & R391_WK1 & R391_WK2
metab_4561	Dihydrozeatin	C10H15N5O	C02029	HMDB0012215;MJDBZSJ0000131	23599-75-9;37789-32-5	R405_WK1 & R405_WK2 & R391_WK1 & R391_WK2
metab_7817	Dihydrozeatin-9-b-D-Glucoside	C16H25N5O6	-	-	-	R405_WK1 & R405_WK2 & R391_WK1 & R391_WK2
metab_290	Dimethyl phthalate	C10H10O4	C11233	HMDB0251388	131-11-3	R405_WK1 & R405_WK2 & R391_WK1 & R391_WK2
metab_3815	Dimethylethanolamine	C4H11NO	C04308	HMDB0032231	108-01-0	R405_WK1 & R405_WK2 & R391_WK1 & R391_WK2
metab_8783	Dioctyl Phthalate	C24H38O4	C03690	HMDB0249243;HMDB0251427	117-81-7	R405_WK1 & R405_WK2 & R391_WK1 & R391_WK2
metab_400	Dioctyl succinate	C26H50O4	-	-	-	R405_WK1 & R405_WK2 & R391_WK1 & R391_WK2
metab_6575	Diosbulbinoside D	C25H30O11	-	HMDB0030084	66756-59-0	R405_WK1 & R405_WK2 & R391_WK1 & R391_WK2
metab_5721	Diosmetin	C16H12O6	C10038	HMDB0029676;LMPK12110824;MJDBOTE0001651	520-34-3	R405_WK1 & R405_WK2 & R391_WK1 & R391_WK2
metab_644	Diosmin	C28H32O15	C10039	LMPK12110814;HMDB0029548	520-27-4	R405_WK1 & R405_WK2 & R391_WK1 & R391_WK2
metab_1851	Diphenylsulfone	C12H10O2S	-	HMDB0251453	-	R405_WK1 & R405_WK2 & R391_WK1 & R391_WK2
metab_3679	Dipiperamide C	C33H36N2O6	-	HMDB0039457	-	R405_WK1 & R405_WK2 & R391_WK1 & R391_WK2
metab_2183	DL-2-Aminooctanoic acid	C8H17NO2	-	HMDB0000991	644-90-6	R405_WK1 & R405_WK2 & R391_WK1 & R391_WK2
metab_7447	DL-4-Hydroxyphenyllactic Acid	C9H10O4	-	-	-	R405_WK1 & R405_WK2 & R391_WK1 & R391_WK2
metab_7645	DL-Acetylcarnitine	C9H17NO4	C02571	HMDB0240773;LMFA07070060	-	R405_WK1 & R405_WK2 & R391_WK1 & R391_WK2
metab_8682	D-Leucic acid	C6H12O3	C03264	HMDB0000624;LMFA01050402	20312-37-2	R405_WK1 & R405_WK2 & R391_WK1 & R391_WK2
metab_975	D-Linalool 3-(6''-malonylglucoside)	C19H30O9	-	HMDB0040729	-	R405_WK1 & R405_WK2 & R391_WK1 & R391_WK2
metab_2638	DL-p-Chlorophenylalanine methyl ester hydrochloride	C10H12ClNO2	-	-	-	R405_WK1 & R405_WK2 & R391_WK1 & R391_WK2
metab_2069	D-Malic acid	C4H6O5	C00497	HMDB0031518	636-61-3	R405_WK1 & R405_WK2 & R391_WK1 & R391_WK2
metab_1609	D-Malic acid p-coumarate	C13H12O7	-	HMDB0303755	-	R405_WK1 & R405_WK2 & R391_WK1 & R391_WK2
metab_8784	Dodecanoic acid	C12H24O2	C02679	LMFA01010012;HMDB0303348;PW_C000497;HMDB0002262;HMDB0303347;HMDB0000638	143-07-7;1908-11-8	R405_WK1 & R405_WK2 & R391_WK1 & R391_WK2
metab_1270	Dodemorph	C18H35NO	C18786	-	1593-77-7	R405_WK1 & R405_WK2 & R391_WK1 & R391_WK2
metab_2988	Dolichodial	C10H14O2	C09777	LMPR0102070037;HMDB0251578	5951-57-5	R405_WK1 & R405_WK2 & R391_WK1 & R391_WK2
metab_7713	Domoic acid	C15H21NO6	C13732	HMDB0033939	14277-97-5	R405_WK1 & R405_WK2 & R391_WK1 & R391_WK2
metab_4789	Dopamine	C8H11NO2	C03758	PW_C000052;HMDB0000073;MJDBSJD0000070	51-61-6;62-31-7	R405_WK1 & R405_WK2 & R391_WK1 & R391_WK2
metab_2917	Dopaxanthin	C18H18N2O8	C08543	HMDB0012221	71199-31-0	R405_WK1 & R405_WK2 & R391_WK1 & R391_WK2
metab_4182	Doxercalciferol	C28H44O2	C08211	LMST03010069;HMDB0251601	54573-75-0	R405_WK1 & R405_WK2 & R391_WK1 & R391_WK2
metab_2334	Doxycycline	C22H24N2O8	C06973	HMDB0014399;PW_C008796;HMDB0303043;LMPK07000001;MJDBOTE0001556	564-25-0	R405_WK1 & R405_WK2 & R391_WK1 & R391_WK2
metab_8779	D-Ribose	C5H10O5	C00121	HMDB0000283;PW_C000191	613-83-2;50-69-1	R405_WK1 & R405_WK2 & R391_WK1 & R391_WK2
metab_4389	Drostanolone	C20H32O2	C14605	HMDB0014996	58-19-5	R405_WK1 & R405_WK2 & R391_WK1 & R391_WK2
metab_8220	D-Tagatose	C6H12O6	C00795	HMDB0003418	20197-42-6;87-81-0	R405_WK1 & R405_WK2 & R391_WK1 & R391_WK2
metab_7289	DTDP-alpha-D-glucose	C16H24N2O16P2-2	C00842	HMDB0062805;HMDB0304344;HMDB0001328	2196-62-5	R405_WK1 & R405_WK2 & R391_WK1 & R391_WK2
metab_1602	Dulxanthone A	C19H18O6	-	HMDB0031992	-	R405_WK1 & R405_WK2 & R391_WK1 & R391_WK2
metab_7889	Ecgonine	C9H15NO3	C10858	HMDB0006548	481-37-8	R405_WK1 & R405_WK2 & R391_WK1 & R391_WK2
metab_2288	Edta oxalate	C12H14N2O12	-	HMDB0251707	-	R405_WK1 & R405_WK2 & R391_WK1 & R391_WK2
metab_1164	Eicosanedioic acid	C20H38O4	-	HMDB0242141;LMFA01170035	-	R405_WK1 & R405_WK2 & R391_WK1 & R391_WK2
metab_6355	Elenaic acid	C11H14O6	-	HMDB0039136	34422-12-3	R405_WK1 & R405_WK2 & R391_WK1 & R391_WK2
metab_6364	Elenolide	C11H12O5	C09506	HMDB0030018	24582-91-0	R405_WK1 & R405_WK2 & R391_WK1 & R391_WK2
metab_4691	Emulphor	C20H40O2	-	HMDB0251781	-	R405_WK1 & R405_WK2 & R391_WK1 & R391_WK2
metab_3330	Enol-phenylpyruvate	C9H8O3	C02763	HMDB0012225	5801-57-0	R405_WK1 & R405_WK2 & R391_WK1 & R391_WK2
metab_3704	Ent-6R,16bOH,17-Trihydroxy-7-oxo-6,7-seco-19,6-kauranolide 6-O-glucoside	C26H40O11	-	HMDB0038546	132242-50-3	R405_WK1 & R405_WK2 & R391_WK1 & R391_WK2
metab_5345	Ent-Epicatechin-(2alpha->7,4alpha->8)-epicatechin 3-galactoside	C36H34O17	-	HMDB0301939	-	R405_WK1 & R405_WK2 & R391_WK1 & R391_WK2
metab_5764	Epifisetinidol-(4beta->8)-epicatechin-(6->4beta)-epifisetinidol	C45H38O16	-	HMDB0032006	-	R405_WK1 & R405_WK2 & R391_WK1 & R391_WK2
metab_7983	Epiheterodendrin	C11H19NO6	-	HMDB0303672	-	R405_WK1 & R405_WK2 & R391_WK1 & R391_WK2
metab_801	Epijasminoside A	C16H26O7	-	HMDB0033111	189148-81-0	R405_WK1 & R405_WK2 & R391_WK1 & R391_WK2
metab_145	Epinepetalactone	C10H14O2	-	HMDB0035063	17257-15-7	R405_WK1 & R405_WK2 & R391_WK1 & R391_WK2
metab_4672	Eplerenone	C24H30O6	C12512	HMDB0014838;PW_C009176;MJDBOTE0000877	107724-20-9	R405_WK1 & R405_WK2 & R391_WK1 & R391_WK2
metab_7789	Epsilon-(gamma-Glutamyl)lysine	C11H21N3O5	-	HMDB0003869	17105-15-6	R405_WK1 & R405_WK2 & R391_WK1 & R391_WK2
metab_5450	Epsilon-Caprolactone	C6H10O2	C01880	HMDB0060476;HMDB0000453	823-22-3;502-44-3	R405_WK1 & R405_WK2 & R391_WK1 & R391_WK2
metab_2235	Eremopetasinorol	C13H20O2	-	HMDB0029668	182127-77-1	R405_WK1 & R405_WK2 & R391_WK1 & R391_WK2
metab_5360	Eremopetasinorone A	C13H18O2	-	HMDB0029669	182127-76-0	R405_WK1 & R405_WK2 & R391_WK1 & R391_WK2
metab_6741	Ergothioneine	C9H15N3O2S	C05570	HMDB0003045	497-30-3	R405_WK1 & R405_WK2 & R391_WK1 & R391_WK2
metab_1668	Erinacine P	C27H40O8	-	HMDB0036313	291532-17-7	R405_WK1 & R405_WK2 & R391_WK1 & R391_WK2
metab_7772	Erinapyrone B	C7H10O3	-	HMDB0041427	146064-67-7	R405_WK1 & R405_WK2 & R391_WK1 & R391_WK2
metab_8754	Erinapyrone C	C8H10O5	-	HMDB0041026	157207-53-9	R405_WK1 & R405_WK2 & R391_WK1 & R391_WK2
metab_4163	Erucamide	C22H43NO	-	LMFA08010028;HMDB0244507	-	R405_WK1 & R405_WK2 & R391_WK1 & R391_WK2
metab_8785	Estradiol	C18H24O2	C00951	HMDB0303648;PW_C000098;HMDB0000151;MJDBOTE0000772	50-28-2	R405_WK1 & R405_WK2 & R391_WK1 & R391_WK2
metab_933	Estriol 3-sulfate	C18H24O6S	-	HMDB0251977	-	R405_WK1 & R405_WK2 & R391_WK1 & R391_WK2
metab_5066	Estriol succinate	C26H32O9	-	HMDB0251979	-	R405_WK1 & R405_WK2 & R391_WK1 & R391_WK2
metab_6603	Estriol-16-Glucuronide	C24H32O9	C05504	HMDB0006766	1852-50-2	R405_WK1 & R405_WK2 & R391_WK1 & R391_WK2
metab_6477	Estriol-17-glucuronide	C24H32O9	C11346	HMDB0010333	7219-89-8	R405_WK1 & R405_WK2 & R391_WK1 & R391_WK2
metab_3319	Ethyl 8-(3-(2-Ethoxy-2-oxoethoxy)phenyl)octanoate	C20H30O5	-	-	-	R405_WK1 & R405_WK2 & R391_WK1 & R391_WK2
metab_7408	Ethyl benzoate	C9H10O2	C01839	HMDB0033967	93-89-0	R405_WK1 & R405_WK2 & R391_WK1 & R391_WK2
metab_8375	Ethyl beta-D-fructofuranoside	C8H16O6	-	HMDB0303035	-	R405_WK1 & R405_WK2 & R391_WK1 & R391_WK2
metab_6382	Ethyl maltol	C7H8O3	C20362	HMDB0031735	4940-11-08	R405_WK1 & R405_WK2 & R391_WK1 & R391_WK2
metab_297	ETHYL SYRINGATE	C11H14O5	-	-	-	R405_WK1 & R405_WK2 & R391_WK1 & R391_WK2
metab_6634	Ethyl trans-p-methoxycinnamate	C12H14O3	C10476	HMDB0030762	24393-56-4	R405_WK1 & R405_WK2 & R391_WK1 & R391_WK2
metab_6903	Ethylmethylmaleimide	C7H9NO2	-	-	-	R405_WK1 & R405_WK2 & R391_WK1 & R391_WK2
metab_2255	Etiracetam	C8H14N2O2	C07841	HMDB0252105;HMDB0015333	102767-28-2	R405_WK1 & R405_WK2 & R391_WK1 & R391_WK2
metab_1638	Etodolac acyl glucuronide	C23H29NO9	-	HMDB0060916	-	R405_WK1 & R405_WK2 & R391_WK1 & R391_WK2
metab_346	Eucarvone	C10H14O	C16955	HMDB0302916	503-93-5	R405_WK1 & R405_WK2 & R391_WK1 & R391_WK2
metab_7318	Eugenin	C11H10O4	C20210	HMDB0036627	480-34-2	R405_WK1 & R405_WK2 & R391_WK1 & R391_WK2
metab_2903	Eugenol	C10H12O2	C10453	HMDB0005809;MJDBOTE0000375	97-53-0	R405_WK1 & R405_WK2 & R391_WK1 & R391_WK2
metab_7436	Eugenyl glucoside	C16H22O7	-	HMDB0302740	-	R405_WK1 & R405_WK2 & R391_WK1 & R391_WK2
metab_5675	Eutypine	C12H10O2	C08448	HMDB0301834	121007-17-8	R405_WK1 & R405_WK2 & R391_WK1 & R391_WK2
metab_4552	FAHFA(16:0/12-O-18:0)	C34H66O4	-	HMDB0112113;LMFA07090007	1997286-65-3	R405_WK1 & R405_WK2 & R391_WK1 & R391_WK2
metab_7412	Fasoracetam	C10H16N2O2	C13311	HMDB0252174	110958-19-5	R405_WK1 & R405_WK2 & R391_WK1 & R391_WK2
metab_5579	Fenipentol	C11H16O	-	HMDB0243992	-	R405_WK1 & R405_WK2 & R391_WK1 & R391_WK2
metab_7452	Fenvalerate	C25H22ClNO3	C10988	HMDB0031791	51630-58-1	R405_WK1 & R405_WK2 & R391_WK1 & R391_WK2
metab_5464	Feruloyl C1-glucuronide	C16H18O10	-	HMDB0041734	-	R405_WK1 & R405_WK2 & R391_WK1 & R391_WK2
metab_4795	Fexofenadine	C32H39NO4	C06999	PW_C002373;HMDB0005030	83799-24-0	R405_WK1 & R405_WK2 & R391_WK1 & R391_WK2
metab_6633	Firuglipel	C25H26FN3O5	-	HMDB0252269	-	R405_WK1 & R405_WK2 & R391_WK1 & R391_WK2
metab_5364	Flavanone	C15H12O2	C00766	HMDB0252292;MJDBOTE0001663	-	R405_WK1 & R405_WK2 & R391_WK1 & R391_WK2
metab_8787	Fludrocortisone acetate	C23H31FO6	C08186	HMDB0252329;LMST02030122;HMDB0002802	53-06-5;514-36-3	R405_WK1 & R405_WK2 & R391_WK1 & R391_WK2
metab_6214	Flumethasone	C22H28F2O5	C14479	HMDB0252336;MJDBOTE0001546	2135-17-3	R405_WK1 & R405_WK2 & R391_WK1 & R391_WK2
metab_376	Flunisolide	C24H31FO6	C07005	HMDB0255465;HMDB0014326	3385-03-03	R405_WK1 & R405_WK2 & R391_WK1 & R391_WK2
metab_6842	Fluorothymidine	C10H13FN2O5	-	HMDB0252393	-	R405_WK1 & R405_WK2 & R391_WK1 & R391_WK2
metab_2841	Formononetin 7-(6''-methylmalonylglucoside)	C26H26O12	-	HMDB0029494	34232-18-3	R405_WK1 & R405_WK2 & R391_WK1 & R391_WK2
metab_426	Formononetin 7-O-glucuronide	C22H20O10	-	HMDB0041735	-	R405_WK1 & R405_WK2 & R391_WK1 & R391_WK2
metab_2179	Formyl-5-hydroxykynurenamine	C10H12N2O3	C05647	HMDB0012948;PW_C008135	958733-17-0	R405_WK1 & R405_WK2 & R391_WK1 & R391_WK2
metab_6316	Forsythiaside	C29H36O15	C10456	HMDB0252460	79916-77-1	R405_WK1 & R405_WK2 & R391_WK1 & R391_WK2
metab_3192	Forsythoside B	C34H44O19	-	HMDB0252461	-	R405_WK1 & R405_WK2 & R391_WK1 & R391_WK2
metab_5827	Fraxin	C16H18O10	C09266	HMDB0252486	524-30-1	R405_WK1 & R405_WK2 & R391_WK1 & R391_WK2
metab_1923	Fructosyl valine	C11H21NO7	-	HMDB0252496	-	R405_WK1 & R405_WK2 & R391_WK1 & R391_WK2
metab_1179	Fucoxanthinol	C40H56O5	-	LMPR01070055;HMDB0252510	-	R405_WK1 & R405_WK2 & R391_WK1 & R391_WK2
metab_5016	Fumitremorgin B	C27H33N3O5	C20630	HMDB0030203	12626-17-4	R405_WK1 & R405_WK2 & R391_WK1 & R391_WK2
metab_7646	Furaneol 4-(6-malonylglucoside)	C15H20O11	-	HMDB0029778	-	R405_WK1 & R405_WK2 & R391_WK1 & R391_WK2
metab_2314	Furanone A	C4H4O2	C17602	HMDB0094691	-	R405_WK1 & R405_WK2 & R391_WK1 & R391_WK2
metab_8223	Furfural	C5H4O2	C14279	HMDB0032914	1998-01-01	R405_WK1 & R405_WK2 & R391_WK1 & R391_WK2
metab_7850	Galactopinitol B	C13H24O11	-	HMDB0035321	88199-72-8	R405_WK1 & R405_WK2 & R391_WK1 & R391_WK2
metab_1093	Galactose lactate	C9H16O9	-	HMDB0252580	-	R405_WK1 & R405_WK2 & R391_WK1 & R391_WK2
metab_1081	Gamabufotalin	C24H34O5	C16962	HMDB0252604;LMST01130026	465-11-2	R405_WK1 & R405_WK2 & R391_WK1 & R391_WK2
metab_4997	Gambogic acid	C38H44O8	C10062	HMDB0034095	2752-65-0	R405_WK1 & R405_WK2 & R391_WK1 & R391_WK2
metab_3549	Gamma-Eudesmol rhamnoside	C21H36O5	-	HMDB0037961	349112-31-8	R405_WK1 & R405_WK2 & R391_WK1 & R391_WK2
metab_7155	Gamma-Glu-leu	C11H20N2O5	-	HMDB0011171	2566-39-4	R405_WK1 & R405_WK2 & R391_WK1 & R391_WK2
metab_7739	Gamma-Glutamylalanine	C8H14N2O5	C03740	HMDB0036301;HMDB0006248	5875-41-2	R405_WK1 & R405_WK2 & R391_WK1 & R391_WK2
metab_7172	Gamma-Glutamylarginine	C11H21N5O5	-	HMDB0029143	31106-03-3	R405_WK1 & R405_WK2 & R391_WK1 & R391_WK2
metab_1983	Gamma-Glutamylglutamic acid	C10H16N2O7	C05282	HMDB0011737	1116-22-9	R405_WK1 & R405_WK2 & R391_WK1 & R391_WK2
metab_7752	Gamma-Glutamylisoleucine	C11H20N2O5	-	HMDB0011170	23632-83-9	R405_WK1 & R405_WK2 & R391_WK1 & R391_WK2
metab_2094	Gamma-Glutamylthreonine	C9H16N2O6	-	HMDB0029159	5652-48-2	R405_WK1 & R405_WK2 & R391_WK1 & R391_WK2
metab_2635	Gamma-Glutamyltryptophan	C16H19N3O5	-	HMDB0252908;HMDB0029160	66471-20-3	R405_WK1 & R405_WK2 & R391_WK1 & R391_WK2
metab_7479	Gamma-Glutamyltyrosine	C14H18N2O6	-	HMDB0011741	7432-23-7	R405_WK1 & R405_WK2 & R391_WK1 & R391_WK2
metab_1114	Ganoderic acid Ma	C34H52O7	-	HMDB0035329	-	R405_WK1 & R405_WK2 & R391_WK1 & R391_WK2
metab_3559	Ganoderiol C	C32H54O5	-	HMDB0037781	114567-44-1	R405_WK1 & R405_WK2 & R391_WK1 & R391_WK2
metab_2373	Garcinia acid	C6H8O8	-	LMFA01050511;HMDB0031159	27750-10-3	R405_WK1 & R405_WK2 & R391_WK1 & R391_WK2
metab_2614	Gardenin B	C19H18O7	C15109	LMPK12111451;HMDB0302154	2798-20-1	R405_WK1 & R405_WK2 & R391_WK1 & R391_WK2
metab_5630	Gemctitabine	C9H11F2N3O4	-	HMDB0252670	-	R405_WK1 & R405_WK2 & R391_WK1 & R391_WK2
metab_2473	Genipin	C11H14O5	C09780	HMDB0035830;MJDBOTE0001654	6902-77-8	R405_WK1 & R405_WK2 & R391_WK1 & R391_WK2
metab_2357	Genipin 1-gentiobioside	C23H34O15	-	HMDB0252678	-	R405_WK1 & R405_WK2 & R391_WK1 & R391_WK2
metab_5608	Genistin	C21H20O10	C09126	LMPK12050166;HMDB0033988	529-59-9	R405_WK1 & R405_WK2 & R391_WK1 & R391_WK2
metab_2224	Gentiopicrin	C16H20O9	C09782	HMDB0252696;LMPR0102070009;MJDBOTE0000930	20831-76-9	R405_WK1 & R405_WK2 & R391_WK1 & R391_WK2
metab_2986	Geranic Acid	C10H16O2	C16461	LMFA01030784;HMDB0304369;HMDB0036103	459-80-3	R405_WK1 & R405_WK2 & R391_WK1 & R391_WK2
metab_1282	Geranylcitronellol	C20H36O	-	HMDB0032147	36237-66-8	R405_WK1 & R405_WK2 & R391_WK1 & R391_WK2
metab_6047	Gerberinside	C16H18O8	-	-	-	R405_WK1 & R405_WK2 & R391_WK1 & R391_WK2
metab_4369	Germacrone	C15H22O	C16966	HMDB0252704	6902-91-6	R405_WK1 & R405_WK2 & R391_WK1 & R391_WK2
metab_7138	GHB-Gluc	C10H16O9	-	HMDB0252712	-	R405_WK1 & R405_WK2 & R391_WK1 & R391_WK2
metab_2684	Gibberellin A105	C19H22O5	-	HMDB0031076	114596-77-9	R405_WK1 & R405_WK2 & R391_WK1 & R391_WK2
metab_5923	Gibberellin A3	C19H22O6	C01699	LMPR0104170002;HMDB0003559	1977-06-05	R405_WK1 & R405_WK2 & R391_WK1 & R391_WK2
metab_2571	Gibberellin A34	C19H24O6	C11868	LMPR0104170025;HMDB0303448	32630-92-5	R405_WK1 & R405_WK2 & R391_WK1 & R391_WK2
metab_5393	Gibberellin A38 glucosyl ester	C26H36O11	-	HMDB0036903	36702-73-5	R405_WK1 & R405_WK2 & R391_WK1 & R391_WK2
metab_3143	Gibberellin A4 glucosyl ester	C25H34O10	-	HMDB0038610	54788-52-2	R405_WK1 & R405_WK2 & R391_WK1 & R391_WK2
metab_5889	Gibberellin A51-catabolite	C19H22O5	C11854	HMDB0304363;LMPR0104170011	-	R405_WK1 & R405_WK2 & R391_WK1 & R391_WK2
metab_5234	Gibberellin A52	C20H26O7	-	HMDB0035053	68062-24-8	R405_WK1 & R405_WK2 & R391_WK1 & R391_WK2
metab_1615	Gibberellin A7	C19H22O5	C11867	LMPR0104170024;HMDB0303475	510-75-8	R405_WK1 & R405_WK2 & R391_WK1 & R391_WK2
metab_5921	Gibberellin A8	C19H24O7	C03579	LMPR0104170005;HMDB0303450	7044-72-6	R405_WK1 & R405_WK2 & R391_WK1 & R391_WK2
metab_536	Gibberellin A88	C19H22O5	-	HMDB0039240	146959-87-7	R405_WK1 & R405_WK2 & R391_WK1 & R391_WK2
metab_6433	Ginkgolide A	C20H24O9	C07601	HMDB0036862;LMPR0104540001;MJDBOTE0001317	15291-75-5	R405_WK1 & R405_WK2 & R391_WK1 & R391_WK2
metab_7859	Ginnalin B	C13H16O9	-	HMDB0252723	-	R405_WK1 & R405_WK2 & R391_WK1 & R391_WK2
metab_4642	Glabranin	C37H66O7	C09752	LMPK12140164;HMDB0032104	41983-91-9	R405_WK1 & R405_WK2 & R391_WK1 & R391_WK2
metab_8687	Glabrin A	C7H13NO4	-	HMDB0301777	162157-00-8	R405_WK1 & R405_WK2 & R391_WK1 & R391_WK2
metab_3208	Glc3Man9GlcNAc2	C87H146N2O72	-	HMDB0304373	-	R405_WK1 & R405_WK2 & R391_WK1 & R391_WK2
metab_809	Gln Asp	C9H15N3O6	-	-	-	R405_WK1 & R405_WK2 & R391_WK1 & R391_WK2
metab_80	Gln Ile	C11H21N3O4	-	-	-	R405_WK1 & R405_WK2 & R391_WK1 & R391_WK2
metab_96	Glu Leu	C11H20N2O5	-	-	-	R405_WK1 & R405_WK2 & R391_WK1 & R391_WK2
metab_2268	Glucaric acid	C6H10O8	C00818	LMFA01170108;HMDB0000663	87-73-0	R405_WK1 & R405_WK2 & R391_WK1 & R391_WK2
metab_887	Glucinol	C12H22O11	-	HMDB0039237	4539-73-5	R405_WK1 & R405_WK2 & R391_WK1 & R391_WK2
metab_739	Glucoliquiritin apioside	C32H40O18	-	HMDB0041149	157226-47-6	R405_WK1 & R405_WK2 & R391_WK1 & R391_WK2
metab_8147	Gluconolactone	C6H10O6	C00198	HMDB0000150;PW_C000097;MJDBOTE0000432	90-80-2	R405_WK1 & R405_WK2 & R391_WK1 & R391_WK2
metab_8788	Glucosamine	C6H13NO5	C00329	HMDB0242589;HMDB0030091;HMDB0001514;HMDB0245095;PW_C001167	3416-24-8;14257-69-3	R405_WK1 & R405_WK2 & R391_WK1 & R391_WK2
metab_6962	Glucose aspartate	C10H15NO10	-	HMDB0252772	-	R405_WK1 & R405_WK2 & R391_WK1 & R391_WK2
metab_2470	Glucose lactate pyruvate glutamate	C17H25NO16	-	HMDB0252784	-	R405_WK1 & R405_WK2 & R391_WK1 & R391_WK2
metab_6076	Glucose pyruvate	C9H14O9	-	HMDB0252786	-	R405_WK1 & R405_WK2 & R391_WK1 & R391_WK2
metab_774	Glucosyl (E)-2,6-Dimethyl-2,5-heptadienoate	C15H24O7	-	HMDB0035136	261949-43-3	R405_WK1 & R405_WK2 & R391_WK1 & R391_WK2
metab_2908	Glucosylgalactosyl hydroxylysine	C18H34N2O13	-	HMDB0000585	32448-35-4	R405_WK1 & R405_WK2 & R391_WK1 & R391_WK2
metab_7361	Glucosyringic acid	C15H20O10	-	HMDB0303364	-	R405_WK1 & R405_WK2 & R391_WK1 & R391_WK2
metab_7741	Glutamylproline	C10H16N2O5	-	HMDB0028827	41745-47-5	R405_WK1 & R405_WK2 & R391_WK1 & R391_WK2
metab_4161	Glutaral	C5H8O2	C12518	HMDB0029599	111-30-8	R405_WK1 & R405_WK2 & R391_WK1 & R391_WK2
metab_2254	Glutarate semialdehyde	C5H8O3	C03273	HMDB0012233	5746-02-01	R405_WK1 & R405_WK2 & R391_WK1 & R391_WK2
metab_6516	Glutaric acid	C5H8O4	C00489	HMDB0000661	110-94-1	R405_WK1 & R405_WK2 & R391_WK1 & R391_WK2
metab_2376	Gluten exorphin B4	C24H27N5O9	-	HMDB0059794	-	R405_WK1 & R405_WK2 & R391_WK1 & R391_WK2
metab_7143	Glyceollin II	C20H18O5	C10422	HMDB0034087	67314-98-1	R405_WK1 & R405_WK2 & R391_WK1 & R391_WK2
metab_2901	Glyceollin III	C20H18O5	C15511	LMPK12070109;HMDB0034041	61080-23-7	R405_WK1 & R405_WK2 & R391_WK1 & R391_WK2
metab_8256	Glyceraldehyde	C3H6O3	C02154	HMDB0001051;PW_C000828	56-82-6;367-47-5	R405_WK1 & R405_WK2 & R391_WK1 & R391_WK2
metab_7286	Glycerol glutamate	C8H13NO7	-	HMDB0252840	-	R405_WK1 & R405_WK2 & R391_WK1 & R391_WK2
metab_3045	Glycerophosphocholine	C8H20NO6P	C00670	HMDB0008392;HMDB0007928;HMDB0008820;HMDB0008258;HMDB0008060;HMDB0011225;HMDB0008622;HMDB0011223;HMDB0008488;HMDB0008424;HMDB0008360;HMDB0008194;HMDB0008652;HMDB0008096;HMDB0008393;HMDB0008423;HMDB0008294;HMDB0011224;HMDB0008128;HMDB0008685;HMDB0008687;HMDB0008621;HMDB0008127;HMDB0008521;HMDB0007997;HMDB0008786;HMDB0008193;HMDB0000086;HMDB0008292;HMDB0008027;HMDB0008619;HMDB0008491;HMDB0008784;HMD…	28319-77-9	R405_WK1 & R405_WK2 & R391_WK1 & R391_WK2
metab_5555	Glycerophosphoinositol	C9H19O11P	C01225	HMDB0011649	129830-95-1	R405_WK1 & R405_WK2 & R391_WK1 & R391_WK2
metab_2953	Glyceryl 5-hydroxydecanoate	C13H26O5	-	HMDB0032297	26446-31-1	R405_WK1 & R405_WK2 & R391_WK1 & R391_WK2
metab_5384	Glycitin	C22H22O10	C16195	HMDB0002219;LMPK12050096;MJDBOTE0001057	40246-10-4	R405_WK1 & R405_WK2 & R391_WK1 & R391_WK2
metab_2295	Glycyl-leucine	C8H16N2O3	C02155	HMDB0000759;MJDBOTE0000578	869-19-2	R405_WK1 & R405_WK2 & R391_WK1 & R391_WK2
metab_4953	Glycyllysylarginine	C14H29N7O4	-	HMDB0252886	-	R405_WK1 & R405_WK2 & R391_WK1 & R391_WK2
metab_1418	Glycylprolylhydroxyproline	C12H19N3O5	-	HMDB0002171	2239-67-0	R405_WK1 & R405_WK2 & R391_WK1 & R391_WK2
metab_7921	Glycyl-Tyrosine	C11H14N2O4	-	HMDB0028853;HMDB0304778	658-79-7	R405_WK1 & R405_WK2 & R391_WK1 & R391_WK2
metab_1133	Gonal	C18H28O	-	HMDB0252913	-	R405_WK1 & R405_WK2 & R391_WK1 & R391_WK2
metab_5717	Gravacridonolchlorine	C19H18ClNO5	-	HMDB0029329	38494-85-8	R405_WK1 & R405_WK2 & R391_WK1 & R391_WK2
metab_3975	Graveobioside A	C26H28O15	-	HMDB0038469	63808-23-1	R405_WK1 & R405_WK2 & R391_WK1 & R391_WK2
metab_506	Gravolenic acid	C14H16O6	-	HMDB0033884	13781-46-9	R405_WK1 & R405_WK2 & R391_WK1 & R391_WK2
metab_2136	Guanosine 3'-monophosphate	C10H14N5O8P	C06193	HMDB0240587	117-68-0	R405_WK1 & R405_WK2 & R391_WK1 & R391_WK2
metab_1953	Guanosine monophosphate	C10H14N5O8P	C00144	HMDB0001397;PW_C001080	85-32-5	R405_WK1 & R405_WK2 & R391_WK1 & R391_WK2
metab_7330	Gynocardin	C12H17NO8	C08331	HMDB0029913	14332-17-3	R405_WK1 & R405_WK2 & R391_WK1 & R391_WK2
metab_2661	H Type II trisaccharide	C20H35NO15	-	HMDB0253004	-	R405_WK1 & R405_WK2 & R391_WK1 & R391_WK2
metab_8724	Halleridone	C8H10O3	-	HMDB0302803	-	R405_WK1 & R405_WK2 & R391_WK1 & R391_WK2
metab_2773	Harmol glucuronide	C18H18N2O7	-	HMDB0253051	-	R405_WK1 & R405_WK2 & R391_WK1 & R391_WK2
metab_7136	Helenalin	C15H18O4	C09473	HMDB0253066	6754-13-8	R405_WK1 & R405_WK2 & R391_WK1 & R391_WK2
metab_5401	Henatinib	C25H29FN4O4	-	HMDB0253087	-	R405_WK1 & R405_WK2 & R391_WK1 & R391_WK2
metab_4359	Heptaethylene glycol monododecyl ether	C26H54O8	-	HMDB0251574	-	R405_WK1 & R405_WK2 & R391_WK1 & R391_WK2
metab_8789	Herniarin	C10H8O3	C09268	HMDB0029758;HMDB0247248;MJDBOTE0001736	531-59-9	R405_WK1 & R405_WK2 & R391_WK1 & R391_WK2
metab_165	Hesperetin 5-O-glucoside	C22H24O11	-	LMPK12140377;HMDB0037535	69651-80-5	R405_WK1 & R405_WK2 & R391_WK1 & R391_WK2
metab_4751	Heteroxanthin	C40H56O4	C16353	HMDB0036873;HMDB0001991	552-62-5;29488-00-4	R405_WK1 & R405_WK2 & R391_WK1 & R391_WK2
metab_3609	Hexadecenal	C16H30O	C06123	HMDB0060482;HMDB0253123	-	R405_WK1 & R405_WK2 & R391_WK1 & R391_WK2
metab_2728	Hispiduloside	C22H22O11	C17762	HMDB0302930	-	R405_WK1 & R405_WK2 & R391_WK1 & R391_WK2
metab_7883	Histidinyl-Leucine	C12H20N4O3	C05010	HMDB0028889;HMDB0253179	7763-65-7	R405_WK1 & R405_WK2 & R391_WK1 & R391_WK2
metab_7851	Homocarnosine	C10H16N4O3	C00884	HMDB0000745	3650-73-5	R405_WK1 & R405_WK2 & R391_WK1 & R391_WK2
metab_8385	Homomethionine	C6H13NO2S	C17213	HMDB0030406	25148-30-5	R405_WK1 & R405_WK2 & R391_WK1 & R391_WK2
metab_648	Homoplantaginin	C22H22O11	C17762	LMPK12111119	-	R405_WK1 & R405_WK2 & R391_WK1 & R391_WK2
metab_7175	Homovanillic acid	C9H10O4	C05582	HMDB0000118;PW_C000074	306-08-1	R405_WK1 & R405_WK2 & R391_WK1 & R391_WK2
metab_3289	Hv-NCC-1	C35H42N4O10	-	HMDB0039005	135972-64-4	R405_WK1 & R405_WK2 & R391_WK1 & R391_WK2
metab_2026	Hydantoin-5-propionic acid	C6H8N2O4	C05565	HMDB0001212	5624-26-0	R405_WK1 & R405_WK2 & R391_WK1 & R391_WK2
metab_2296	Hydrocotarnine	C12H15NO3	C13534	HMDB0033701	550-10-7	R405_WK1 & R405_WK2 & R391_WK1 & R391_WK2
metab_6148	Hydromorphone	C17H19NO3	C07042	HMDB0014472;PW_C008858	466-99-9	R405_WK1 & R405_WK2 & R391_WK1 & R391_WK2
metab_5504	Hydroxychloroquine	C18H26ClN3O	C07043	HMDB0015549	118-42-3	R405_WK1 & R405_WK2 & R391_WK1 & R391_WK2
metab_6949	Hydroxyethyl methacrylic acid	C6H10O3	C14530	HMDB0253265;HMDB0245159	-	R405_WK1 & R405_WK2 & R391_WK1 & R391_WK2
metab_4426	Hydroxyoctadecenoylcarnitine	C25H47NO5	-	HMDB0253282	-	R405_WK1 & R405_WK2 & R391_WK1 & R391_WK2
metab_75	Hydroxyphenylacetylglycine	C10H11NO4	C05596	HMDB0000735	28116-23-6	R405_WK1 & R405_WK2 & R391_WK1 & R391_WK2
metab_1694	Hydroxyphenyllactic acid	C9H10O4	C03672	HMDB0000755	306-23-0	R405_WK1 & R405_WK2 & R391_WK1 & R391_WK2
metab_199	Hydroxypropionylcarnitine	C10H19NO5	-	HMDB0013125;LMFA07070074	-	R405_WK1 & R405_WK2 & R391_WK1 & R391_WK2
metab_6309	Hydroxysafflor yellow A	C27H32O16	-	HMDB0040677;HMDB0030558	78281-02-4;146087-19-6	R405_WK1 & R405_WK2 & R391_WK1 & R391_WK2
metab_2456	Hymenoxon	C15H22O5	C09482	HMDB0253305	57377-32-9	R405_WK1 & R405_WK2 & R391_WK1 & R391_WK2
metab_7768	Hypoxanthine	C5H4N4O	C00262	PW_C000102;HMDB0000157	68-94-0	R405_WK1 & R405_WK2 & R391_WK1 & R391_WK2
metab_7134	Icariside B8	C19H32O8	-	HMDB0036846	126176-78-1	R405_WK1 & R405_WK2 & R391_WK1 & R391_WK2
metab_6181	Ifosfamide	C7H15Cl2N2O2P	C07047	HMDB0015312;PW_C009594	3778-73-2	R405_WK1 & R405_WK2 & R391_WK1 & R391_WK2
metab_2579	Ile Leu	C12H24N2O3	-	-	-	R405_WK1 & R405_WK2 & R391_WK1 & R391_WK2
metab_7509	Ile Ser	C9H18N2O4	-	-	-	R405_WK1 & R405_WK2 & R391_WK1 & R391_WK2
metab_7112	Imazamox	C15H19N3O4	C18598	HMDB0253404	114311-32-9	R405_WK1 & R405_WK2 & R391_WK1 & R391_WK2
metab_1973	Imidazoleacetic acid riboside	C10H14N2O6	C05131	HMDB0002331	29605-99-0	R405_WK1 & R405_WK2 & R391_WK1 & R391_WK2
metab_932	Imipramine	C19H24N2	C07049	PW_C001223;HMDB0001848	50-49-7	R405_WK1 & R405_WK2 & R391_WK1 & R391_WK2
metab_8791	Indicine	C15H25NO5	C10326	HMDB0253457;HMDB0301846	480-82-0	R405_WK1 & R405_WK2 & R391_WK1 & R391_WK2
metab_8792	Indole	C8H7N	C00463	HMDB0000738;HMDB0035924	109-97-7;120-72-9	R405_WK1 & R405_WK2 & R391_WK1 & R391_WK2
metab_141	Indole-3-acetaldehyde	C10H9NO	C00637	HMDB0001190	2591-98-2	R405_WK1 & R405_WK2 & R391_WK1 & R391_WK2
metab_137	Indole-3-Acetamide	C10H10N2O	C02693	HMDB0029739;MJDBOTE0000522	879-37-8	R405_WK1 & R405_WK2 & R391_WK1 & R391_WK2
metab_2349	Indole-3-acetic Acid	C10H9NO2	C00954	HMDB0302181;HMDB0000197;MJDBZSJ0000111	87-51-4	R405_WK1 & R405_WK2 & R391_WK1 & R391_WK2
metab_7702	Indole-3-aldehyde	C9H7NO	C08493	HMDB0029737	487-89-8	R405_WK1 & R405_WK2 & R391_WK1 & R391_WK2
metab_3874	Indole-3-Carbinol	C9H9NO	-	HMDB0005785	700-06-1	R405_WK1 & R405_WK2 & R391_WK1 & R391_WK2
metab_8793	Indole-3-Carboxaldehyde	C9H7NO	C08493	HMDB0029737;HMDB0000195;HMDB0000197;MJDBSJD0000088	487-89-8;87-51-4;58-63-9	R405_WK1 & R405_WK2 & R391_WK1 & R391_WK2
metab_7058	Indole-3-Carboxylic Acid	C9H7NO2	C19837	HMDB0003320;MJDBOTE0000454	771-50-6	R405_WK1 & R405_WK2 & R391_WK1 & R391_WK2
metab_142	Indoleacrylic acid	C11H9NO2	-	HMDB0000734	29953-71-7	R405_WK1 & R405_WK2 & R391_WK1 & R391_WK2
metab_2284	Indolelactic acid	C11H11NO3	C02043	HMDB0000671	7417-65-4	R405_WK1 & R405_WK2 & R391_WK1 & R391_WK2
metab_7886	Indolepyruvate	C11H9NO3	C00331	HMDB0060484	392-12-1	R405_WK1 & R405_WK2 & R391_WK1 & R391_WK2
metab_2145	Iodothyronine	C15H14INO4	-	HMDB0253534	-	R405_WK1 & R405_WK2 & R391_WK1 & R391_WK2
metab_3197	Isocoumarin	C9H6O2	C02381	HMDB0253625;HMDB0038510	13410-15-6	R405_WK1 & R405_WK2 & R391_WK1 & R391_WK2
metab_957	Isocyperol	C15H24O	C16974	HMDB0035718	20085-00-1	R405_WK1 & R405_WK2 & R391_WK1 & R391_WK2
metab_5812	Isoeriocitrin	C27H32O15	C09805	HMDB0302534	-	R405_WK1 & R405_WK2 & R391_WK1 & R391_WK2
metab_5844	Isoeugenitol	C11H10O4	-	HMDB0029472	479-06-1	R405_WK1 & R405_WK2 & R391_WK1 & R391_WK2
metab_6326	Isofraxidin	C11H10O5	C17480	HMDB0253642;MJDBOTE0001264	486-21-5	R405_WK1 & R405_WK2 & R391_WK1 & R391_WK2
metab_5053	Isokaempferide	C16H12O6	C05902	HMDB0302564;LMPK12112688	-	R405_WK1 & R405_WK2 & R391_WK1 & R391_WK2
metab_461	Isoketocamphoric acid	C10H16O5	-	HMDB0301824	-	R405_WK1 & R405_WK2 & R391_WK1 & R391_WK2
metab_4443	Isokobusone	C14H22O2	C16977	HMDB0036791	24173-72-6	R405_WK1 & R405_WK2 & R391_WK1 & R391_WK2
metab_7316	Isoleucylproline	C11H20N2O3	-	HMDB0011174	37462-92-3	R405_WK1 & R405_WK2 & R391_WK1 & R391_WK2
metab_7757	Isoleucyl-Threonine	C10H20N2O4	-	HMDB0028917	-	R405_WK1 & R405_WK2 & R391_WK1 & R391_WK2
metab_7165	Isolicopyranocoumarin	C21H20O7	-	HMDB0035479	197303-94-9	R405_WK1 & R405_WK2 & R391_WK1 & R391_WK2
metab_7414	Isomaltoside	C14H26O10	-	HMDB0253660	-	R405_WK1 & R405_WK2 & R391_WK1 & R391_WK2
metab_5506	Isomorellic acid	C33H36O8	-	HMDB0030734	-	R405_WK1 & R405_WK2 & R391_WK1 & R391_WK2
metab_8795	Isonicotinic acid	C6H5NO2	C07446	HMDB0060665;HMDB0041912	55-22-1;2015-20-5	R405_WK1 & R405_WK2 & R391_WK1 & R391_WK2
metab_458	Isoorientin	C21H20O11	C01821	LMPK12110469;HMDB0301981;HMDB0253666	4261-42-1	R405_WK1 & R405_WK2 & R391_WK1 & R391_WK2
metab_2717	Isoorientin 2''-[feruloyl-(->6)-glucoside]	C37H38O19	-	HMDB0032911	220948-75-4	R405_WK1 & R405_WK2 & R391_WK1 & R391_WK2
metab_5975	Isopentenyladenine-9-N-glucoside	C16H23N5O5	-	HMDB0012240	83087-94-9	R405_WK1 & R405_WK2 & R391_WK1 & R391_WK2
metab_6701	Isophorone	C9H14O	C14743	HMDB0031195	78-59-1	R405_WK1 & R405_WK2 & R391_WK1 & R391_WK2
metab_5169	Isopiperitenone	C10H14O	C02289	HMDB0302241	529-01-1	R405_WK1 & R405_WK2 & R391_WK1 & R391_WK2
metab_8155	Isopropyl apiosylglucoside	C14H26O10	-	HMDB0041513	147742-24-3	R405_WK1 & R405_WK2 & R391_WK1 & R391_WK2
metab_7251	Isoquinoline	C9H7N	C06323	HMDB0034244	119-65-3	R405_WK1 & R405_WK2 & R391_WK1 & R391_WK2
metab_6330	Isorhamnetin 3-gentiobioside	C28H32O17	-	LMPK12110584;HMDB0244790	-	R405_WK1 & R405_WK2 & R391_WK1 & R391_WK2
metab_8796	Isosafrole	C10H10O2	C10472	HMDB0033591;HMDB0253689	94-59-7;120-58-1	R405_WK1 & R405_WK2 & R391_WK1 & R391_WK2
metab_6312	Isoscopoletin	C10H8O4	C18079	-	776-86-3	R405_WK1 & R405_WK2 & R391_WK1 & R391_WK2
metab_517	Isovitexin	C21H20O10	C01714	HMDB0253708;LMPK12110338;MJDBOTE0000242	38953-85-4	R405_WK1 & R405_WK2 & R391_WK1 & R391_WK2
metab_651	Isovitexin 2''-(6'''-p-coumaroylglucoside)	C36H36O17	-	HMDB0038041	-	R405_WK1 & R405_WK2 & R391_WK1 & R391_WK2
metab_1587	Isovitexin 2''-O-(6'''-feruloyl)glucoside	C37H38O18	-	HMDB0038042;LMPK12110272	220948-77-6	R405_WK1 & R405_WK2 & R391_WK1 & R391_WK2
metab_3653	Isovitexin 2''-O-arabinoside	C26H28O14	C16491	HMDB0037569	53382-71-1	R405_WK1 & R405_WK2 & R391_WK1 & R391_WK2
metab_3068	Isowertin 2''-rhamnoside	C28H32O14	C12629	HMDB0037417	64821-00-7	R405_WK1 & R405_WK2 & R391_WK1 & R391_WK2
metab_1938	Itaconic acid	C5H6O4	C00490	LMFA01170063;HMDB0002092	97-65-4	R405_WK1 & R405_WK2 & R391_WK1 & R391_WK2
metab_4201	Jacarandic acid	C30H48O5	C17890	HMDB0253726;HMDB0036651	53155-25-2	R405_WK1 & R405_WK2 & R391_WK1 & R391_WK2
metab_3243	Jasmine ketolactone	C12H16O3	-	HMDB0030150	70981-24-7	R405_WK1 & R405_WK2 & R391_WK1 & R391_WK2
metab_4788	Jasmolone	C11H16O2	-	HMDB0030039	54383-66-3	R405_WK1 & R405_WK2 & R391_WK1 & R391_WK2
metab_4768	Jasmonic acid	C12H18O3	C08491	LMFA02020001;HMDB0032797	59366-47-1;6894-38-8	R405_WK1 & R405_WK2 & R391_WK1 & R391_WK2
metab_8797	Jasmonic acid methyl ester	C13H20O3	C11512;C16318	HMDB0036583;HMDB0301800;HMDB0253727	95722-42-2;1211-29-6	R405_WK1 & R405_WK2 & R391_WK1 & R391_WK2
metab_2753	Juglone	C10H6O3	C03840	HMDB0030773;MJDBOTE0001015	481-39-0	R405_WK1 & R405_WK2 & R391_WK1 & R391_WK2
metab_2928	Kaempferide 7-glucoside	C22H22O11	-	HMDB0038455	16290-08-7	R405_WK1 & R405_WK2 & R391_WK1 & R391_WK2
metab_3168	Kaempferol 2G-coumaroylrutinoside	C36H36O17	-	HMDB0037577	78510-18-6	R405_WK1 & R405_WK2 & R391_WK1 & R391_WK2
metab_2691	Kaempferol 3-(2G-apiosylrobinobioside)	C32H38O19	-	HMDB0039759	132185-73-0	R405_WK1 & R405_WK2 & R391_WK1 & R391_WK2
metab_5378	Kaempferol 3-[2''-glucosyl-6''-acetyl-galactoside] 7-glucoside	C35H42O22	-	HMDB0037208	-	R405_WK1 & R405_WK2 & R391_WK1 & R391_WK2
metab_868	Kaempferol 3-alpha-D-arabinopyranoside	C20H18O10	-	HMDB0301957	-	R405_WK1 & R405_WK2 & R391_WK1 & R391_WK2
metab_8152	Kaempferol 3-neohesperidoside-7-(2''-p-coumaryllaminaribioside)	C48H56O27	-	HMDB0041458;LMPK12111827	-	R405_WK1 & R405_WK2 & R391_WK1 & R391_WK2
metab_2382	Kahweol	C20H26O3	C09893	HMDB0035602	6894-43-5	R405_WK1 & R405_WK2 & R391_WK1 & R391_WK2
metab_6175	Kainic acid	C10H15NO4	C12819	HMDB0253757	487-79-6	R405_WK1 & R405_WK2 & R391_WK1 & R391_WK2
metab_8799	Kanokoside A	C21H32O12	C09993	HMDB0035635	64703-85-1	R405_WK1 & R405_WK2 & R391_WK1 & R391_WK2
metab_499	Kanzonol Z	C25H26O5	-	HMDB0033099	-	R405_WK1 & R405_WK2 & R391_WK1 & R391_WK2
metab_3554	KAPA	C9H17NO3	C01092	HMDB0240687	682799-71-9	R405_WK1 & R405_WK2 & R391_WK1 & R391_WK2
metab_2205	Kelampayoside A	C20H30O13	-	HMDB0038714	87562-76-3	R405_WK1 & R405_WK2 & R391_WK1 & R391_WK2
metab_6103	Ketoprofen	C16H14O3	C01716	HMDB0015144;PW_C009442	22071-15-4	R405_WK1 & R405_WK2 & R391_WK1 & R391_WK2
metab_2518	Ketorolac	C15H13NO3	C07062	HMDB0014608;PW_C008970	74103-06-3;66635-83-4	R405_WK1 & R405_WK2 & R391_WK1 & R391_WK2
metab_7607	Kojic Acid	C6H6O4	C14516	HMDB0032923;HMDB0258034	501-30-4	R405_WK1 & R405_WK2 & R391_WK1 & R391_WK2
metab_4708	Kukoamine D	C28H42N4O6	C17618	HMDB0060527	-	R405_WK1 & R405_WK2 & R391_WK1 & R391_WK2
metab_7057	Kynurenic Acid	C10H7NO3	C01717	HMDB0000715;PW_C000566;MJDBOTE0000367	492-27-3	R405_WK1 & R405_WK2 & R391_WK1 & R391_WK2
metab_7030	L-2-Aminoethyl seryl phosphate	C5H13N2O6P	C03872	HMDB0031950	1186-34-1	R405_WK1 & R405_WK2 & R391_WK1 & R391_WK2
metab_7055	L-Acetylcarnitine	C9H17NO4	C02571	PW_C000129;HMDB0000201;LMFA07070050	3040-38-8	R405_WK1 & R405_WK2 & R391_WK1 & R391_WK2
metab_149	Lactosamine	C12H23NO10	C00203	HMDB0006591	13000-25-4	R405_WK1 & R405_WK2 & R391_WK1 & R391_WK2
metab_3014	Lactulose	C12H22O11	C07064	HMDB0000740	4618-18-2	R405_WK1 & R405_WK2 & R391_WK1 & R391_WK2
metab_8056	L-Agaridoxin	C11H14N2O5	-	HMDB0029445	-	R405_WK1 & R405_WK2 & R391_WK1 & R391_WK2
metab_1835	L-Alanine	C3H7NO2	C00041	HMDB0062251;HMDB0000161;PW_C000105;MJDBAA00000185	56-41-7;302-72-7	R405_WK1 & R405_WK2 & R391_WK1 & R391_WK2
metab_1300	Laminine	C9H20N2O2	-	-	-	R405_WK1 & R405_WK2 & R391_WK1 & R391_WK2
metab_2407	Lamivudine sulfoxide	C8H11N3O4S	-	PW_C040661;HMDB0060599	-	R405_WK1 & R405_WK2 & R391_WK1 & R391_WK2
metab_7214	Lamivudine-monophosphate	C8H12N3O6PS	-	HMDB0060641;PW_C040659	-	R405_WK1 & R405_WK2 & R391_WK1 & R391_WK2
metab_6059	L-arginino-succinate	C10H17N4O6-	-	HMDB0304399	-	R405_WK1 & R405_WK2 & R391_WK1 & R391_WK2
metab_5105	Laricitrin	C16H12O8	C12633	HMDB0126497;LMPK12112482	53472-37-0	R405_WK1 & R405_WK2 & R391_WK1 & R391_WK2
metab_1860	L-Aspartate-semialdehyde	C4H7NO3	C00441	HMDB0012249	2338-03-06	R405_WK1 & R405_WK2 & R391_WK1 & R391_WK2
metab_3090	Latrunculin a	C22H31NO5S	C16901	HMDB0253989	76343-93-6	R405_WK1 & R405_WK2 & R391_WK1 & R391_WK2
metab_1005	Lauryldiethanolamine	C16H35NO2	-	-	-	R405_WK1 & R405_WK2 & R391_WK1 & R391_WK2
metab_8801	Lawsone	C10H6O3	C10368	HMDB0030773;HMDB0253997	83-72-7;481-39-0	R405_WK1 & R405_WK2 & R391_WK1 & R391_WK2
metab_7420	L-DOPA 3'-glucoside	C15H21NO9	-	HMDB0029452	2275-95-8	R405_WK1 & R405_WK2 & R391_WK1 & R391_WK2
metab_5106	Leonoside B	C36H48O19	-	HMDB0040343	140147-67-7	R405_WK1 & R405_WK2 & R391_WK1 & R391_WK2
metab_3205	Leptophylloside	C20H24O10	-	HMDB0030883	53846-51-8	R405_WK1 & R405_WK2 & R391_WK1 & R391_WK2
metab_3174	Leptosine	C32H32N6O7S4	-	HMDB0303041	-	R405_WK1 & R405_WK2 & R391_WK1 & R391_WK2
metab_7481	L-erythro-5-(1-Hydroxyethyl)-2(5H)-furanone	C6H8O3	-	HMDB0033285	54621-96-4	R405_WK1 & R405_WK2 & R391_WK1 & R391_WK2
metab_7404	Leu Val	C11H22N2O3	-	-	-	R405_WK1 & R405_WK2 & R391_WK1 & R391_WK2
metab_2422	Leucodopachrome	C9H9NO4	C05604	PW_C002044;HMDB0004067	18766-67-1	R405_WK1 & R405_WK2 & R391_WK1 & R391_WK2
metab_7291	Leucylleucine	C12H24N2O3	C11332	HMDB0254039;HMDB0028933	3303-31-9	R405_WK1 & R405_WK2 & R391_WK1 & R391_WK2
metab_1170	Leupeptin	C20H38N6O4	C01591	HMDB0254042	24365-47-7	R405_WK1 & R405_WK2 & R391_WK1 & R391_WK2
metab_2860	Leurubicin	C33H40N2O12	-	HMDB0254043	-	R405_WK1 & R405_WK2 & R391_WK1 & R391_WK2
metab_4221	Levorphanol	C17H23NO	C08014	HMDB0014992;PW_C009310	1977-07-06	R405_WK1 & R405_WK2 & R391_WK1 & R391_WK2
metab_8800	L-Glutamic Acid	C5H9NO4	C00025	HMDB0003339;PW_C000095;HMDB0000148;HMDB0060475;MJDBOTE0000649	6893-26-1;56-86-0	R405_WK1 & R405_WK2 & R391_WK1 & R391_WK2
metab_1982	L-Glutamic gamma-semialdehyde	C5H9NO3	C01165	HMDB0002104;PW_C001415	496-92-4	R405_WK1 & R405_WK2 & R391_WK1 & R391_WK2
metab_798	L-Glutamine	C5H10N2O3	C00064	HMDB0003423;HMDB0000641;PW_C000500;MJDBOTE0000775	5959-95-5;56-85-9	R405_WK1 & R405_WK2 & R391_WK1 & R391_WK2
metab_8387	L-Histidine	C6H9N3O2	C00135	PW_C000116;HMDB0000177;MJDBOTE0000427	71-00-1	R405_WK1 & R405_WK2 & R391_WK1 & R391_WK2
metab_6002	Licoisoflavone A	C20H18O6	C10486	HMDB0034125;LMPK12050286	66056-19-7	R405_WK1 & R405_WK2 & R391_WK1 & R391_WK2
metab_2770	Licorice glycoside E	C35H35NO14	-	LMPK12140032;HMDB0031996	-	R405_WK1 & R405_WK2 & R391_WK1 & R391_WK2
metab_3169	Ligustilide	C12H14O2	C16987	HMDB0034277;HMDB0259970;MJDBOTE0001288	4431-01-0	R405_WK1 & R405_WK2 & R391_WK1 & R391_WK2
metab_5212	Limocitrin 3-rutinoside	C29H34O17	-	HMDB0037579;LMPK12113191	79384-27-3	R405_WK1 & R405_WK2 & R391_WK1 & R391_WK2
metab_2866	Limonene-1,2-epoxide	C10H16O	C07271	LMPR0102090015;HMDB0035158	1195-92-2	R405_WK1 & R405_WK2 & R391_WK1 & R391_WK2
metab_5419	Linalool	C10H18O	C03985	HMDB0036100	78-70-6	R405_WK1 & R405_WK2 & R391_WK1 & R391_WK2
metab_1538	Linalool oxide D 3-[apiosyl-(1->6)-glucoside]	C21H36O11	-	HMDB0031367	-	R405_WK1 & R405_WK2 & R391_WK1 & R391_WK2
metab_3016	Linarin	C28H32O14	-	LMPK12110449;HMDB0254097	-	R405_WK1 & R405_WK2 & R391_WK1 & R391_WK2
metab_1192	Linoleic Acid	C18H32O2	C01595	LMFA01030120;HMDB0247706;HMDB0006270;HMDB0000673;PW_C000530;MJDBOTE0000548	60-33-3;506-21-8	R405_WK1 & R405_WK2 & R391_WK1 & R391_WK2
metab_1932	Lipoyl-GMP	C18H26N5O9PS2	-	HMDB0013617;PW_C008511	-	R405_WK1 & R405_WK2 & R391_WK1 & R391_WK2
metab_1535	Liquiritigenin 4'-[3-acetylapiosyl-(1->2)-glucoside]	C28H32O14	-	LMPK12140026;HMDB0035444	226946-10-7	R405_WK1 & R405_WK2 & R391_WK1 & R391_WK2
metab_3182	Liquiritin	C21H22O9	C16989	HMDB0029520;LMPK12140021;MJDBOTE0000977	551-15-5	R405_WK1 & R405_WK2 & R391_WK1 & R391_WK2
metab_3341	Lisinopril-tryptophan	C27H34N4O5	-	HMDB0243710	-	R405_WK1 & R405_WK2 & R391_WK1 & R391_WK2
metab_7507	Lisofylline	C13H20N4O3	-	HMDB0243557	-	R405_WK1 & R405_WK2 & R391_WK1 & R391_WK2
metab_3591	L-Menthyl acetoacetate	C14H24O3	-	HMDB0032369	59557-05-0	R405_WK1 & R405_WK2 & R391_WK1 & R391_WK2
metab_7872	L-Methionine	C5H11NO2S	C00073	HMDB0033951;PW_C000548;HMDB0000696;MJDBOTE0001368	63-68-3;59-51-8	R405_WK1 & R405_WK2 & R391_WK1 & R391_WK2
metab_510	Loliolide	C11H16O3	-	HMDB0302428	-	R405_WK1 & R405_WK2 & R391_WK1 & R391_WK2
metab_2371	Lopirazepam	C14H9Cl2N3O2	-	HMDB0254160	-	R405_WK1 & R405_WK2 & R391_WK1 & R391_WK2
metab_5190	Loquatoside	C20H22O11	-	HMDB0041238	74046-15-4	R405_WK1 & R405_WK2 & R391_WK1 & R391_WK2
metab_5708	Losartan	C22H23ClN6O	C07072	PW_C009156;HMDB0014816;MJDBOTE0001722	114798-26-4	R405_WK1 & R405_WK2 & R391_WK1 & R391_WK2
metab_171	Lotaustralin	C11H19NO6	C08334	HMDB0033865	534-67-8	R405_WK1 & R405_WK2 & R391_WK1 & R391_WK2
metab_1341	Lovastatin	C24H36O5	C07074	PW_C008769;HMDB0248085;HMDB0014372;MJDBOTE0001458	75330-75-5	R405_WK1 & R405_WK2 & R391_WK1 & R391_WK2
metab_6140	L-Phosphoarginine	C6H15N4O5P	C05945	HMDB0029438	1189-11-3	R405_WK1 & R405_WK2 & R391_WK1 & R391_WK2
metab_7600	L-Pipecolic acid	C6H11NO2	C00408	HMDB0000070;HMDB0000716;PW_C000567	3105-95-1;535-75-1	R405_WK1 & R405_WK2 & R391_WK1 & R391_WK2
metab_1881	L-Proline	C5H9NO2	C00148	HMDB0251528;PW_C000106;HMDB0000162;MJDBOTE0000527	147-85-3	R405_WK1 & R405_WK2 & R391_WK1 & R391_WK2
metab_8673	L-Pyridosine	C12H18N2O4	-	HMDB0029443	31489-08-4	R405_WK1 & R405_WK2 & R391_WK1 & R391_WK2
metab_1278	L-rhamnofuranose	C6H12O5	C02431	HMDB0304405	-	R405_WK1 & R405_WK2 & R391_WK1 & R391_WK2
metab_8299	L-Rhamnulose	C6H12O5	C00861	HMDB0010207	470-21-3	R405_WK1 & R405_WK2 & R391_WK1 & R391_WK2
metab_7290	L-Ribulose	C5H10O5	C00508	HMDB0003371	130271-85-1;2042-27-5	R405_WK1 & R405_WK2 & R391_WK1 & R391_WK2
metab_8363	L-Serine	C3H7NO3	C00065	HMDB0000187;PW_C000120;MJDBOTE0001776	56-45-1	R405_WK1 & R405_WK2 & R391_WK1 & R391_WK2
metab_7990	L-Theanine	C7H14N2O3	C01047	HMDB0034365	3081-61-6	R405_WK1 & R405_WK2 & R391_WK1 & R391_WK2
metab_2343	L-Threo-3-Phenylserine	C9H11NO3	C03290	HMDB0002184	6254-48-4	R405_WK1 & R405_WK2 & R391_WK1 & R391_WK2
metab_8319	L-Threonine	C4H9NO3	C00188	PW_C000109;HMDB0000167;MJDBOTE0000464	72-19-5	R405_WK1 & R405_WK2 & R391_WK1 & R391_WK2
metab_8542	L-Tryptophan	C11H12N2O2	C00078	HMDB0000929;PW_C000741;MJDBOTE0000426	73-22-3	R405_WK1 & R405_WK2 & R391_WK1 & R391_WK2
metab_1216	L-Tyrosine	C9H11NO3	C00082	HMDB0000158;PW_C000103;MJDBOTE0000356	60-18-4	R405_WK1 & R405_WK2 & R391_WK1 & R391_WK2
metab_1376	Lubiminol	C15H26O3	-	HMDB0029604	55784-92-4	R405_WK1 & R405_WK2 & R391_WK1 & R391_WK2
metab_4169	Lubiprostone	C20H32F2O5	C13707	HMDB0015180	333963-40-9;136790-76-6	R405_WK1 & R405_WK2 & R391_WK1 & R391_WK2
metab_7	Lucerastat	C10H21NO4	-	HMDB0254192	-	R405_WK1 & R405_WK2 & R391_WK1 & R391_WK2
metab_837	Lucidenic acid G	C27H40O7	-	HMDB0035599	-	R405_WK1 & R405_WK2 & R391_WK1 & R391_WK2
metab_4554	Lucidenic acid M	C27H42O6	C10029	HMDB0035973	110241-33-3	R405_WK1 & R405_WK2 & R391_WK1 & R391_WK2
metab_6998	Lupinic acid	C10H17NO2	C01513	HMDB0302524	67392-79-4	R405_WK1 & R405_WK2 & R391_WK1 & R391_WK2
metab_996	Luteolin 6-C-glucosyl-O-arabinoside	C26H28O15	-	HMDB0302350	-	R405_WK1 & R405_WK2 & R391_WK1 & R391_WK2
metab_3238	Luteone	C20H18O6	C10498	HMDB0036595	41743-56-0	R405_WK1 & R405_WK2 & R391_WK1 & R391_WK2
metab_8144	Luteone 7-glucoside	C26H28O11	-	HMDB0039316	137351-15-6	R405_WK1 & R405_WK2 & R391_WK1 & R391_WK2
metab_1985	L-Valine	C5H11NO2	C00183	PW_C000704;HMDB0000883;MJDBOTE0000526	72-18-4	R405_WK1 & R405_WK2 & R391_WK1 & R391_WK2
metab_7743	L-Valine, N-(2-hydroxy-3-butenyl)-	C9H17NO3	-	HMDB0253927	-	R405_WK1 & R405_WK2 & R391_WK1 & R391_WK2
metab_7118	Lycoperdic acid	C8H11NO6	-	HMDB0030417	69086-72-2	R405_WK1 & R405_WK2 & R391_WK1 & R391_WK2
metab_2575	Lycopsamine	C15H25NO5	C10347	HMDB0253457;HMDB0301846	10285-07-1	R405_WK1 & R405_WK2 & R391_WK1 & R391_WK2
metab_6775	Lymecycline	C29H38N4O10	-	HMDB0014401;PW_C008798	992-21-2	R405_WK1 & R405_WK2 & R391_WK1 & R391_WK2
metab_1254	LysoPA(0:0/18:2(9Z,12Z))	C21H39O7P	-	HMDB0007852	-	R405_WK1 & R405_WK2 & R391_WK1 & R391_WK2
metab_3636	LysoPA(20:4(8Z,11Z,14Z,17Z)/0:0)	C23H39O7P	-	HMDB0114742	-	R405_WK1 & R405_WK2 & R391_WK1 & R391_WK2
metab_1323	LysoPC(16:0/0:0)	C24H50NO7P	C04230	HMDB0010382	17364-16-8	R405_WK1 & R405_WK2 & R391_WK1 & R391_WK2
metab_1264	LysoPC(18:2(9Z,12Z)/0:0)	C26H50NO7P	-	HMDB0010386	22252-07-9	R405_WK1 & R405_WK2 & R391_WK1 & R391_WK2
metab_4469	LysoPE(18:3(9Z,12Z,15Z)/0:0)	C23H42NO7P	-	HMDB0011509	-	R405_WK1 & R405_WK2 & R391_WK1 & R391_WK2
metab_7512	Lysylthreonine	C10H21N3O4	-	HMDB0028961	97791-84-9	R405_WK1 & R405_WK2 & R391_WK1 & R391_WK2
metab_1032	Macrophorin D	C28H40O8	-	HMDB0029618	92279-92-0	R405_WK1 & R405_WK2 & R391_WK1 & R391_WK2
metab_3500	Mactraxanthin	C40H60O6	-	HMDB0036928	86105-69-3	R405_WK1 & R405_WK2 & R391_WK1 & R391_WK2
metab_2952	Maltotetraose	C24H42O21	C02052	HMDB0001296;MJDBOTE0000277	34612-38-9	R405_WK1 & R405_WK2 & R391_WK1 & R391_WK2
metab_8803	Maltotriose	C18H32O16	C01835	HMDB0001262;HMDB0038852;MJDBOTE0000606	6118-87-2;1109-28-0	R405_WK1 & R405_WK2 & R391_WK1 & R391_WK2
metab_293	Mammea A/AB cyclo F	C25H26O6	-	HMDB0030713	30390-13-7	R405_WK1 & R405_WK2 & R391_WK1 & R391_WK2
metab_6987	Mammeisin	C25H26O5	C09275	HMDB0034269;LMPK12100002	18483-64-2	R405_WK1 & R405_WK2 & R391_WK1 & R391_WK2
metab_48	Mangiferol	C19H18O11	C10077	HMDB0302730	-	R405_WK1 & R405_WK2 & R391_WK1 & R391_WK2
metab_852	Manidipine	C35H38N4O6	-	HMDB0254323	-	R405_WK1 & R405_WK2 & R391_WK1 & R391_WK2
metab_4340	Manoalide	C25H36O5	C17156	HMDB0254329;LMPR0105020001	75088-80-1	R405_WK1 & R405_WK2 & R391_WK1 & R391_WK2
metab_2304	Mascaroside	C26H36O11	C09132	HMDB0035603	55465-97-9	R405_WK1 & R405_WK2 & R391_WK1 & R391_WK2
metab_717	Matairesinol	C20H22O6	C10682	HMDB0035698	580-72-3	R405_WK1 & R405_WK2 & R391_WK1 & R391_WK2
metab_24	Matairesinoside	C26H32O11	-	HMDB0303466	-	R405_WK1 & R405_WK2 & R391_WK1 & R391_WK2
metab_697	Maysin	C27H28O14	-	HMDB0037419;LMPK12110512	70255-49-1	R405_WK1 & R405_WK2 & R391_WK1 & R391_WK2
metab_8052	Melezitose	C18H32O16	C08243	HMDB0011730;MJDBOTE0000489	597-12-6	R405_WK1 & R405_WK2 & R391_WK1 & R391_WK2
metab_6821	Melledonol	C23H30O8	-	HMDB0035884	103847-14-9	R405_WK1 & R405_WK2 & R391_WK1 & R391_WK2
metab_2797	Mellein	C10H10O3	-	HMDB0301747	480-33-1	R405_WK1 & R405_WK2 & R391_WK1 & R391_WK2
metab_784	Menadione	C11H8O2	C05377	HMDB0001892;HMDB0254432;MJDBOTE0000784	58-27-5	R405_WK1 & R405_WK2 & R391_WK1 & R391_WK2
metab_2948	Menthone lactone	C10H18O2	C18066	HMDB0040330	499-54-7	R405_WK1 & R405_WK2 & R391_WK1 & R391_WK2
metab_3284	Mepenzolate	C21H26NO3+	C07818	HMDB0015591	25990-43-6	R405_WK1 & R405_WK2 & R391_WK1 & R391_WK2
metab_5204	Metazin	C15H30N6O6	-	-	-	R405_WK1 & R405_WK2 & R391_WK1 & R391_WK2
metab_7484	METHYL (-)-SHIKIMATE Methyl 3,4,5-trihydroxy-1-cyclohexene-1-carboxylate	C8H12O5	-	-	-	R405_WK1 & R405_WK2 & R391_WK1 & R391_WK2
metab_581	Methyl (Z)-2-decene-4,6,8-triynoate	C11H8O2	C08446	LMFA07010935;HMDB0033765	2739-57-3	R405_WK1 & R405_WK2 & R391_WK1 & R391_WK2
metab_571	Methyl 2-hydroxybenzoate	C8H8O3	C12305	HMDB0034172;HMDB0029817	119-36-8;118-61-6	R405_WK1 & R405_WK2 & R391_WK1 & R391_WK2
metab_6239	Methyl 3-(4-methoxyphenyl)-2-oxopropanoate	C11H12O4	-	-	-	R405_WK1 & R405_WK2 & R391_WK1 & R391_WK2
metab_3189	Methyl 3,4-dicaffeoylquinate	C27H28O12	-	HMDB0037093	345642-66-2	R405_WK1 & R405_WK2 & R391_WK1 & R391_WK2
metab_1561	Methyl 3,4-dihydroxy-5-prenylbenzoate 3-glucoside	C19H26O9	-	HMDB0040121	-	R405_WK1 & R405_WK2 & R391_WK1 & R391_WK2
metab_4384	Methyl 4,8-decadienoate	C11H18O2	-	HMDB0034708	1191-03-3	R405_WK1 & R405_WK2 & R391_WK1 & R391_WK2
metab_284	Methyl 7-methyl-2-phenyl-[1,2,4]triazolo[1,5-a]pyrimidine-6-carboxylate	C14H12N4O2	-	-	-	R405_WK1 & R405_WK2 & R391_WK1 & R391_WK2
metab_6305	Methyl cinnamate	C10H10O2	C06358	HMDB0033833;HMDB0303905	103-26-4	R405_WK1 & R405_WK2 & R391_WK1 & R391_WK2
metab_2351	Methyl dihydroepijasmonate	C13H22O3	-	HMDB0303901	-	R405_WK1 & R405_WK2 & R391_WK1 & R391_WK2
metab_8805	Methyl epijasmonate	C13H20O3	C11512;C16318	HMDB0036583;HMDB0301800;HMDB0253727	95722-42-2;1211-29-6	R405_WK1 & R405_WK2 & R391_WK1 & R391_WK2
metab_62	Methyl gallate	C8H8O5	-	HMDB0254590	-	R405_WK1 & R405_WK2 & R391_WK1 & R391_WK2
metab_1605	Methyl helianthenoate A glucoside	C19H24O8	-	HMDB0040899	152230-54-1	R405_WK1 & R405_WK2 & R391_WK1 & R391_WK2
metab_8806	Methyl jasmonate	C13H20O3	C11512	LMFA02020010;HMDB0301800;HMDB0036583	95722-42-2;1211-29-6	R405_WK1 & R405_WK2 & R391_WK1 & R391_WK2
metab_2685	Methyl salicylate	C8H8O3	C12305	HMDB0034172;HMDB0029817	119-36-8;118-61-6	R405_WK1 & R405_WK2 & R391_WK1 & R391_WK2
metab_1618	Methyl trans-p-methoxycinnamate	C11H12O3	-	HMDB0030752	3901-07-03	R405_WK1 & R405_WK2 & R391_WK1 & R391_WK2
metab_4891	Methyleugenol	C11H14O2	C10454	HMDB0031864	93-15-2	R405_WK1 & R405_WK2 & R391_WK1 & R391_WK2
metab_8188	Methylisocitric acid	C7H10O7	C04593	HMDB0006471	-	R405_WK1 & R405_WK2 & R391_WK1 & R391_WK2
metab_8807	Methylprednisolone acetate	C24H32O6	C08179	HMDB0014998;HMDB0254661	53-36-1;50-24-8	R405_WK1 & R405_WK2 & R391_WK1 & R391_WK2
metab_7267	Methyltrienolone	C19H24O2	C14257	HMDB0254669	965-93-5	R405_WK1 & R405_WK2 & R391_WK1 & R391_WK2
metab_1010	Metoprolol	C15H25NO3	C07202	PW_C001291;HMDB0001932;MJDBOTE0001765	51384-51-1;37350-58-6	R405_WK1 & R405_WK2 & R391_WK1 & R391_WK2
metab_8808	Metyrapone	C14H14N2O	C07205	HMDB0015146;HMDB0000692;MJDBOTE0001013	54-36-4;15438-31-0	R405_WK1 & R405_WK2 & R391_WK1 & R391_WK2
metab_467	Metyrosine	C10H13NO3	C07921	HMDB0247174;HMDB0014903	672-87-7	R405_WK1 & R405_WK2 & R391_WK1 & R391_WK2
metab_6885	Mevalonic acid-5P	C6H13O7P	C01107	PW_C001036;HMDB0001343	73566-35-5	R405_WK1 & R405_WK2 & R391_WK1 & R391_WK2
metab_2076	Mevalonolactone	C6H10O3	-	HMDB0244840;HMDB0006024	503-48-0	R405_WK1 & R405_WK2 & R391_WK1 & R391_WK2
metab_4252	MG(0:0/18:3(9Z,12Z,15Z)/0:0)	C21H36O4	-	HMDB0011540	-	R405_WK1 & R405_WK2 & R391_WK1 & R391_WK2
metab_3660	MG(18:1(11Z)/0:0/0:0)	C21H40O4	-	HMDB0011566	-	R405_WK1 & R405_WK2 & R391_WK1 & R391_WK2
metab_4626	MG(18:3(10,12,15)-OH(9)/0:0/0:0)	C21H36O5	-	HMDB0260507	-	R405_WK1 & R405_WK2 & R391_WK1 & R391_WK2
metab_4437	MG(20:3(6,8,11)-OH(5)/0:0/0:0)	C23H40O5	-	HMDB0260512	-	R405_WK1 & R405_WK2 & R391_WK1 & R391_WK2
metab_949	MG(5-iso PGF2VI/0:0/0:0)	C21H36O7	-	HMDB0260485	-	R405_WK1 & R405_WK2 & R391_WK1 & R391_WK2
metab_4951	MG(PGD2/0:0/0:0)	C23H38O7	-	HMDB0260469	-	R405_WK1 & R405_WK2 & R391_WK1 & R391_WK2
metab_1298	MGDG(18:2/18:3)	C45H76O10	-	-	-	R405_WK1 & R405_WK2 & R391_WK1 & R391_WK2
metab_1281	MGDG(18:3/18:3)	C45H74O10	-	-	-	R405_WK1 & R405_WK2 & R391_WK1 & R391_WK2
metab_5159	Milbemycin A3	C31H44O7	-	HMDB0254720;HMDB0254730;HMDB0254721;HMDB0242623	-	R405_WK1 & R405_WK2 & R391_WK1 & R391_WK2
metab_1055	Milbemycin beta2	C33H50O7	-	HMDB0254728;HMDB0254730;HMDB0254721;HMDB0242623	-	R405_WK1 & R405_WK2 & R391_WK1 & R391_WK2
metab_4711	Miltefosine	C21H46NO4P	-	HMDB0254735	-	R405_WK1 & R405_WK2 & R391_WK1 & R391_WK2
metab_6961	Mimosine	C8H10N2O4	C04771	HMDB0015188;HMDB0031398	191936-12-6;500-44-7	R405_WK1 & R405_WK2 & R391_WK1 & R391_WK2
metab_7117	Minoxidil Glucuronide	C15H23N5O7	-	HMDB0254740	-	R405_WK1 & R405_WK2 & R391_WK1 & R391_WK2
metab_105	Mirabegron	C21H24N4O2S	-	HMDB0254748	-	R405_WK1 & R405_WK2 & R391_WK1 & R391_WK2
metab_6004	Mirificin	C26H28O13	-	LMPK12050008;HMDB0254749	-	R405_WK1 & R405_WK2 & R391_WK1 & R391_WK2
metab_8665	MJDBISSP00000001	C9H10ClNO2	-	MJDBISSP00000001	-	R405_WK1 & R405_WK2 & R391_WK1 & R391_WK2
metab_8662	MJDBISSP00000002	C23H42D3NO4	-	MJDBISSP00000002	-	R405_WK1 & R405_WK2 & R391_WK1 & R391_WK2
metab_8661	MJDBISSP00000004	C5H12O5	-	MJDBISSP00000004	-	R405_WK1 & R405_WK2 & R391_WK1 & R391_WK2
metab_8666	MJDBISSP00000009	C9H6D5NO2	-	MJDBISSP00000009	-	R405_WK1 & R405_WK2 & R391_WK1 & R391_WK2
metab_1049	Monic acid	C18H30O6	-	HMDB0061154	-	R405_WK1 & R405_WK2 & R391_WK1 & R391_WK2
metab_74	Mono-(3-carboxypropyl) phthalate	C12H12O6	-	HMDB0061748	-	R405_WK1 & R405_WK2 & R391_WK1 & R391_WK2
metab_7669	Monoisoamyl dimercaptosuccinic acid	C9H16O4S2	-	HMDB0257778	-	R405_WK1 & R405_WK2 & R391_WK1 & R391_WK2
metab_4366	Monoketocholic acid	C24H38O6	-	HMDB0254862	-	R405_WK1 & R405_WK2 & R391_WK1 & R391_WK2
metab_4301	Monopalmitin	C19H38O4	-	HMDB0011564;HMDB0245964	32899-41-5	R405_WK1 & R405_WK2 & R391_WK1 & R391_WK2
metab_6160	Monoxerutin	C29H34O17	-	HMDB0254873	-	R405_WK1 & R405_WK2 & R391_WK1 & R391_WK2
metab_6804	Moringyne	C15H20O7	-	HMDB0031724	97400-73-2	R405_WK1 & R405_WK2 & R391_WK1 & R391_WK2
metab_7984	Morph	C10H16N2O4	C01516	HMDB0254890;HMDB0014440	57-27-2	R405_WK1 & R405_WK2 & R391_WK1 & R391_WK2
metab_5587	Morphine	C17H19NO3	C01516	HMDB0014440;PW_C008829	57-27-2	R405_WK1 & R405_WK2 & R391_WK1 & R391_WK2
metab_6606	Morroniside	C17H26O11	C17000	HMDB0254897	25406-64-8	R405_WK1 & R405_WK2 & R391_WK1 & R391_WK2
metab_3235	MS 3	C21H24O7	C01553	HMDB0036557	58265-74-0	R405_WK1 & R405_WK2 & R391_WK1 & R391_WK2
metab_3161	Muramic acid	C9H17NO7	C06470	HMDB0248237;HMDB0003254	1114-41-6	R405_WK1 & R405_WK2 & R391_WK1 & R391_WK2
metab_6960	Musabalbisiane B	C23H30O12	-	HMDB0038681	143199-58-0	R405_WK1 & R405_WK2 & R391_WK1 & R391_WK2
metab_5548	Musabalbisiane C	C28H40O12	-	HMDB0038682	143183-60-2	R405_WK1 & R405_WK2 & R391_WK1 & R391_WK2
metab_4680	M-Xylene	C8H10	C07208	HMDB0059810	108-38-3	R405_WK1 & R405_WK2 & R391_WK1 & R391_WK2
metab_2453	Mycorradicin	C14H16O4	C20426	HMDB0302033	160162-46-9	R405_WK1 & R405_WK2 & R391_WK1 & R391_WK2
metab_5756	Myricetin	C15H10O8	C10107	HMDB0002755;LMPK12110001;MJDBOTE0000381	529-44-2	R405_WK1 & R405_WK2 & R391_WK1 & R391_WK2
metab_3281	Myristic acid	C14H28O2	C06424	LMFA01010014;HMDB0000806;PW_C000643	544-63-8	R405_WK1 & R405_WK2 & R391_WK1 & R391_WK2
metab_7532	Myristicin	C11H12O3	C10480	HMDB0035873	607-91-0	R405_WK1 & R405_WK2 & R391_WK1 & R391_WK2
metab_1357	Myristoleic Acid methyl ester	C15H28O2	-	-	-	R405_WK1 & R405_WK2 & R391_WK1 & R391_WK2
metab_3047	N-(p-Coumaroyl) Serotonin	C19H18N2O3	-	HMDB0255027	-	R405_WK1 & R405_WK2 & R391_WK1 & R391_WK2
metab_7740	N,2,4-trimethyl-N-(oxan-4-ylmethyl)benzenesulfonamide	C15H23NO3S	-	-	-	R405_WK1 & R405_WK2 & R391_WK1 & R391_WK2
metab_7038	N,N'-diacetylchitobiose	C16H28N2O11	C01674	HMDB0062702;HMDB0253938	35061-50-8	R405_WK1 & R405_WK2 & R391_WK1 & R391_WK2
metab_8241	N,N-Dimethylarginine	C8H18N4O2	C03626	HMDB0001539	30315-93-6	R405_WK1 & R405_WK2 & R391_WK1 & R391_WK2
metab_2247	N,n-Dimethylguanosine	C12H17N5O5	-	-	-	R405_WK1 & R405_WK2 & R391_WK1 & R391_WK2
metab_6085	N-[(2-ethoxypyridin-3-yl)methyl]-3-methylthiophene-2-carboxamide	C14H16N2O2S	-	-	-	R405_WK1 & R405_WK2 & R391_WK1 & R391_WK2
metab_2755	N1,N10-Diferuloylspermidine	C27H35N3O6	-	HMDB0033471	70185-61-4	R405_WK1 & R405_WK2 & R391_WK1 & R391_WK2
metab_7935	N2-(2-Carboxymethyl-2-hydroxysuccinoyl)arginine	C12H20N4O8	-	HMDB0032766	87605-91-2	R405_WK1 & R405_WK2 & R391_WK1 & R391_WK2
metab_8219	N2-Acetyl-L-ornithine	C7H14N2O3	C00437	HMDB0003357	6205-08-09	R405_WK1 & R405_WK2 & R391_WK1 & R391_WK2
metab_6941	N6-(L-1,3-Dicarboxypropyl)-L-lysine	C11H20N2O6	C00449	HMDB0000279	997-68-2	R405_WK1 & R405_WK2 & R391_WK1 & R391_WK2
metab_8213	N6-Galacturonyl-L-lysine	C12H22N2O8	-	HMDB0033106	220718-57-0	R405_WK1 & R405_WK2 & R391_WK1 & R391_WK2
metab_8276	N6-Methyl-2'-deoxyadenosine	C11H15N5O3	C03795	HMDB0255300	2002-35-9	R405_WK1 & R405_WK2 & R391_WK1 & R391_WK2
metab_4216	N-Acetyl-1,6-diaminohexane	C8H18N2O	-	HMDB0255016	-	R405_WK1 & R405_WK2 & R391_WK1 & R391_WK2
metab_5379	N-Acetyl-4-O-acetylneuraminic acid	C13H21NO10	C04015	HMDB0000796	16655-75-7	R405_WK1 & R405_WK2 & R391_WK1 & R391_WK2
metab_2006	N-Acetyl-9-O-lactoylneuraminic acid	C14H23NO11	-	HMDB0000768	92935-30-3	R405_WK1 & R405_WK2 & R391_WK1 & R391_WK2
metab_5395	N-Acetyl-a-neuraminic acid	C11H19NO9	C19909	HMDB0000773	21646-00-4	R405_WK1 & R405_WK2 & R391_WK1 & R391_WK2
metab_6399	N-Acetylaspartylglutamic acid	C11H16N2O8	C12270	HMDB0001067	3106-85-2	R405_WK1 & R405_WK2 & R391_WK1 & R391_WK2
metab_4637	N-Acetyl-b-glucosaminylamine	C8H16N2O5	C01239	HMDB0001104	-	R405_WK1 & R405_WK2 & R391_WK1 & R391_WK2
metab_8809	N-Acetyl-D-galactosamine	C8H15NO6	C01132	HMDB0000212;HMDB0000853;MJDBOTE0000646	14215-68-0;1811-31-0;1811-31-0;14131-60-3	R405_WK1 & R405_WK2 & R391_WK1 & R391_WK2
metab_2584	N-Acetyl-DL-phenylalanine beta-naphthyl ester	C21H19NO3	C11341	HMDB0245596	20874-31-1	R405_WK1 & R405_WK2 & R391_WK1 & R391_WK2
metab_2829	N-Acetylgalactosamine 4-sulphate	C8H15NO9S	C16265	HMDB0000781	45233-43-0	R405_WK1 & R405_WK2 & R391_WK1 & R391_WK2
metab_8681	N-Acetylglucosamine 6-sulfate	C8H15NO9S	C04132	HMDB0000814	10356-99-7	R405_WK1 & R405_WK2 & R391_WK1 & R391_WK2
metab_2309	N-Acetyl-L-glutamate 5-semialdehyde	C7H11NO4	C01250	HMDB0006488	13074-21-0	R405_WK1 & R405_WK2 & R391_WK1 & R391_WK2
metab_7905	N-Acetyl-L-Glutamic Acid	C7H11NO5	C00624	HMDB0001138;MJDBOTE0000638	1188-37-0	R405_WK1 & R405_WK2 & R391_WK1 & R391_WK2
metab_7192	N-Acetylmuramate	C11H19NO8	C02713	HMDB0060493	61633-75-8	R405_WK1 & R405_WK2 & R391_WK1 & R391_WK2
metab_3412	N-Acetylsphinganine	C20H41NO3	-	HMDB0249513	-	R405_WK1 & R405_WK2 & R391_WK1 & R391_WK2
metab_7871	N-alpha-Acetyl-L-lysine	C8H16N2O3	C12989	HMDB0000446	1946-82-3	R405_WK1 & R405_WK2 & R391_WK1 & R391_WK2
metab_7780	Na-p-Hydroxycoumaroyltryptophan	C20H18N2O4	-	HMDB0041370	-	R405_WK1 & R405_WK2 & R391_WK1 & R391_WK2
metab_5201	Naringin	C27H32O14	C09789	LMPK12140235;HMDB0002927;MJDBOTE0000761	10236-47-2	R405_WK1 & R405_WK2 & R391_WK1 & R391_WK2
metab_5941	Naringin 4'-glucoside	C33H42O19	-	HMDB0033738;LMPK12140254	17257-21-5	R405_WK1 & R405_WK2 & R391_WK1 & R391_WK2
metab_2054	N-Benzyloxycarbonylglycine	C10H11NO4	C03710	-	1138-80-3	R405_WK1 & R405_WK2 & R391_WK1 & R391_WK2
metab_5034	Nb-Feruloyltryptamine	C20H20N2O3	-	HMDB0041519	53905-13-8	R405_WK1 & R405_WK2 & R391_WK1 & R391_WK2
metab_5035	Nb-p-Coumaroyltryptamine	C19H18N2O2	-	HMDB0041518	53905-12-7	R405_WK1 & R405_WK2 & R391_WK1 & R391_WK2
metab_6374	N-cyclopentyl-5-(hydroxymethyl)-2-(4-methylphenyl)triazole-4-carboxamide	C16H20N4O2	-	-	-	R405_WK1 & R405_WK2 & R391_WK1 & R391_WK2
metab_2720	N-Desmethyldiltiazem	C21H24N2O4S	-	HMDB0061023	-	R405_WK1 & R405_WK2 & R391_WK1 & R391_WK2
metab_1208	N-di-Demethyl roxithromycin	C40H74N2O14	-	HMDB0060612	-	R405_WK1 & R405_WK2 & R391_WK1 & R391_WK2
metab_915	N-Docosahexaenoyl Lysine	C28H44N2O3	-	HMDB0242018	-	R405_WK1 & R405_WK2 & R391_WK1 & R391_WK2
metab_1172	N-Docosahexaenoyl Tryptophan	C33H42N2O3	-	HMDB0242023	-	R405_WK1 & R405_WK2 & R391_WK1 & R391_WK2
metab_7685	Nebularine	C10H12N4O4	C01736	HMDB0029956	550-33-4	R405_WK1 & R405_WK2 & R391_WK1 & R391_WK2
metab_3481	N-Eicosapentaenoyl Arginine	C26H42N4O3	-	HMDB0242065	-	R405_WK1 & R405_WK2 & R391_WK1 & R391_WK2
metab_3198	Nelfinavir	C32H45N3O4S	C07257	HMDB0014365	159989-64-7	R405_WK1 & R405_WK2 & R391_WK1 & R391_WK2
metab_3278	Neoacrimarine E	C35H35NO9	-	HMDB0040767	158182-13-9	R405_WK1 & R405_WK2 & R391_WK1 & R391_WK2
metab_8686	Neocarlinoside	C26H28O15	C10109	LMPK12110490;HMDB0037408	83151-89-7	R405_WK1 & R405_WK2 & R391_WK1 & R391_WK2
metab_1577	Neocnidilide	C12H18O2	C17002	HMDB0034450	4567-33-3	R405_WK1 & R405_WK2 & R391_WK1 & R391_WK2
metab_2028	Neolinustatin	C17H29NO11	C08336	HMDB0038482	72229-42-6	R405_WK1 & R405_WK2 & R391_WK1 & R391_WK2
metab_8675	Neoliquiritin 2''-apioside	C26H30O13	-	HMDB0040544	135432-48-3	R405_WK1 & R405_WK2 & R391_WK1 & R391_WK2
metab_2919	Neplanocin A	C11H13N5O3	-	HMDB0255538	-	R405_WK1 & R405_WK2 & R391_WK1 & R391_WK2
metab_8810	N-Epsilon-Acetyl-L-Lysine	C8H16N2O3	C02727	HMDB0000197;HMDB0000206;MJDBOTE0000583	692-04-6;87-51-4	R405_WK1 & R405_WK2 & R391_WK1 & R391_WK2
metab_6950	N-gamma-Glutamyl-S-propylcysteine	C11H20N2O5S	-	HMDB0039096	91212-00-9	R405_WK1 & R405_WK2 & R391_WK1 & R391_WK2
metab_7825	N-Heptanoylglycine	C9H17NO3	-	HMDB0013010	23783-23-5	R405_WK1 & R405_WK2 & R391_WK1 & R391_WK2
metab_4510	N-Hexanoylsphingosine	C24H47NO3	-	HMDB0249517	-	R405_WK1 & R405_WK2 & R391_WK1 & R391_WK2
metab_2186	N-Hydroxy-L-tyrosine	C9H11NO4	C03004	HMDB0038750	64448-49-3	R405_WK1 & R405_WK2 & R391_WK1 & R391_WK2
metab_8221	Niacinamide	C6H6N2O	C00153	PW_C001086;HMDB0001406	98-92-0	R405_WK1 & R405_WK2 & R391_WK1 & R391_WK2
metab_2024	Nicotinamide	C6H6N2O	C00153	HMDB0001406	98-92-0	R405_WK1 & R405_WK2 & R391_WK1 & R391_WK2
metab_8811	Nicotinic Acid	C6H5NO2	C00253	HMDB0001488;HMDB0003269;PW_C001145;MJDBOTE0000774	59-67-6;583-08-4	R405_WK1 & R405_WK2 & R391_WK1 & R391_WK2
metab_2199	Nicotinic acid ribonucleoside	C11H14NO6+	C05841	HMDB0006809	4013-06-03	R405_WK1 & R405_WK2 & R391_WK1 & R391_WK2
metab_6290	Nikkomycin	C20H25N5O10	-	HMDB0255605	-	R405_WK1 & R405_WK2 & R391_WK1 & R391_WK2
metab_4354	N-Isobutyloctadeca-trans-2-trans-4-dienamide	C22H41NO	-	HMDB0302880	-	R405_WK1 & R405_WK2 & R391_WK1 & R391_WK2
metab_6688	Nivalenol	C15H20O7	C06080	HMDB0004304	23282-20-4	R405_WK1 & R405_WK2 & R391_WK1 & R391_WK2
metab_3451	Niveusin C	C20H26O7	C09517	HMDB0034474	75680-27-2	R405_WK1 & R405_WK2 & R391_WK1 & R391_WK2
metab_7718	N-Lactoylleucine	C9H17NO4	-	HMDB0062176	210769-82-7	R405_WK1 & R405_WK2 & R391_WK1 & R391_WK2
metab_3800	N-Methylaniline	C7H9N	C02299	HMDB0255185	100-61-8	R405_WK1 & R405_WK2 & R391_WK1 & R391_WK2
metab_5577	N-Nervonoyl Asparagine	C28H52N2O4	-	HMDB0242086	-	R405_WK1 & R405_WK2 & R391_WK1 & R391_WK2
metab_1165	N-OCTANOYL-L-HOMOSERINE LACTONE	C12H21NO3	C21199	HMDB0255213	147852-84-4	R405_WK1 & R405_WK2 & R391_WK1 & R391_WK2
metab_8554	Norepinephrine	C8H11NO3	C00547	PW_C000142;HMDB0000216;MJDBOTE0001316	51-41-2	R405_WK1 & R405_WK2 & R391_WK1 & R391_WK2
metab_6170	Noreugenin	C10H8O4	C20462	HMDB0303562	-	R405_WK1 & R405_WK2 & R391_WK1 & R391_WK2
metab_7798	Norleucine	C6H13NO2	C01933	HMDB0251526;HMDB0001645	327-57-1	R405_WK1 & R405_WK2 & R391_WK1 & R391_WK2
metab_8130	Norvaline	C5H11NO2	C01799	HMDB0013716;MJDBOTE0000679	760-78-1	R405_WK1 & R405_WK2 & R391_WK1 & R391_WK2
metab_5150	N-Palmitoyl Cysteine	C14H22O4	-	HMDB0241923	-	R405_WK1 & R405_WK2 & R391_WK1 & R391_WK2
metab_6858	N-Ribosylhistidine	C11H17N3O6	-	HMDB0002089	98379-91-0	R405_WK1 & R405_WK2 & R391_WK1 & R391_WK2
metab_6372	N-Stearoyl Tryptophan	C29H46N2O3	-	HMDB0241951;LMFA08020097	-	R405_WK1 & R405_WK2 & R391_WK1 & R391_WK2
metab_3130	N-Succinyl-ala-ala-pro-phe-p-nitroanilide	C30H36N6O9	-	HMDB0247308	-	R405_WK1 & R405_WK2 & R391_WK1 & R391_WK2
metab_3964	N-Undecanoylglycine	C13H25NO3	-	HMDB0013286	-	R405_WK1 & R405_WK2 & R391_WK1 & R391_WK2
metab_1029	O2'-4a-cyclic-tetrahydrobiopterin	C9H13N5O3	-	HMDB0013031	-	R405_WK1 & R405_WK2 & R391_WK1 & R391_WK2
metab_6743	O6-Carboxymethyl-2'-deoxy-guanosine	C12H15N5O6	-	HMDB0255879	-	R405_WK1 & R405_WK2 & R391_WK1 & R391_WK2
metab_2051	O-Acetyl-L-homoserine	C6H11NO4	C01077	HMDB0029423	7540-67-2	R405_WK1 & R405_WK2 & R391_WK1 & R391_WK2
metab_903	O-b-D-Gal-(1->3)-O-[O-b-D-Gal-(1->4)-2-(acetylamino)-2-deoxy-b-D-Glc-(1->6)]-2-(acetylamino)-2-deoxy-D-Galactose	C28H48N2O21	-	-	-	R405_WK1 & R405_WK2 & R391_WK1 & R391_WK2
metab_2264	O-Beta-D-Glucosylzeatin	C16H23N5O6	C03423	HMDB0302640	-	R405_WK1 & R405_WK2 & R391_WK1 & R391_WK2
metab_5295	Ochratoxin A	C20H18ClNO6	C09955	HMDB0029399	303-47-9	R405_WK1 & R405_WK2 & R391_WK1 & R391_WK2
metab_1290	Octadecanamide	C18H37NO	C13846	HMDB0034146;LMFA08010003	124-26-5	R405_WK1 & R405_WK2 & R391_WK1 & R391_WK2
metab_4372	Octaethyleneglycol monododecyl ether	C28H58O9	-	HMDB0246126	-	R405_WK1 & R405_WK2 & R391_WK1 & R391_WK2
metab_6808	Octanoylglucuronide	C14H24O8	-	HMDB0010347	99910-55-1	R405_WK1 & R405_WK2 & R391_WK1 & R391_WK2
metab_13	Oenin	C23H24O12	C12140	HMDB0030777;LMPK12010372;HMDB0038010	30113-37-2;7228-78-6	R405_WK1 & R405_WK2 & R391_WK1 & R391_WK2
metab_3001	O-feruloylquinate	C17H19O9-	C02572	HMDB0240453;HMDB0304441;HMDB0030669	62929-69-5;96646-16-1	R405_WK1 & R405_WK2 & R391_WK1 & R391_WK2
metab_7642	Oleoside 11-methyl ester	C17H24O11	-	HMDB0041550;HMDB0304713	60539-23-3	R405_WK1 & R405_WK2 & R391_WK1 & R391_WK2
metab_4977	Omapatrilat	C19H24N2O4S2	-	HMDB0255963	-	R405_WK1 & R405_WK2 & R391_WK1 & R391_WK2
metab_5020	Omega-Salicoyisalicin	C20H22O9	-	HMDB0031423	-	R405_WK1 & R405_WK2 & R391_WK1 & R391_WK2
metab_7980	Ophthalmic acid	C11H19N3O6	-	HMDB0005765	495-27-2	R405_WK1 & R405_WK2 & R391_WK1 & R391_WK2
metab_4460	Oryzalexin E	C20H32O2	C21561	HMDB0039702	150943-96-7	R405_WK1 & R405_WK2 & R391_WK1 & R391_WK2
metab_6934	Oryzalide A	C19H28O4	-	HMDB0037591	128500-67-4	R405_WK1 & R405_WK2 & R391_WK1 & R391_WK2
metab_189	Oryzalide B	C19H28O4	-	HMDB0037592	134885-94-2	R405_WK1 & R405_WK2 & R391_WK1 & R391_WK2
metab_518	Osmanthuside B	C29H36O13	-	HMDB0038749	94492-23-6	R405_WK1 & R405_WK2 & R391_WK1 & R391_WK2
metab_3095	Osthenol	C14H14O3	C18080	HMDB0034130	484-14-0	R405_WK1 & R405_WK2 & R391_WK1 & R391_WK2
metab_7514	O-Toluidine	C7H9N	C14403	HMDB0041965	95-53-4	R405_WK1 & R405_WK2 & R391_WK1 & R391_WK2
metab_6544	Oxindole	C8H7NO	C12312	HMDB0061918;HMDB0244886	59-48-3	R405_WK1 & R405_WK2 & R391_WK1 & R391_WK2
metab_7253	Oxiracetam	C6H10N2O3	-	HMDB0255986	-	R405_WK1 & R405_WK2 & R391_WK1 & R391_WK2
metab_6319	Oxmetidine	C19H21N5O3S	C11803	HMDB0041970	72830-39-8	R405_WK1 & R405_WK2 & R391_WK1 & R391_WK2
metab_4781	Oxymetholone	C21H32O3	C07393	HMDB0256016	434-07-1	R405_WK1 & R405_WK2 & R391_WK1 & R391_WK2
metab_8095	Oxytetracycline	C22H24N2O9	C06624	LMPK07000005;PW_C009084;HMDB0014733;MJDBOTE0001422	79-57-2	R405_WK1 & R405_WK2 & R391_WK1 & R391_WK2
metab_6899	Ozanimod	C23H24N4O3	-	HMDB0256027	-	R405_WK1 & R405_WK2 & R391_WK1 & R391_WK2
metab_4450	PA(10:0/i-18:0)	C31H61O8P	C00416	PW_C064002;HMDB0115617	-	R405_WK1 & R405_WK2 & R391_WK1 & R391_WK2
metab_4317	PA(18:1(9Z)-O(12,13)/i-12:0)	C33H61O9P	-	HMDB0267374	-	R405_WK1 & R405_WK2 & R391_WK1 & R391_WK2
metab_3669	PA(20:1(11Z)/22:6(4Z,7Z,10Z,13Z,16Z,19Z))	C45H75O8P	C00416	HMDB0115115;LMGP10010555;PW_C062534	-	R405_WK1 & R405_WK2 & R391_WK1 & R391_WK2
metab_4254	PA(20:4(8Z,11Z,14Z,17Z)/16:0)	C39H69O8P	C00416	HMDB0115174;PW_C062594	-	R405_WK1 & R405_WK2 & R391_WK1 & R391_WK2
metab_4381	Pachymic acid	C33H52O5	C17044	HMDB0256070	29070-92-6	R405_WK1 & R405_WK2 & R391_WK1 & R391_WK2
metab_5088	Paeoniflorin	C23H28O11	C09959	HMDB0256075;MJDBOTE0001653	23180-57-6	R405_WK1 & R405_WK2 & R391_WK1 & R391_WK2
metab_3164	Palitantin, (+)-	C14H22O4	-	-	-	R405_WK1 & R405_WK2 & R391_WK1 & R391_WK2
metab_3506	Palmitic amide	C16H33NO	-	HMDB0012273	629-54-9	R405_WK1 & R405_WK2 & R391_WK1 & R391_WK2
metab_4755	Palmitoylcarnitine	C23H45NO4	C02990	LMFA07070004;HMDB0000222;HMDB0240783	2364-67-2	R405_WK1 & R405_WK2 & R391_WK1 & R391_WK2
metab_2222	P-Aminophenazone	C12H9N3O	-	HMDB0256031	-	R405_WK1 & R405_WK2 & R391_WK1 & R391_WK2
metab_3043	Pantetheine 4'-phosphate	C11H23N2O7PS	C01134	PW_C001093;HMDB0001416	2226-71-3	R405_WK1 & R405_WK2 & R391_WK1 & R391_WK2
metab_6406	Pantothenic Acid	C9H17NO5	C00864	HMDB0250782;PW_C000136;HMDB0000210;MJDBOTE0000845	79-83-4	R405_WK1 & R405_WK2 & R391_WK1 & R391_WK2
metab_1603	Pantoyl Lactone Glucoside	C12H20O8	-	-	-	R405_WK1 & R405_WK2 & R391_WK1 & R391_WK2
metab_299	Paramethasone acetate	C24H31FO6	C12656	LMST02030123;HMDB0256122	1597-82-6	R405_WK1 & R405_WK2 & R391_WK1 & R391_WK2
metab_4133	PC(20:1(11Z)/6 keto-PGF1alpha)	C48H88NO12P	-	HMDB0287066	-	R405_WK1 & R405_WK2 & R391_WK1 & R391_WK2
metab_775	P-CHLOROPHENYLALANINE	C9H10ClNO2	-	HMDB0033261	101365-03-1	R405_WK1 & R405_WK2 & R391_WK1 & R391_WK2
metab_8812	P-Coumaric Acid	C9H8O3	C02646	HMDB0003654;HMDB0030677;HMDB0002035;MJDBOTE0000719	501-98-4;4501-31-9;20649-40-5;7400-08-0;501-98-4	R405_WK1 & R405_WK2 & R391_WK1 & R391_WK2
metab_3058	P-coumaroyltriacetic acid lactone	C15H11O5-	C12087	HMDB0304447	-	R405_WK1 & R405_WK2 & R391_WK1 & R391_WK2
metab_2621	P-cresol	C7H8O	C01468	HMDB0001858	106-44-5	R405_WK1 & R405_WK2 & R391_WK1 & R391_WK2
metab_5219	P-Cymene	C10H14	C06575	HMDB0005805;LMPR0102090014	99-87-6	R405_WK1 & R405_WK2 & R391_WK1 & R391_WK2
metab_4098	PE(15:0/16:1(9Z))	C36H70NO8P	C00350	HMDB0008891;LMGP02011235;PW_C004939	-	R405_WK1 & R405_WK2 & R391_WK1 & R391_WK2
metab_4265	PE(16:1(9Z)/P-18:1(11Z))	C39H74NO7P	C00350	HMDB0008984	-	R405_WK1 & R405_WK2 & R391_WK1 & R391_WK2
metab_4465	PE(16:1(9Z)/P-18:1(9Z))	C39H74NO7P	C00350	HMDB0008985	-	R405_WK1 & R405_WK2 & R391_WK1 & R391_WK2
metab_3538	PE(18:1(9Z)-O(12,13)/P-18:0)	C41H78NO8P	-	HMDB0285333	-	R405_WK1 & R405_WK2 & R391_WK1 & R391_WK2
metab_365	Pectolinarin	C29H34O15	-	HMDB0256193	-	R405_WK1 & R405_WK2 & R391_WK1 & R391_WK2
metab_3017	Pelargonidin-3,5-diglucoside-5-O-p-coumaroylglucoside	C36H36O17	-	HMDB0304454	-	R405_WK1 & R405_WK2 & R391_WK1 & R391_WK2
metab_2647	Penitrem E	C37H45NO6	C20597	HMDB0256241;HMDB0242736	78213-66-8	R405_WK1 & R405_WK2 & R391_WK1 & R391_WK2
metab_7388	Pentaethylene glycol	C10H22O6	-	HMDB0256256	-	R405_WK1 & R405_WK2 & R391_WK1 & R391_WK2
metab_4760	Pentamethylchromanol	C14H20O2	-	HMDB0256272	-	R405_WK1 & R405_WK2 & R391_WK1 & R391_WK2
metab_6827	Pentanamide	C5H11NO	C01842	HMDB0256275;LMFA08010002	626-97-1	R405_WK1 & R405_WK2 & R391_WK1 & R391_WK2
metab_7377	Peperinic acid	C10H14O3	-	HMDB0038181	514-93-2	R405_WK1 & R405_WK2 & R391_WK1 & R391_WK2
metab_5056	PERILLIC ACID	C10H14O2	C11924	LMPR0102090041;HMDB0004586	7694-45-3	R405_WK1 & R405_WK2 & R391_WK1 & R391_WK2
metab_4041	PG(22:6(4Z,7Z,10Z,13Z,16Z,19Z)/PGE2)	C48H75O13P	-	HMDB0270450	-	R405_WK1 & R405_WK2 & R391_WK1 & R391_WK2
metab_3536	PGB2	C20H30O4	C05954	HMDB0004236;LMFA03010018	13367-85-6	R405_WK1 & R405_WK2 & R391_WK1 & R391_WK2
metab_4386	PGE1 Alcohol	C20H36O4	-	LMFA03010053	-	R405_WK1 & R405_WK2 & R391_WK1 & R391_WK2
metab_4157	PGF1beta	C20H36O5	-	LMFA03010069	-	R405_WK1 & R405_WK2 & R391_WK1 & R391_WK2
metab_3450	PGF2a ethanolamide	C22H39NO5	C13828	HMDB0013628	-	R405_WK1 & R405_WK2 & R391_WK1 & R391_WK2
metab_4606	PGP(i-20:0/18:3(10,12,15)-OH(9))	C44H82O14P2	-	HMDB0275702	-	R405_WK1 & R405_WK2 & R391_WK1 & R391_WK2
metab_2111	Phenazopyridine	C11H11N5	C07429	HMDB0015506;HMDB0256397	94-78-0	R405_WK1 & R405_WK2 & R391_WK1 & R391_WK2
metab_2244	Phenethylamine glucuronide	C14H19NO6	C03033	HMDB0010323	-	R405_WK1 & R405_WK2 & R391_WK1 & R391_WK2
metab_2259	Phenmetrazine	C11H15NO	C07432	HMDB0014968	134-49-6	R405_WK1 & R405_WK2 & R391_WK1 & R391_WK2
metab_8813	Phenol	C6H6O	C00146	PW_C000153;HMDB0000228;HMDB0013674	108-95-2;87-66-1	R405_WK1 & R405_WK2 & R391_WK1 & R391_WK2
metab_5428	Phenol A	C11H16O3	-	HMDB0256407	-	R405_WK1 & R405_WK2 & R391_WK1 & R391_WK2
metab_406	Phenolphthalein glucuronide	C26H22O10	-	HMDB0244692	-	R405_WK1 & R405_WK2 & R391_WK1 & R391_WK2
metab_5488	Phenyl-agarose	C30H42O19	-	HMDB0256427	-	R405_WK1 & R405_WK2 & R391_WK1 & R391_WK2
metab_2620	Phenylethyl primeveroside	C19H28O10	-	HMDB0041274	129932-48-5	R405_WK1 & R405_WK2 & R391_WK1 & R391_WK2
metab_8814	Phenylpropanolamine	C9H13NO	C07911	HMDB0001942	14838-15-4	R405_WK1 & R405_WK2 & R391_WK1 & R391_WK2
metab_2577	Phe-Pro-Ile	C20H29N3O4	-	HMDB0304808	-	R405_WK1 & R405_WK2 & R391_WK1 & R391_WK2
metab_4839	Phloretin xylosyl-galactoside	C26H32O14	-	HMDB0029252	-	R405_WK1 & R405_WK2 & R391_WK1 & R391_WK2
metab_6831	Phlorizin	C21H24O10	C01604	HMDB0036634	60-81-1	R405_WK1 & R405_WK2 & R391_WK1 & R391_WK2
metab_5279	Phomopsin A	C36H45ClN6O12	C19955	HMDB0030447	64925-80-0	R405_WK1 & R405_WK2 & R391_WK1 & R391_WK2
metab_5445	Phosphoramidon	C23H34N3O10P	C00563	HMDB0256490	36357-77-4	R405_WK1 & R405_WK2 & R391_WK1 & R391_WK2
metab_2477	Physcion 8-gentiobioside	C28H32O15	C10382	LMPK13040012;HMDB0036009	84268-38-2	R405_WK1 & R405_WK2 & R391_WK1 & R391_WK2
metab_334	Physcion 8-glucoside	C22H22O10	C10384	HMDB0035931;LMPK13040013;HMDB0303799	29013-18-1;26296-54-8	R405_WK1 & R405_WK2 & R391_WK1 & R391_WK2
metab_5612	PI(20:4(5Z,8Z,11Z,14Z)/0:0)	C29H49O12P	-	LMGP06050006;HMDB0256523;HMDB0061690	1246430-04-5	R405_WK1 & R405_WK2 & R391_WK1 & R391_WK2
metab_3107	Picroside I	C24H28O11	-	HMDB0250017	-	R405_WK1 & R405_WK2 & R391_WK1 & R391_WK2
metab_630	Piliformic Acid	C11H18O4	-	-	-	R405_WK1 & R405_WK2 & R391_WK1 & R391_WK2
metab_2881	Pinobanksin 5-[galactosyl-(1->4)-glucoside]	C27H32O15	C09826	HMDB0037506	91925-95-0	R405_WK1 & R405_WK2 & R391_WK1 & R391_WK2
metab_3023	Pinolidoxin	C18H26O6	C08503	HMDB0301836	152985-39-2	R405_WK1 & R405_WK2 & R391_WK1 & R391_WK2
metab_350	Pinoresinol Diglucoside	C32H42O16	-	-	-	R405_WK1 & R405_WK2 & R391_WK1 & R391_WK2
metab_1993	Pipecolic Acid	C6H11NO2	C00408	HMDB0000070;HMDB0000716;MJDBOTE0000664	3105-95-1;535-75-1	R405_WK1 & R405_WK2 & R391_WK1 & R391_WK2
metab_5262	Piperdial	C15H22O3	C09711	HMDB0035798	100288-36-6	R405_WK1 & R405_WK2 & R391_WK1 & R391_WK2
metab_7861	Piperidine	C5H11N	C01746	HMDB0034301	110-89-4	R405_WK1 & R405_WK2 & R391_WK1 & R391_WK2
metab_8247	Piracetam	C6H10N2O2	-	HMDB0256585	-	R405_WK1 & R405_WK2 & R391_WK1 & R391_WK2
metab_7487	Pirbuterol	C12H20N2O3	C07807	HMDB0015407	38677-81-5	R405_WK1 & R405_WK2 & R391_WK1 & R391_WK2
metab_6917	PL	C28H46O10	C18210	HMDB0302594	-	R405_WK1 & R405_WK2 & R391_WK1 & R391_WK2
metab_5567	P-Menthane-3,8-diol	C10H20O2	C02904	LMPR0102090063;HMDB0036145;HMDB0035595	565-50-4;91739-72-9;42822-86-6	R405_WK1 & R405_WK2 & R391_WK1 & R391_WK2
metab_5860	Podofilox	C22H22O8	C10874	HMDB0246672;HMDB0015310	477-47-4	R405_WK1 & R405_WK2 & R391_WK1 & R391_WK2
metab_3891	Policapram	C6H13NO	C19492	HMDB0256664	25038-54-4	R405_WK1 & R405_WK2 & R391_WK1 & R391_WK2
metab_4764	Polyoxyethylene 40 monostearate	C20H40O3	-	HMDB0032477	9004-99-3	R405_WK1 & R405_WK2 & R391_WK1 & R391_WK2
metab_7591	Porphobilinogen	C10H14N2O4	C00931	HMDB0000245;PW_C000166	487-90-1	R405_WK1 & R405_WK2 & R391_WK1 & R391_WK2
metab_2256	Pradofloxacin	C21H21FN4O3	-	HMDB0256725	-	R405_WK1 & R405_WK2 & R391_WK1 & R391_WK2
metab_6242	Pratenol A	C14H12O5	-	HMDB0040630	147838-41-3	R405_WK1 & R405_WK2 & R391_WK1 & R391_WK2
metab_2846	Pregnanetriol 3a-O-b-D-glucuronide	C27H44O9	-	HMDB0247360	-	R405_WK1 & R405_WK2 & R391_WK1 & R391_WK2
metab_4940	Pregnanetriolone	C21H34O4	C15368	HMDB0041997	603-99-6	R405_WK1 & R405_WK2 & R391_WK1 & R391_WK2
metab_2155	Pretyrosine	C10H13NO5	C00826	HMDB0304809	53078-86-7	R405_WK1 & R405_WK2 & R391_WK1 & R391_WK2
metab_391	Prizidilol	C17H25N5O2	-	HMDB0256780	-	R405_WK1 & R405_WK2 & R391_WK1 & R391_WK2
metab_5497	Pro Ile Gly	C13H23N3O4	-	-	-	R405_WK1 & R405_WK2 & R391_WK1 & R391_WK2
metab_7147	Pro Phe	C14H18N2O3	-	-	-	R405_WK1 & R405_WK2 & R391_WK1 & R391_WK2
metab_5557	Probenecid	C13H19NO4S	C07372	HMDB0015166;MJDBOTE0001536	57-66-9	R405_WK1 & R405_WK2 & R391_WK1 & R391_WK2
metab_5359	Progesterone	C21H30O2	C00410	PW_C001216;LMST02030159;HMDB0001830;MJDBOTE0001039	57-83-0	R405_WK1 & R405_WK2 & R391_WK1 & R391_WK2
metab_7564	Prolyl-Arginine	C11H21N5O3	-	HMDB0029011	-	R405_WK1 & R405_WK2 & R391_WK1 & R391_WK2
metab_340	Prolylphenylalanine	C14H18N2O3	-	HMDB0011179	13589-02-1	R405_WK1 & R405_WK2 & R391_WK1 & R391_WK2
metab_8680	Prolylproline	C10H16N2O3	-	HMDB0011180	20488-28-2	R405_WK1 & R405_WK2 & R391_WK1 & R391_WK2
metab_5411	Propanil	C9H9Cl2NO	C14229	HMDB0256817	709-98-8	R405_WK1 & R405_WK2 & R391_WK1 & R391_WK2
metab_2401	Propham	C10H13NO2	C18887	-	122-42-9	R405_WK1 & R405_WK2 & R391_WK1 & R391_WK2
metab_2884	Propranolol glycol	C13H14O3	-	HMDB0256835	-	R405_WK1 & R405_WK2 & R391_WK1 & R391_WK2
metab_7649	Pro-Pro-Pro	C15H23N3O4	-	HMDB0256689	-	R405_WK1 & R405_WK2 & R391_WK1 & R391_WK2
metab_3135	Prostaglandin A1	C20H32O4	C04685	HMDB0002656;LMFA03010005	14152-28-4	R405_WK1 & R405_WK2 & R391_WK1 & R391_WK2
metab_1090	Prostaglandin B1	C20H32O4	C00959	HMDB0002982;LMFA03010131	13345-51-2	R405_WK1 & R405_WK2 & R391_WK1 & R391_WK2
metab_6927	Prostaglandin D2	C20H32O5	C00696	LMFA03010004;PW_C001084;HMDB0001403	41598-07-6	R405_WK1 & R405_WK2 & R391_WK1 & R391_WK2
metab_8815	Prostaglandin J2	C20H30O4	C05957	PW_C001687;HMDB0247117;HMDB0002710;HMDB0004238;LMFA03010019	60203-57-8;87893-54-7	R405_WK1 & R405_WK2 & R391_WK1 & R391_WK2
metab_4064	PS(22:2(13Z,16Z)/18:3(9,11,15)-OH(13))	C46H80NO11P	-	HMDB0283174	-	R405_WK1 & R405_WK2 & R391_WK1 & R391_WK2
metab_7955	Pseudoecgonine	C9H15NO3	C12449	HMDB0006348	-	R405_WK1 & R405_WK2 & R391_WK1 & R391_WK2
metab_1069	Psilostachyin	C15H20O5	-	HMDB0302335	-	R405_WK1 & R405_WK2 & R391_WK1 & R391_WK2
metab_6387	Psoralen	C11H6O3	C09305	HMDB0034272;MJDBOTE0001060	66-97-7	R405_WK1 & R405_WK2 & R391_WK1 & R391_WK2
metab_1340	P-Tolualdehyde	C8H8O	C06758	HMDB0029638	104-87-0	R405_WK1 & R405_WK2 & R391_WK1 & R391_WK2
metab_8557	Putrescine	C4H12N2	C00134	PW_C001092;HMDB0001414;MJDBOTE0000722	110-60-1	R405_WK1 & R405_WK2 & R391_WK1 & R391_WK2
metab_2022	Pyridoxal	C8H9NO3	C00250	HMDB0001545;PW_C001188	66-72-8	R405_WK1 & R405_WK2 & R391_WK1 & R391_WK2
metab_8136	Pyridoxine	C8H11NO3	C00314	HMDB0301760;PW_C000161;HMDB0000239;MJDBOTE0000424	58-56-0;65-23-6	R405_WK1 & R405_WK2 & R391_WK1 & R391_WK2
metab_8245	Pyrroline	C4H7N	C19907	HMDB0035924;HMDB0245392	109-97-7	R405_WK1 & R405_WK2 & R391_WK1 & R391_WK2
metab_1453	Quinceoxepine	C12H18O	-	HMDB0038107	132925-10-1	R405_WK1 & R405_WK2 & R391_WK1 & R391_WK2
metab_1691	Quinol glucuronide	C12H14O8	-	HMDB0259508	-	R405_WK1 & R405_WK2 & R391_WK1 & R391_WK2
metab_2119	Quinoline-4,8-diol	C9H7NO2	C05637	HMDB0060289	-	R405_WK1 & R405_WK2 & R391_WK1 & R391_WK2
metab_6865	Raphanatin	C16H23N5O6	-	HMDB0032000	38165-56-9	R405_WK1 & R405_WK2 & R391_WK1 & R391_WK2
metab_2083	RESAZURIN	C12H7NO4	C11178	HMDB0257158	550-82-3	R405_WK1 & R405_WK2 & R391_WK1 & R391_WK2
metab_3445	Resolvin D5	C22H32O4	-	LMFA04030003;HMDB0004038	-	R405_WK1 & R405_WK2 & R391_WK1 & R391_WK2
metab_3457	Resolvin E1	C20H30O5	C18171	HMDB0010410;LMFA03140003	-	R405_WK1 & R405_WK2 & R391_WK1 & R391_WK2
metab_3155	Resolvin E2	C20H30O4	C18173	HMDB0257163;LMFA03140011	-	R405_WK1 & R405_WK2 & R391_WK1 & R391_WK2
metab_8816	Retinol	C20H30O	C00473	HMDB0006216;HMDB0006221;LMPR01090001;HMDB0000305	22737-96-8;68-26-8;11103-57-4;68-26-8;2052-63-3	R405_WK1 & R405_WK2 & R391_WK1 & R391_WK2
metab_1020	Retinyl beta-glucuronide	C26H38O7	-	HMDB0010340	-	R405_WK1 & R405_WK2 & R391_WK1 & R391_WK2
metab_6525	Retrocalamin	C24H30O9	-	HMDB0038159	74729-98-9	R405_WK1 & R405_WK2 & R391_WK1 & R391_WK2
metab_5200	Revefenacin	C35H43N5O4	-	HMDB0304897	-	R405_WK1 & R405_WK2 & R391_WK1 & R391_WK2
metab_3007	Rhamnazin 3-rutinoside	C29H34O16	C17441	HMDB0037467;LMPK12112634	64527-08-8	R405_WK1 & R405_WK2 & R391_WK1 & R391_WK2
metab_2980	Riboprine	C15H21N5O4	C16427	HMDB0257214;HMDB0304396	-	R405_WK1 & R405_WK2 & R391_WK1 & R391_WK2
metab_8637	Ricinoleic acid	C18H34O3	C08365	LMFA02000184;HMDB0034297	141-22-0	R405_WK1 & R405_WK2 & R391_WK1 & R391_WK2
metab_3206	Riesling acetal	C13H22O3	-	HMDB0037562	-	R405_WK1 & R405_WK2 & R391_WK1 & R391_WK2
metab_2408	Rimegepant	C28H28F2N6O3	-	HMDB0304859	-	R405_WK1 & R405_WK2 & R391_WK1 & R391_WK2
metab_4657	Risbitin	C14H22O2	C09715	HMDB0302980	-	R405_WK1 & R405_WK2 & R391_WK1 & R391_WK2
metab_6863	Rishitin	C14H22O2	C09715	HMDB0035593;HMDB0302980	18178-54-6	R405_WK1 & R405_WK2 & R391_WK1 & R391_WK2
metab_6051	Risperidone	C23H27FN4O2	C06861	HMDB0005020	106266-06-2	R405_WK1 & R405_WK2 & R391_WK1 & R391_WK2
metab_2506	Ro 20-1724	C15H22N2O3	-	-	-	R405_WK1 & R405_WK2 & R391_WK1 & R391_WK2
metab_6546	Rose oxide (cis)	C21H24O9	C10288	HMDB0304731	-	R405_WK1 & R405_WK2 & R391_WK1 & R391_WK2
metab_1629	Rothindin	C22H20O10	-	HMDB0036609;LMPK12050043	63347-43-3	R405_WK1 & R405_WK2 & R391_WK1 & R391_WK2
metab_3153	Roxadustat	C19H16N2O5	-	HMDB0252245	-	R405_WK1 & R405_WK2 & R391_WK1 & R391_WK2
metab_1503	Rubraflavone B	C30H34O5	-	HMDB0030629;LMPK12110053	54835-68-6	R405_WK1 & R405_WK2 & R391_WK1 & R391_WK2
metab_5929	Rubrofusarin 6-[glucosyl-(1->3)-glucosyl-(1->6)-glucoside]	C33H42O20	-	HMDB0034569	-	R405_WK1 & R405_WK2 & R391_WK1 & R391_WK2
metab_5604	Rutarin	C20H24O10	C09309	HMDB0030884	20320-81-4	R405_WK1 & R405_WK2 & R391_WK1 & R391_WK2
metab_8026	Rutinose	C12H22O10	C08247	HMDB0302439;HMDB0247100	90-74-4	R405_WK1 & R405_WK2 & R391_WK1 & R391_WK2
metab_6630	S-(2-Hydroxyethyl)glutathione	C12H21N3O7S	C14875	HMDB0062525	28747-20-8	R405_WK1 & R405_WK2 & R391_WK1 & R391_WK2
metab_8817	S-(3-Methylbutanoyl)-dihydrolipoamide-E	C13H25NO2S2	C05119	PW_C002978;HMDB0006867	-	R405_WK1 & R405_WK2 & R391_WK1 & R391_WK2
metab_2557	Saccharopine	C11H20N2O6	C00449	PW_C000189;HMDB0000279	997-68-2	R405_WK1 & R405_WK2 & R391_WK1 & R391_WK2
metab_4985	S-Adenosylhomocysteine	C14H20N6O5S	C00021	PW_C000749;HMDB0000939	979-92-0	R405_WK1 & R405_WK2 & R391_WK1 & R391_WK2
metab_8685	S-Adenosyl-L-homocysteine	C14H20N6O5S	C00021	HMDB0000939	979-92-0	R405_WK1 & R405_WK2 & R391_WK1 & R391_WK2
metab_4806	S-adenosyl-L-methioninamine	C14H24N6O3S+2	C01137	HMDB0000988;HMDB0304476	22365-13-5	R405_WK1 & R405_WK2 & R391_WK1 & R391_WK2
metab_2406	S-Adenosylmethionine	C15H23N6O5S+	C00019	PW_C000921;HMDB0001185;MJDBOTE0000477	29908-03-0;485-80-3	R405_WK1 & R405_WK2 & R391_WK1 & R391_WK2
metab_5131	Safflomin C	C30H30O14	-	LMPK12120408;HMDB0034052	126093-98-9	R405_WK1 & R405_WK2 & R391_WK1 & R391_WK2
metab_6601	Safflor Yellow A	C27H30O15	-	LMPK12120409;HMDB0029537	85532-77-0	R405_WK1 & R405_WK2 & R391_WK1 & R391_WK2
metab_8731	Safinamide	C17H19FN2O2	-	HMDB0257441	-	R405_WK1 & R405_WK2 & R391_WK1 & R391_WK2
metab_5697	Salfredin B11	C13H12O4	-	HMDB0041325	165467-63-0	R405_WK1 & R405_WK2 & R391_WK1 & R391_WK2
metab_7368	Salicylaldehyde	C7H6O2	C06202	HMDB0034170	1990-02-08	R405_WK1 & R405_WK2 & R391_WK1 & R391_WK2
metab_8818	Salicylic Acid	C7H6O3	C00805	HMDB0000840;HMDB0001895;HMDB0302214;PW_C001263;MJDBZSJ0000117	69-72-7;487-54-7	R405_WK1 & R405_WK2 & R391_WK1 & R391_WK2
metab_1625	Salidroside	C14H20O7	C06046	HMDB0257463;MJDBOTE0000899	10338-51-9	R405_WK1 & R405_WK2 & R391_WK1 & R391_WK2
metab_2543	Sapidolide A	C14H18O5	-	HMDB0041582	182191-87-3	R405_WK1 & R405_WK2 & R391_WK1 & R391_WK2
metab_4325	Sapienic acid	C16H30O2	C21942	LMFA01030267;HMDB0257483	17004-51-2	R405_WK1 & R405_WK2 & R391_WK1 & R391_WK2
metab_2576	Saponarin	C27H30O15	C08064	HMDB0257484;LMPK12110292	20310-89-8	R405_WK1 & R405_WK2 & R391_WK1 & R391_WK2
metab_4563	Sclareol oxide	C18H30O	C09183	HMDB0258180;HMDB0036827	515-03-7	R405_WK1 & R405_WK2 & R391_WK1 & R391_WK2
metab_2739	Scoparin 2''-glucoside	C28H32O16	-	HMDB0038813	124902-15-4	R405_WK1 & R405_WK2 & R391_WK1 & R391_WK2
metab_3114	Scoparone	C11H10O4	C09311	HMDB0030818;MJDBOTE0001143	120-08-1	R405_WK1 & R405_WK2 & R391_WK1 & R391_WK2
metab_2302	SCOPOLINE	C8H13NO2	C10866	-	487-27-4	R405_WK1 & R405_WK2 & R391_WK1 & R391_WK2
metab_556	Scorzonoside	C27H34O12	-	HMDB0038718	217650-81-2	R405_WK1 & R405_WK2 & R391_WK1 & R391_WK2
metab_4397	Scymnol	C27H48O6	C16260	HMDB0258186;LMST04030173	6785-34-8	R405_WK1 & R405_WK2 & R391_WK1 & R391_WK2
metab_2491	Scytalone	C10H10O4	C00779	-	49598-85-8	R405_WK1 & R405_WK2 & R391_WK1 & R391_WK2
metab_4756	Sebacic acid	C10H18O4	C08277	LMFA01170006;HMDB0000792	111-20-6	R405_WK1 & R405_WK2 & R391_WK1 & R391_WK2
metab_6770	Sec-o-Glucosylhamaudol	C21H26O10	C17484	HMDB0258199	-	R405_WK1 & R405_WK2 & R391_WK1 & R391_WK2
metab_7087	Secologanate	C16H22O10	C01957	HMDB0304481	-	R405_WK1 & R405_WK2 & R391_WK1 & R391_WK2
metab_7417	Securinine	C13H15NO2	C10614	MJDBOTE0001267	5610-40-2	R405_WK1 & R405_WK2 & R391_WK1 & R391_WK2
metab_5578	Sedanonic acid	C12H18O3	-	HMDB0032871	6697-07-0	R405_WK1 & R405_WK2 & R391_WK1 & R391_WK2
metab_7816	Semilepidinoside B	C17H22N2O7	-	HMDB0033108	-	R405_WK1 & R405_WK2 & R391_WK1 & R391_WK2
metab_5151	Senkyunolide	C12H16O2	C17853	HMDB0258235	63038-10-8	R405_WK1 & R405_WK2 & R391_WK1 & R391_WK2
metab_6558	Senkyunolide N	C12H18O4	-	HMDB0302272	-	R405_WK1 & R405_WK2 & R391_WK1 & R391_WK2
metab_6222	SEPHAROSE	C24H38O19	-	HMDB0258239	-	R405_WK1 & R405_WK2 & R391_WK1 & R391_WK2
metab_7809	Sepiapterin	C9H11N5O3	C00835	HMDB0000238;PW_C000160	17094-01-8	R405_WK1 & R405_WK2 & R391_WK1 & R391_WK2
metab_2275	Ser Leu	C9H18N2O4	-	-	-	R405_WK1 & R405_WK2 & R391_WK1 & R391_WK2
metab_3475	Ser-Leu-Ile-Gly-Lys-Val	C28H53N7O8	-	HMDB0250013	-	R405_WK1 & R405_WK2 & R391_WK1 & R391_WK2
metab_7696	Serotonin	C10H12N2O	C00780	HMDB0000259;PW_C000178;MJDBSJD0000073	50-67-9	R405_WK1 & R405_WK2 & R391_WK1 & R391_WK2
metab_3676	Serylthreonine	C7H14N2O5	-	HMDB0029049	61043-85-4	R405_WK1 & R405_WK2 & R391_WK1 & R391_WK2
metab_4651	Sesaminol glucoside	C26H28O12	-	HMDB0041209	153512-13-1	R405_WK1 & R405_WK2 & R391_WK1 & R391_WK2
metab_2947	Sesaminol glucosyl-(1->2)-glucoside	C32H38O17	-	HMDB0041210	157469-82-4	R405_WK1 & R405_WK2 & R391_WK1 & R391_WK2
metab_5883	Sesamolinol	C20H20O7	C10883	HMDB0033270;HMDB0034119	100016-94-2;526-07-8	R405_WK1 & R405_WK2 & R391_WK1 & R391_WK2
metab_7805	Shanzhiside methyl ester	C17H26O11	-	HMDB0258271	-	R405_WK1 & R405_WK2 & R391_WK1 & R391_WK2
metab_5352	Silymonin	C25H24O9	-	LMPK12140696;HMDB0030585	70815-31-5	R405_WK1 & R405_WK2 & R391_WK1 & R391_WK2
metab_6147	Simmondsin 2'-ferulate	C26H33NO12	-	HMDB0035475	179466-18-3	R405_WK1 & R405_WK2 & R391_WK1 & R391_WK2
metab_1666	Sinapic Acid	C11H12O5	C00482	HMDB0034069;HMDB0032616;MJDBOTE0001099	7361-90-2;7362-37-0;530-59-6;7362-37-0	R405_WK1 & R405_WK2 & R391_WK1 & R391_WK2
metab_2888	Sinapinic acid-O-glucuronide isomer	C17H20O11	-	HMDB0060019	-	R405_WK1 & R405_WK2 & R391_WK1 & R391_WK2
metab_6254	Sinapoyl-(S)-malate	C15H14O9-2	C02887	HMDB0304485	-	R405_WK1 & R405_WK2 & R391_WK1 & R391_WK2
metab_4162	Sitosterol 3-O-(6'-O-stearyl-beta-D-glucoside)	C53H94O7	-	HMDB0302627	-	R405_WK1 & R405_WK2 & R391_WK1 & R391_WK2
metab_2061	S-Lactoylglutathione	C13H21N3O8S	C03451	HMDB0001066;PW_C000841	25138-66-3	R405_WK1 & R405_WK2 & R391_WK1 & R391_WK2
metab_4376	SM(d17:1/PGF1alpha)	C42H81N2O9P	-	HMDB0290396	-	R405_WK1 & R405_WK2 & R391_WK1 & R391_WK2
metab_7890	Solerol	C6H10O4	-	HMDB0002173	27610-27-1	R405_WK1 & R405_WK2 & R391_WK1 & R391_WK2
metab_947	Sordarin	C27H40O8	-	HMDB0242737	-	R405_WK1 & R405_WK2 & R391_WK1 & R391_WK2
metab_1864	S-oxocysteine	C3H6NO3S	-	HMDB0257422	-	R405_WK1 & R405_WK2 & R391_WK1 & R391_WK2
metab_3118	Specnuezhenide	C31H42O17	-	HMDB0302806;HMDB0258412	-	R405_WK1 & R405_WK2 & R391_WK1 & R391_WK2
metab_4758	Sphinganine	C18H39NO2	C00836	PW_C000184;HMDB0242634;HMDB0000269;LMSP01020001	764-22-7	R405_WK1 & R405_WK2 & R391_WK1 & R391_WK2
metab_3171	Spinacetin 3-rutinoside	C29H34O17	-	HMDB0037470	-	R405_WK1 & R405_WK2 & R391_WK1 & R391_WK2
metab_6093	Spinosin	C28H32O15	C17834	HMDB0258422;LMPK12110988	72063-39-9	R405_WK1 & R405_WK2 & R391_WK1 & R391_WK2
metab_7061	S-Prenyl-L-cysteine	C8H15NO2S	C06751	HMDB0012286	5287-46-7	R405_WK1 & R405_WK2 & R391_WK1 & R391_WK2
metab_4310	Stearidonic acid	C18H28O2	C16300	PW_C002804;HMDB0006547;LMFA01030357	20290-75-9	R405_WK1 & R405_WK2 & R391_WK1 & R391_WK2
metab_7063	Stizolamine	C7H11N5O2	-	HMDB0302288	-	R405_WK1 & R405_WK2 & R391_WK1 & R391_WK2
metab_5187	Streptolydigin	C32H44N2O9	-	HMDB0258509	-	R405_WK1 & R405_WK2 & R391_WK1 & R391_WK2
metab_8819	Styrene	C8H8	C07083	HMDB0034240	100-42-5	R405_WK1 & R405_WK2 & R391_WK1 & R391_WK2
metab_2311	Subaphylline	C14H20N2O3	C10497	HMDB0033463	501-13-3	R405_WK1 & R405_WK2 & R391_WK1 & R391_WK2
metab_4292	Sulcatone	C8H14O	C07287	HMDB0035915	110-93-0	R405_WK1 & R405_WK2 & R391_WK1 & R391_WK2
metab_253	Swainsonine	C8H15NO3	C10173	-	72741-87-8	R405_WK1 & R405_WK2 & R391_WK1 & R391_WK2
metab_2893	Swertiajaponin	C22H22O11	C10187	LMPK12111030;HMDB0030569	6980-25-2	R405_WK1 & R405_WK2 & R391_WK1 & R391_WK2
metab_1562	Syringetin 3-glucoside	C23H24O13	-	LMPK12112488	-	R405_WK1 & R405_WK2 & R391_WK1 & R391_WK2
metab_2992	Syringetin-3-O-glucoside	C23H24O13	-	-	-	R405_WK1 & R405_WK2 & R391_WK1 & R391_WK2
metab_8133	Syringin	C17H24O9	C01533	MJDBOTE0001150	118-34-3	R405_WK1 & R405_WK2 & R391_WK1 & R391_WK2
metab_5142	Tamarixetin	C16H14O7	C10188	LMPK12110606;HMDB0002937	603-61-2	R405_WK1 & R405_WK2 & R391_WK1 & R391_WK2
metab_4559	Tanacetol B	C17H28O4	-	HMDB0035075	86787-28-2	R405_WK1 & R405_WK2 & R391_WK1 & R391_WK2
metab_5423	Taps	C7H17NO6S	-	HMDB0258723	-	R405_WK1 & R405_WK2 & R391_WK1 & R391_WK2
metab_5357	Taraxinic acid glucosyl ester	C21H28O9	-	HMDB0035249	75911-14-7	R405_WK1 & R405_WK2 & R391_WK1 & R391_WK2
metab_6457	Tarazepide	C28H24N4O2	-	HMDB0258726	-	R405_WK1 & R405_WK2 & R391_WK1 & R391_WK2
metab_5078	Tarchonanthuslactone	C17H20O6	-	-	-	R405_WK1 & R405_WK2 & R391_WK1 & R391_WK2
metab_3909	Taxine B	C33H45NO8	C19989	HMDB0258750	1361-51-9	R405_WK1 & R405_WK2 & R391_WK1 & R391_WK2
metab_7268	Tenuazonic acid	C10H15NO3	C08511	HMDB0036074	610-88-8;27778-66-1	R405_WK1 & R405_WK2 & R391_WK1 & R391_WK2
metab_8820	Tetrahydrocortisol	C21H34O5	C05472	PW_C000757;LMST02030143;HMDB0000949	1953-02-01	R405_WK1 & R405_WK2 & R391_WK1 & R391_WK2
metab_973	Tetrahydrodeoxycorticosterone	C21H34O3	C13713	HMDB0000879;LMST05030013	567-03-3	R405_WK1 & R405_WK2 & R391_WK1 & R391_WK2
metab_2776	Tetrapeptide	C27H40N8O9	C01960	HMDB0258927	-	R405_WK1 & R405_WK2 & R391_WK1 & R391_WK2
metab_5060	Thiamine monophosphate	C12H18N4O4PS+	C01081	PW_C001679;HMDB0002666	495-23-8	R405_WK1 & R405_WK2 & R391_WK1 & R391_WK2
metab_7456	Thr Ile	C10H20N2O4	-	-	-	R405_WK1 & R405_WK2 & R391_WK1 & R391_WK2
metab_7394	Thr Leu	C10H20N2O4	-	-	-	R405_WK1 & R405_WK2 & R391_WK1 & R391_WK2
metab_7235	Thr Phe	C13H18N2O4	-	-	-	R405_WK1 & R405_WK2 & R391_WK1 & R391_WK2
metab_2163	Thymidine 3',5'-cyclic monophosphate	C10H13N2O7P	C00364	HMDB0001570	6453-60-7	R405_WK1 & R405_WK2 & R391_WK1 & R391_WK2
metab_5686	Thymol	C10H14O	C09908	LMPR0102090029;HMDB0001878;MJDBOTE0000490	89-83-8	R405_WK1 & R405_WK2 & R391_WK1 & R391_WK2
metab_123	Thymyl acetate	C12H16O2	C09909	HMDB0303499	528-79-0	R405_WK1 & R405_WK2 & R391_WK1 & R391_WK2
metab_5049	Thyrotropin-releasing factor	C16H22N6O4	C03958	HMDB0060080;HMDB0060088;HMDB0259062	-	R405_WK1 & R405_WK2 & R391_WK1 & R391_WK2
metab_7942	Ticarcillin	C15H16N2O6S2	C07139	HMDB0015545	34787-01-4	R405_WK1 & R405_WK2 & R391_WK1 & R391_WK2
metab_2297	Tifluadom	C22H20FN3OS	C11797	HMDB0259086	83386-35-0	R405_WK1 & R405_WK2 & R391_WK1 & R391_WK2
metab_1854	Tilarginine	C7H16N4O2	C03884	HMDB0029416	17035-90-4	R405_WK1 & R405_WK2 & R391_WK1 & R391_WK2
metab_7508	Tilisolol	C17H24N2O3	-	HMDB0259093	-	R405_WK1 & R405_WK2 & R391_WK1 & R391_WK2
metab_4932	Toluene	C7H8	C01455	HMDB0034168	108-88-3	R405_WK1 & R405_WK2 & R391_WK1 & R391_WK2
metab_1158	Torvonin A	C39H64O12	-	HMDB0030732	99956-65-7	R405_WK1 & R405_WK2 & R391_WK1 & R391_WK2
metab_2219	Trans-1,2-Dihydrobenzene-1,2-diol	C6H8O2	C04221	HMDB0001164	103302-38-1	R405_WK1 & R405_WK2 & R391_WK1 & R391_WK2
metab_6794	Trans-2-Hexenal	C6H10O	C08497	HMDB0031496	6728-26-3	R405_WK1 & R405_WK2 & R391_WK1 & R391_WK2
metab_7047	Trans-3,3',4',5,5',7-Hexahydroxyflavanone	C15H12O8	-	HMDB0030835	27200-12-0	R405_WK1 & R405_WK2 & R391_WK1 & R391_WK2
metab_3664	Trans-Carvyl formate	C11H16O2	-	HMDB0302762	-	R405_WK1 & R405_WK2 & R391_WK1 & R391_WK2
metab_8821	Trans-Cinnamic acid	C9H8O2	C00423	HMDB0000930;HMDB0000567	140-10-3;102-94-3	R405_WK1 & R405_WK2 & R391_WK1 & R391_WK2
metab_6672	Trans-cinnamoyl-beta-D-glucoside	C15H18O7	C04164	HMDB0304505	-	R405_WK1 & R405_WK2 & R391_WK1 & R391_WK2
metab_3392	Trans-Dec-2-enoic acid	C10H18O2	-	HMDB0010726;PW_C006733	334-49-6	R405_WK1 & R405_WK2 & R391_WK1 & R391_WK2
metab_1653	Trans-Jasmone	C11H16O	-	HMDB0031454	6261-18-3	R405_WK1 & R405_WK2 & R391_WK1 & R391_WK2
metab_6868	Trans-p-Coumaroyl beta-D-glucopyranoside	C15H18O8	C16827	HMDB0302089	-	R405_WK1 & R405_WK2 & R391_WK1 & R391_WK2
metab_339	Trans-p-Feruloyl-beta-D-glucopyranoside	C16H20O9	C17759	HMDB0301717;HMDB0301952	537-98-4	R405_WK1 & R405_WK2 & R391_WK1 & R391_WK2
metab_5848	Trans-Piceid	C20H22O8	C10275	HMDB0030564	27208-80-6	R405_WK1 & R405_WK2 & R391_WK1 & R391_WK2
metab_2362	Trans-p-Menthane-1,7,8-triol 8-glucoside	C16H30O8	-	HMDB0034784	217962-29-3	R405_WK1 & R405_WK2 & R391_WK1 & R391_WK2
metab_1454	Traumatin	C12H20O3	C16309	LMFA01060093;HMDB0037326	65410-38-0	R405_WK1 & R405_WK2 & R391_WK1 & R391_WK2
metab_8157	Trehalose	C12H22O11	C01083	HMDB0000975;PW_C000776	99-20-7	R405_WK1 & R405_WK2 & R391_WK1 & R391_WK2
metab_2149	Triacetic acid	C6H8O4	C01757	HMDB0259137	-	R405_WK1 & R405_WK2 & R391_WK1 & R391_WK2
metab_2938	Tricin	C17H14O7	C10193	LMPK12110873	520-32-1	R405_WK1 & R405_WK2 & R391_WK1 & R391_WK2
metab_1572	Tricin 5-Glucoside	C23H24O12	-	LMPK12110861;HMDB0302148	-	R405_WK1 & R405_WK2 & R391_WK1 & R391_WK2
metab_5945	Tricin 7-[feruloyl-(->2)-glucuronyl-(1->2)-glucuronide]	C39H38O22	-	HMDB0039906	-	R405_WK1 & R405_WK2 & R391_WK1 & R391_WK2
metab_981	Tridec-8-enedioylcarnitine	C20H35NO6	-	HMDB0241319	-	R405_WK1 & R405_WK2 & R391_WK1 & R391_WK2
metab_8822	Triethylenemelamine	C9H12N6	C07642	HMDB0259195;HMDB0041922	108-78-1;51-18-3	R405_WK1 & R405_WK2 & R391_WK1 & R391_WK2
metab_6342	Trifolirhizin	C22H22O10	C10538	HMDB0036630;HMDB0303946;LMPK12070033;MJDBOTE0000264	6807-83-6	R405_WK1 & R405_WK2 & R391_WK1 & R391_WK2
metab_1965	Tri-glyceride	C9H12O9	-	HMDB0259133	-	R405_WK1 & R405_WK2 & R391_WK1 & R391_WK2
metab_7150	Trigonelline	C7H7NO2	C01004	HMDB0000875	535-83-1	R405_WK1 & R405_WK2 & R391_WK1 & R391_WK2
metab_6888	Trinexapac-ethyl	C13H16O5	C18541	HMDB0259248	95266-40-3	R405_WK1 & R405_WK2 & R391_WK1 & R391_WK2
metab_7829	Tropate	C9H10O3	C01456	HMDB0062590	552-63-6;529-64-6;552-63-6	R405_WK1 & R405_WK2 & R391_WK1 & R391_WK2
metab_7345	Tuliposide A	C11H18O8	C08561	HMDB0303140;LMFA13010041	19870-30-5	R405_WK1 & R405_WK2 & R391_WK1 & R391_WK2
metab_7682	Tyramine	C8H11NO	C00483	PW_C000210;HMDB0000306;MJDBOTE0000392	51-67-2	R405_WK1 & R405_WK2 & R391_WK1 & R391_WK2
metab_4330	Tyr-ile-gly-ser-arg	C26H42N8O8	-	HMDB0259343	-	R405_WK1 & R405_WK2 & R391_WK1 & R391_WK2
metab_5303	Tyrosyl-Glutamate	C14H18N2O6	-	HMDB0029104	-	R405_WK1 & R405_WK2 & R391_WK1 & R391_WK2
metab_254	Tyrosylhydroxyproline	C14H18N2O5	-	HMDB0029106	936346-34-8	R405_WK1 & R405_WK2 & R391_WK1 & R391_WK2
metab_2257	Tyrosyl-Proline	C14H18N2O4	-	HMDB0029113	-	R405_WK1 & R405_WK2 & R391_WK1 & R391_WK2
metab_6164	Unshuoside A	C16H28O7	-	HMDB0029784	-	R405_WK1 & R405_WK2 & R391_WK1 & R391_WK2
metab_7873	Uracil	C4H4N2O2	C00106	HMDB0000300;PW_C000204;MJDBOTE0000838	66-22-8	R405_WK1 & R405_WK2 & R391_WK1 & R391_WK2
metab_7749	Uracil analogue	C12H16N2O4	-	HMDB0259710	-	R405_WK1 & R405_WK2 & R391_WK1 & R391_WK2
metab_1766	Ureidopropionic acid	C4H8N2O3	C02642	PW_C000018;HMDB0000026	462-88-4	R405_WK1 & R405_WK2 & R391_WK1 & R391_WK2
metab_1974	Uric acid citrate	C11H6N4O10	-	HMDB0259718	-	R405_WK1 & R405_WK2 & R391_WK1 & R391_WK2
metab_8669	Uridine	C9H12N2O6	C00299	HMDB0000296;PW_C000202;MJDBOTE0000788	58-96-8	R405_WK1 & R405_WK2 & R391_WK1 & R391_WK2
metab_7978	Urocanic acid	C6H6N2O2	C00785	HMDB0000301;PW_C000205;HMDB0062562	104-98-3;3465-72-3	R405_WK1 & R405_WK2 & R391_WK1 & R391_WK2
metab_3758	Urofollitropin	C42H65N11O12S2	-	HMDB0259726	-	R405_WK1 & R405_WK2 & R391_WK1 & R391_WK2
metab_456	Vaccarin	C32H38O19	-	HMDB0259735;LMPK12110321	-	R405_WK1 & R405_WK2 & R391_WK1 & R391_WK2
metab_8732	Val Ala Ala	C11H21N3O4	-	-	-	R405_WK1 & R405_WK2 & R391_WK1 & R391_WK2
metab_2042	Val Glu	C10H18N2O5	-	-	-	R405_WK1 & R405_WK2 & R391_WK1 & R391_WK2
metab_2420	Val Ile	C11H22N2O3	-	-	-	R405_WK1 & R405_WK2 & R391_WK1 & R391_WK2
metab_7297	Val Leu	C11H22N2O3	-	-	-	R405_WK1 & R405_WK2 & R391_WK1 & R391_WK2
metab_2192	Val Val	C10H20N2O3	-	-	-	R405_WK1 & R405_WK2 & R391_WK1 & R391_WK2
metab_2870	Valganciclovir, (S)-	C14H22N6O5	-	HMDB0259748	-	R405_WK1 & R405_WK2 & R391_WK1 & R391_WK2
metab_7499	Validamycin A	C20H35NO13	C12112	HMDB0036592	37248-47-8	R405_WK1 & R405_WK2 & R391_WK1 & R391_WK2
metab_197	Valproic acid glucuronide	C14H24O8	-	HMDB0000901;PW_C000720	60113-83-9	R405_WK1 & R405_WK2 & R391_WK1 & R391_WK2
metab_6072	Valtrate	C10H12O5	C09801	HMDB0034493	18296-44-1	R405_WK1 & R405_WK2 & R391_WK1 & R391_WK2
metab_8515	Valylvaline	C10H20N2O3	-	HMDB0029140	3918-94-3	R405_WK1 & R405_WK2 & R391_WK1 & R391_WK2
metab_2265	Vanillic acid	C8H8O4	C06672	HMDB0000484;HMDB0004815;HMDB0240266	121-34-6;3943-74-6;499-76-3	R405_WK1 & R405_WK2 & R391_WK1 & R391_WK2
metab_8737	Vanillic acid 4-beta-D-glucoside	C14H18O9	-	HMDB0302469	-	R405_WK1 & R405_WK2 & R391_WK1 & R391_WK2
metab_2202	Vanillin Acetate	C10H10O4	-	HMDB0029663	881-68-5	R405_WK1 & R405_WK2 & R391_WK1 & R391_WK2
metab_6568	Vanilloloside	C14H20O8	-	HMDB0032013	74950-96-2	R405_WK1 & R405_WK2 & R391_WK1 & R391_WK2
metab_1970	Vanilloside	C14H18O8	-	HMDB0029664	494-08-6	R405_WK1 & R405_WK2 & R391_WK1 & R391_WK2
metab_6434	Vanilloyl glucose	C14H18O9	C20470	HMDB0302470	-	R405_WK1 & R405_WK2 & R391_WK1 & R391_WK2
metab_2645	Vanillylmandelic acid	C9H10O5	C05584	HMDB0304531;PW_C000197;HMDB0254548;HMDB0000291	55-10-7;13244-77-4	R405_WK1 & R405_WK2 & R391_WK1 & R391_WK2
metab_7049	Vanylglycol	C9H12O4	C05594	PW_C001147;HMDB0001490	534-82-7	R405_WK1 & R405_WK2 & R391_WK1 & R391_WK2
metab_7609	Velaresol	C12H14O5	-	HMDB0259776	-	R405_WK1 & R405_WK2 & R391_WK1 & R391_WK2
metab_3379	Venlafaxine	C17H27NO2	C07187	PW_C002364;HMDB0005016	93413-69-5	R405_WK1 & R405_WK2 & R391_WK1 & R391_WK2
metab_5421	Verbascose	C30H52O26	C08252	HMDB0259784	546-62-3	R405_WK1 & R405_WK2 & R391_WK1 & R391_WK2
metab_304	Verbasoside	C20H30O12	-	HMDB0039233	61548-34-3	R405_WK1 & R405_WK2 & R391_WK1 & R391_WK2
metab_2117	Verbenalin	C17H24O10	C09802	HMDB0301853;LMPR0102070016;MJDBOTE0000258	548-37-8	R405_WK1 & R405_WK2 & R391_WK1 & R391_WK2
metab_893	Verbenone	C10H14O	C09913	HMDB0259787	18309-32-5	R405_WK1 & R405_WK2 & R391_WK1 & R391_WK2
metab_590	Verimol I	C12H14O3	-	HMDB0035071	53484-54-1	R405_WK1 & R405_WK2 & R391_WK1 & R391_WK2
metab_1634	Vestitone 7-glucoside	C22H26O9	-	HMDB0033012	-	R405_WK1 & R405_WK2 & R391_WK1 & R391_WK2
metab_559	Violanthin	C27H30O14	C10196	LMPK12110219;HMDB0302837	40581-17-7	R405_WK1 & R405_WK2 & R391_WK1 & R391_WK2
metab_4923	Violet-leaf aldehyde	C9H14O	C08499	HMDB0033857	557-48-2	R405_WK1 & R405_WK2 & R391_WK1 & R391_WK2
metab_3336	Virginiamycin m1	C28H35N3O7	C11299	HMDB0259836	21411-53-0	R405_WK1 & R405_WK2 & R391_WK1 & R391_WK2
metab_8823	Vitamin A	C20H30O	C00473	HMDB0006216;LMPR01090001;PW_C000209;HMDB0000305	22737-96-8;68-26-8;11103-57-4;68-26-8	R405_WK1 & R405_WK2 & R391_WK1 & R391_WK2
metab_721	Vitamin A2	C20H28O	C21797	HMDB0013117	79-80-1	R405_WK1 & R405_WK2 & R391_WK1 & R391_WK2
metab_2578	Vitexin 4''-O-Glucoside	C27H30O15	-	-	-	R405_WK1 & R405_WK2 & R391_WK1 & R391_WK2
metab_1948	Vitexin 6''-O-malonyl 2''-O-xyloside	C21H20O10	C01460	HMDB0301980;LMPK12110280	-	R405_WK1 & R405_WK2 & R391_WK1 & R391_WK2
metab_414	Vitexin-4''-o-glucoside	C27H30O16	-	HMDB0259864	-	R405_WK1 & R405_WK2 & R391_WK1 & R391_WK2
metab_2633	Vomifoliol	C13H20O3	C04166	HMDB0303570	-	R405_WK1 & R405_WK2 & R391_WK1 & R391_WK2
metab_2882	Vomifoliol 9-[glucosyl-(1->4)-xylosyl-(1->6)-glucoside]	C30H48O17	-	HMDB0038449	141947-49-1	R405_WK1 & R405_WK2 & R391_WK1 & R391_WK2
metab_187	Vulgarin	C15H20O4	C09600	HMDB0036130	3162-56-9	R405_WK1 & R405_WK2 & R391_WK1 & R391_WK2
metab_6777	Vulgaxanthin II	C14H16N2O8	C08569	HMDB0029841	1047-87-6	R405_WK1 & R405_WK2 & R391_WK1 & R391_WK2
metab_6679	Warfarin	C19H16O4	C01541	HMDB0001935;PW_C001294	81-81-2	R405_WK1 & R405_WK2 & R391_WK1 & R391_WK2
metab_5238	Wushanicaritin	C21H22O7	-	HMDB0257872	-	R405_WK1 & R405_WK2 & R391_WK1 & R391_WK2
metab_126	Xanthocerin	C13H12O5	-	-	-	R405_WK1 & R405_WK2 & R391_WK1 & R391_WK2
metab_5924	Xanthoxylin	C10H12O4	C10726	HMDB0029645	90-24-4	R405_WK1 & R405_WK2 & R391_WK1 & R391_WK2
metab_7148	Xanthurenic Acid	C10H7NO4	C02470	PW_C000703;HMDB0000881;MJDBOTE0001103	59-00-7	R405_WK1 & R405_WK2 & R391_WK1 & R391_WK2
metab_7869	Xanthylic acid	C10H13N4O9P	C00655	PW_C001196;HMDB0001554	523-98-8	R405_WK1 & R405_WK2 & R391_WK1 & R391_WK2
metab_2443	Xi-4-Hydroxy-4-methyl-2-cyclohexen-1-one	C7H10O2	-	HMDB0033629	-	R405_WK1 & R405_WK2 & R391_WK1 & R391_WK2
metab_6437	Z-Asp-Glu-Val-Asp-fluoromethylketone	C27H35FN4O12	-	HMDB0259962	-	R405_WK1 & R405_WK2 & R391_WK1 & R391_WK2
metab_59	Zeanoside B	C16H17NO9	-	HMDB0038844	113202-67-8	R405_WK1 & R405_WK2 & R391_WK1 & R391_WK2
metab_2299	Zeatin	C10H13N5O	C00371	HMDB0012204;MJDBZSJ0000114	1637-39-4	R405_WK1 & R405_WK2 & R391_WK1 & R391_WK2
metab_6991	Zeatin Riboside	C15H21N5O5	C16431	HMDB0030388;HMDB0304506;MJDBZSJ0000121	6025-53-2	R405_WK1 & R405_WK2 & R391_WK1 & R391_WK2
metab_574	Zedoarol	C15H18O3	C17490	HMDB0038202	103994-22-5	R405_WK1 & R405_WK2 & R391_WK1 & R391_WK2
metab_305	Zingerone glucoside	C17H24O8	-	HMDB0040558	64703-96-4	R405_WK1 & R405_WK2 & R391_WK1 & R391_WK2
metab_2182	[(2R,3S,4R,5R)-3,4,5,6-Tetrahydroxy-1-oxohexan-2-yl] 2-hydroxypropanoate	C9H16O8	-	HMDB0258037	-	R405_WK1 & R405_WK2 & R391_WK1
metab_4488	2,2,6,7-Tetramethylbicyclo[4.3.0]nona-1(9),4-diene-7,8-diol	C13H20O2	-	HMDB0036686	99901-24-3	R405_WK1 & R405_WK2 & R391_WK1
metab_5327	Clofazimine glucuronide	C33H30Cl2N4O7	-	HMDB0061133	-	R405_WK1 & R405_WK2 & R391_WK1
metab_3524	Dehydroepiandrosterone	C19H28O2	C01227	HMDB0000077;LMST02020021;HMDB0005962;PW_C000054;MJDBOTE0001055	53-43-0;2283-82-1	R405_WK1 & R405_WK2 & R391_WK1
metab_8780	Dehydrovomifoliol	C13H18O3	C02533	HMDB0302822;HMDB0036819;LMPR0103050009	15764-81-5	R405_WK1 & R405_WK2 & R391_WK1
metab_2694	Dihydrocumambrin A	C17H24O5	-	HMDB0036489	20482-39-7	R405_WK1 & R405_WK2 & R391_WK1
metab_6515	Gamma-L-Glutamyl-S-(1-propenyl)-cysteine sulfoxide	C11H18N2O6S	-	HMDB0303127	-	R405_WK1 & R405_WK2 & R391_WK1
metab_4399	Isolithocholic acid	C24H40O3	C17658	HMDB0000717;LMST04010004	1534-35-6	R405_WK1 & R405_WK2 & R391_WK1
metab_3257	Norethindrone	C20H26O2	C05028	HMDB0014855;LMST02030097	68-22-4	R405_WK1 & R405_WK2 & R391_WK1
metab_3449	Prostaglandin F3a	C20H32O5	C06476	HMDB0002122	745-64-2	R405_WK1 & R405_WK2 & R391_WK1
metab_5926	Rac-4-Hydroxy-4-O-(beta-D-glucuronide)-all-trans-retinyl acetate	C28H40O9	-	HMDB0060141	-	R405_WK1 & R405_WK2 & R391_WK1
metab_668	Supinine	C15H25NO4	C10403	HMDB0302362	551-58-6	R405_WK1 & R405_WK2 & R391_WK1
metab_5964	Tricycloekasantal	C12H18O	-	HMDB0031194	16933-18-9	R405_WK1 & R405_WK2 & R391_WK1
metab_72	(-)-erythro-Anethole glycol 1-glucoside	C16H24O8	-	HMDB0033066	217973-33-6	R405_WK1 & R405_WK2 & R391_WK2
metab_5777	(+)-Neomenthyl acetate	C12H22O2	C16825	HMDB0302743	-	R405_WK1 & R405_WK2 & R391_WK2
metab_133	(1R*,2R*,4R*,8S*)-p-Menthane-1,2,8,9-tetrol 9-glucoside	C16H30O9	-	HMDB0039976	402593-84-4	R405_WK1 & R405_WK2 & R391_WK2
metab_2318	(1S,2R,4R,8S)-p-Menthane-2,8,9-triol 2-glucoside	C16H30O8	-	HMDB0039977	378254-07-0	R405_WK1 & R405_WK2 & R391_WK2
metab_2172	(1S,2R,4R,8S)-p-Menthane-2,8,9-triol 9-glucoside	C16H30O8	-	HMDB0039978	378254-08-1	R405_WK1 & R405_WK2 & R391_WK2
metab_6999	(3Z,6Z)-3,6-Nonadien-1-ol	C9H16O	-	HMDB0030957	53046-97-2	R405_WK1 & R405_WK2 & R391_WK2
metab_6412	(6E)-8-hydroxygeraniol	C10H18O2	C17621	HMDB0303979	-	R405_WK1 & R405_WK2 & R391_WK2
metab_2921	(E)-10-Hydroxy-2-decene-4,6-diynoic acid	C10H10O3	-	HMDB0038965	-	R405_WK1 & R405_WK2 & R391_WK2
metab_238	(E)-5,8-Megastigmadien-4-one	C13H20O	-	HMDB0034671	67401-26-7	R405_WK1 & R405_WK2 & R391_WK2
metab_2545	(E)-8(9)-p-Menthen-1,2-diol	C10H18O2	-	HMDB0302248	-	R405_WK1 & R405_WK2 & R391_WK2
metab_7837	(R)-pantoate	C6H11O4-	C00522	HMDB0303992;HMDB0240389	1112-33-0;470-29-1	R405_WK1 & R405_WK2 & R391_WK2
metab_6640	(S)-5-Amino-3-oxohexanoate	C6H11NO3	C03656	HMDB0012131	19355-90-9	R405_WK1 & R405_WK2 & R391_WK2
metab_1723	1-(3-Methyl-2-butenoyl)-6-apiosylglucose	C16H26O11	-	HMDB0039952	467242-32-6	R405_WK1 & R405_WK2 & R391_WK2
metab_4136	1,25-Dihydroxyvitamin D3 monoglucuronide	C33H52O9	-	HMDB0244154	-	R405_WK1 & R405_WK2 & R391_WK2
metab_2672	1,2-Cyclohexanediol	C6H12O2	-	HMDB0244061	-	R405_WK1 & R405_WK2 & R391_WK2
metab_6785	1,2-Cyclohexanediol, 1-methyl-4-(1-methylethenyl)-	C10H18O2	C18020	HMDB0256048	-	R405_WK1 & R405_WK2 & R391_WK2
metab_4445	16b-Hydroxystanozolol	C21H32N2O2	-	HMDB0003166	125590-76-3	R405_WK1 & R405_WK2 & R391_WK2
metab_833	19(S)-HETE	C20H32O3	C14749	PW_C006775;HMDB0011136	79551-85-2	R405_WK1 & R405_WK2 & R391_WK2
metab_5784	1-Methyladenosine	C11H15N5O4	C02494	HMDB0243935;HMDB0003331	15763-06-1	R405_WK1 & R405_WK2 & R391_WK2
metab_6715	1-Nitro-5-glutathionyl-6-hydroxy-5,6-dihydronaphthalene	C20H24N4O9S	C14806	HMDB0060326	-	R405_WK1 & R405_WK2 & R391_WK2
metab_6629	1-Nitro-7-hydroxy-8-glutathionyl-7,8-dihydronaphthalene	C20H24N4O9S	C14803	HMDB0060330	-	R405_WK1 & R405_WK2 & R391_WK2
metab_7840	2-(3-Carboxy-3-aminopropyl)-L-histidine	C10H16N4O4	C04441	HMDB0011655	-	R405_WK1 & R405_WK2 & R391_WK2
metab_2748	2,3-Dimethyl-5-(2-propenyl)pyrazine	C9H12N2	-	HMDB0039985	55138-68-6	R405_WK1 & R405_WK2 & R391_WK2
metab_7469	2-Hydroxy-7-methoxy-2H-1,4-benzoxazin-3(4H)-one	C9H9NO4	-	HMDB0038055	17359-53-4	R405_WK1 & R405_WK2 & R391_WK2
metab_7331	3-Hydroxy-4-butanolide	C10H16O8	-	HMDB0034681	211107-44-7	R405_WK1 & R405_WK2 & R391_WK2
metab_7272	3-Methoxy-4-hydroxyphenylglycol glucuronide	C15H20O10	C03033	HMDB0000496	52002-41-2	R405_WK1 & R405_WK2 & R391_WK2
metab_5626	3-p-Coumaroyl-1,5-quinolactone	C16H16O7	-	HMDB0029292	-	R405_WK1 & R405_WK2 & R391_WK2
metab_7305	3-Phenylpropyl acetate	C11H14O2	C17663	HMDB0033386	122-72-5	R405_WK1 & R405_WK2 & R391_WK2
metab_7179	4,5-Dihydroniveusin A	C20H28O8	-	HMDB0032844	98204-96-7	R405_WK1 & R405_WK2 & R391_WK2
metab_2416	4-Hydroxy-5-(3',5'-dihydroxyphenyl)-valeric acid-O-glucuronide	C17H22O11	-	HMDB0059973	-	R405_WK1 & R405_WK2 & R391_WK2
metab_2386	4'-O-Glucopyranosylsinapic acid	C17H22O10	-	HMDB0303764	-	R405_WK1 & R405_WK2 & R391_WK2
metab_7644	5,5-Diphenylbarbituric acid	C16H12N2O3	-	HMDB0246852	-	R405_WK1 & R405_WK2 & R391_WK2
metab_6906	5-Hydroxycarvone	C10H14O2	-	HMDB0302755	-	R405_WK1 & R405_WK2 & R391_WK2
metab_2078	5-Thymidylic acid	C10H15N2O8P	C00364	HMDB0001227;PW_C000950	365-07-1	R405_WK1 & R405_WK2 & R391_WK2
metab_7656	6-Amino-2-methyl-2H-1,3-benzoxazin-4(3H)-one	C9H10N2O2	-	HMDB0247711	-	R405_WK1 & R405_WK2 & R391_WK2
metab_2490	6-Hydroxypseudooxynicotine	C10H14N2O2	C01297	HMDB0240264	7424-35-3	R405_WK1 & R405_WK2 & R391_WK2
metab_7131	7-Hydroxybutylidenephthalide 7-(6-malonylglucoside)	C21H24O11	-	HMDB0034753	240823-20-5	R405_WK1 & R405_WK2 & R391_WK2
metab_6611	8-Deoxylactucin	C15H16O4	C09392	HMDB0301858	65725-10-2	R405_WK1 & R405_WK2 & R391_WK2
metab_532	Acoric Acid	C15H24O4	-	HMDB0038165	5956-06-09	R405_WK1 & R405_WK2 & R391_WK2
metab_7066	Ala-Phe-Ala	C15H21N3O4	-	HMDB0304795	-	R405_WK1 & R405_WK2 & R391_WK2
metab_4536	Annonacin	C35H64O7	C20213	HMDB0033327;HMDB0033628	111035-65-5	R405_WK1 & R405_WK2 & R391_WK2
metab_8769	APC	C33H38N4O8	C16542	HMDB0060661;PW_C040679	-	R405_WK1 & R405_WK2 & R391_WK2
metab_5670	APIGENIN-7-GLUCOSIDE	C21H20O10	C04608	HMDB0037340	578-74-5	R405_WK1 & R405_WK2 & R391_WK2
metab_230	Bakkenolide D	C21H28O6S	-	HMDB0034998	18456-03-6	R405_WK1 & R405_WK2 & R391_WK2
metab_6596	Benzo[a]pyrene-7,8-diol	C20H14O2	C14852	HMDB0060438	13345-25-0	R405_WK1 & R405_WK2 & R391_WK2
metab_7887	Benzyl 6-O-beta-D-apiofuranosyl-beta-D-glucoside	C18H26O10	-	HMDB0303056	-	R405_WK1 & R405_WK2 & R391_WK2
metab_6294	Beta-Alanyl-L-histidine	C9H14N4O3	C00386	HMDB0000033;HMDB0256117	305-84-0	R405_WK1 & R405_WK2 & R391_WK2
metab_872	Bismahanine	C46H48N2O4	-	HMDB0040773	155519-87-2	R405_WK1 & R405_WK2 & R391_WK2
metab_191	Butyl (S)-3-hydroxybutyrate [arabinosyl-(1->6)-glucoside]	C19H34O12	-	HMDB0039214	-	R405_WK1 & R405_WK2 & R391_WK2
metab_991	Canarigenin 3-[glucosyl-(1->4)-6-deoxy-alloside]	C35H52O13	-	HMDB0035433	229319-08-8	R405_WK1 & R405_WK2 & R391_WK2
metab_210	Chlorin E6	C34H36N4O6	-	HMDB0059948	-	R405_WK1 & R405_WK2 & R391_WK2
metab_5931	Chrysosplenol	C18H16O8	C10031	HMDB0302736	-	R405_WK1 & R405_WK2 & R391_WK2
metab_5939	Cis,cis-Muconic acid	C6H6O4	C02480	LMFA01170077;HMDB0006331	1119-72-8	R405_WK1 & R405_WK2 & R391_WK2
metab_5761	Citroside A	C19H30O8	-	HMDB0030370	120330-44-1	R405_WK1 & R405_WK2 & R391_WK2
metab_7390	CMP-N-glycoloylneuraminate	C20H31N4O17P	C03691	HMDB0012206	98300-80-2	R405_WK1 & R405_WK2 & R391_WK2
metab_1475	Convalloside	C35H52O15	C19986	HMDB0034195	13473-51-3	R405_WK1 & R405_WK2 & R391_WK2
metab_6623	CpG dinucleotides	C19H26N8O13P2	-	HMDB0250518	-	R405_WK1 & R405_WK2 & R391_WK2
metab_6716	Cristacarpin	C21H22O5	C10206	HMDB0034025;LMPK12070114	74515-47-2	R405_WK1 & R405_WK2 & R391_WK2
metab_2361	Cynaroside A	C21H32O10	-	HMDB0040532	117804-06-5	R405_WK1 & R405_WK2 & R391_WK2
metab_5453	Dactimicin	C18H36N6O6	C17979	HMDB0250824	73196-97-1	R405_WK1 & R405_WK2 & R391_WK2
metab_129	Danielone	C10H12O5	C10674	HMDB0031704	90426-22-5	R405_WK1 & R405_WK2 & R391_WK2
metab_8782	Dermatan L-iduronate	C16H27NO11	C01490	HMDB0060470;HMDB0000632	24967-94-0	R405_WK1 & R405_WK2 & R391_WK2
metab_6571	D-Erythroascorbic acid 1'-a-D-glucoside	C11H16O10	-	HMDB0033627	174339-86-7	R405_WK1 & R405_WK2 & R391_WK2
metab_5346	Desglucocoroloside	C29H44O7	-	HMDB0033709	57361-72-5	R405_WK1 & R405_WK2 & R391_WK2
metab_4200	Desogestrel	C22H30O	C07629	HMDB0014449;LMST02030104	54024-22-5	R405_WK1 & R405_WK2 & R391_WK2
metab_2966	Deuteroporphyrin	C30H30N4O4	-	HMDB0251073;HMDB0000579	448-65-7	R405_WK1 & R405_WK2 & R391_WK2
metab_4272	DG(16:0/18:4(6Z,9Z,12Z,15Z)/0:0)	C37H64O5	C00165	PW_C003157;HMDB0007106	-	R405_WK1 & R405_WK2 & R391_WK2
metab_6859	Dihydroroseoside	C19H32O8	-	HMDB0040614	142235-28-7	R405_WK1 & R405_WK2 & R391_WK2
metab_2301	Diminazene	C14H15N7	C18388	HMDB0251412	536-71-0	R405_WK1 & R405_WK2 & R391_WK2
metab_2392	Disoxaril	C20H26N2O3	C06496	HMDB0251480	-	R405_WK1 & R405_WK2 & R391_WK2
metab_695	Dodecatrienoic acid	C12H18O2	-	HMDB0302622	-	R405_WK1 & R405_WK2 & R391_WK2
metab_1589	Dukunolide C	C28H28O11	-	HMDB0035204	99343-74-5	R405_WK1 & R405_WK2 & R391_WK2
metab_2496	Dukunolide D	C26H28O8	-	HMDB0035732	101560-02-5	R405_WK1 & R405_WK2 & R391_WK2
metab_6078	Echinacoside	C35H46O20	C10450	HMDB0251686;MJDBOTE0000933	82854-37-3	R405_WK1 & R405_WK2 & R391_WK2
metab_8417	Flavonol 3-O-D-glucoside	C21H20O8	C03946	HMDB0252295	-	R405_WK1 & R405_WK2 & R391_WK2
metab_6913	Fluocinolone	C21H26F2O6	C07006	HMDB0252347	807-38-5	R405_WK1 & R405_WK2 & R391_WK2
metab_2909	Fluoxetine glucuronide	C23H26F3NO7	-	PW_C040650;HMDB0060607	96735-71-6	R405_WK1 & R405_WK2 & R391_WK2
metab_6835	Fluticasone 17beta-carboxylic acid	C21H26F2O5	-	HMDB0061092	-	R405_WK1 & R405_WK2 & R391_WK2
metab_7278	Furocoumarinic acid glucoside	C17H18O9	-	HMDB0029601	-	R405_WK1 & R405_WK2 & R391_WK2
metab_7090	Gamma-Dodecalactone	C12H22O2	-	LMFA07040042	-	R405_WK1 & R405_WK2 & R391_WK2
metab_6207	Garcinia lactone dibutyl ester	C14H22O7	-	HMDB0040462	-	R405_WK1 & R405_WK2 & R391_WK2
metab_6278	Geneticin	C20H40N4O10	C17703	HMDB0242565	49863-47-0	R405_WK1 & R405_WK2 & R391_WK2
metab_7078	Glucose butyrate	C10H18O8	-	HMDB0252773	-	R405_WK1 & R405_WK2 & R391_WK2
metab_4980	Glycosides	C29H44O12	C01443	HMDB0031448	-	R405_WK1 & R405_WK2 & R391_WK2
metab_5640	Homosildenafil	C23H32N6O4S	C07259	HMDB0060932;HMDB0247908;HMDB0005039;HMDB0060930;HMDB0253210;HMDB0253271	139755-83-2	R405_WK1 & R405_WK2 & R391_WK2
metab_6218	HT-2 Toxin	C22H32O8	C19952	HMDB0253219	26934-87-2	R405_WK1 & R405_WK2 & R391_WK2
metab_84	Hydroxytyrosol 4'-O-glucoside	C14H20O8	-	HMDB0303789	-	R405_WK1 & R405_WK2 & R391_WK2
metab_2726	Ibuprofen	C13H18O2	C01588	HMDB0001925;PW_C001284;MJDBOTE0001402	15687-27-1	R405_WK1 & R405_WK2 & R391_WK2
metab_5755	Icariside B5	C19H32O8	-	-	-	R405_WK1 & R405_WK2 & R391_WK2
metab_252	Ilomastat	C20H28N4O4	-	HMDB0253401	-	R405_WK1 & R405_WK2 & R391_WK2
metab_935	Kukoamine B	C28H42N4O6	C17616	HMDB0060525	-	R405_WK1 & R405_WK2 & R391_WK2
metab_8080	Kutkoside	C23H28O13	-	HMDB0253836	-	R405_WK1 & R405_WK2 & R391_WK2
metab_1501	L-Alaninamide, N-acetyl-L-tyrosyl-L-valyl-N-((1S)-2-carboxy-1-formylethyl)-	C23H32N4O8	-	HMDB0259949	-	R405_WK1 & R405_WK2 & R391_WK2
metab_2676	Ligusticide	C12H14O2	C16987	HMDB0302720	-	R405_WK1 & R405_WK2 & R391_WK2
metab_7403	Lobucavir	C11H15N5O3	-	HMDB0254142	-	R405_WK1 & R405_WK2 & R391_WK2
metab_691	Loperamide	C29H33ClN2O2	C07080	HMDB0004999	53179-11-6	R405_WK1 & R405_WK2 & R391_WK2
metab_3064	Lucuminamide	C19H27NO11	-	HMDB0031697	-	R405_WK1 & R405_WK2 & R391_WK2
metab_492	Lycoperoside D	C39H65NO12	-	HMDB0034484	81037-16-3	R405_WK1 & R405_WK2 & R391_WK2
metab_335	Lys-Asp-Tyr	C19H28N4O7	-	HMDB0304806	-	R405_WK1 & R405_WK2 & R391_WK2
metab_5839	LysoPI(20:4(5Z,8Z,11Z,14Z)/0:0)	C29H49O12P	-	HMDB0061690	1246430-04-5	R405_WK1 & R405_WK2 & R391_WK2
metab_2910	Lysylmethionine	C11H23N3O3S	-	HMDB0028957	97729-52-7	R405_WK1 & R405_WK2 & R391_WK2
metab_3151	Medicocarpin	C22H24O9	C16223	HMDB0033855	52766-70-8	R405_WK1 & R405_WK2 & R391_WK2
metab_4029	Melongoside O	C45H74O19	-	HMDB0030040	98464-54-1	R405_WK1 & R405_WK2 & R391_WK2
metab_5195	Met-enkephalin-Arg-Phe	C42H56N10O9S	C16043	HMDB0254488	-	R405_WK1 & R405_WK2 & R391_WK2
metab_2454	Methyl cis-p-coumarate 3-(3,7-dimethyl-2,6-octadienyl)	C20H26O3	-	HMDB0041152	-	R405_WK1 & R405_WK2 & R391_WK2
metab_7340	Methylsyringin	C18H26O9	-	HMDB0039570	139742-20-4	R405_WK1 & R405_WK2 & R391_WK2
metab_7043	Mitoxantrone	C22H28N4O6	C11195	HMDB0015335	65271-80-9	R405_WK1 & R405_WK2 & R391_WK2
metab_2819	N1,N10-Dicoumaroylspermidine	C25H31N3O4	-	HMDB0033469	65715-79-9	R405_WK1 & R405_WK2 & R391_WK2
metab_7379	N2-Fructopyranosylarginine	C12H24N4O7	-	HMDB0041541	162966-07-6	R405_WK1 & R405_WK2 & R391_WK2
metab_2677	Naphthalene-1,2,4-trione	C10H6O3	-	HMDB0257698	-	R405_WK1 & R405_WK2 & R391_WK2
metab_7153	Naringin dihydrochalcone	C27H34O14	C09789	HMDB0002927;HMDB0255461	10236-47-2	R405_WK1 & R405_WK2 & R391_WK2
metab_7247	NeuNGc	C11H19NO10	C03410	HMDB0062502	-	R405_WK1 & R405_WK2 & R391_WK2
metab_6902	N'-Hydroxymethylnorcotinine	C10H12N2O2	-	HMDB0001324	157129-55-0	R405_WK1 & R405_WK2 & R391_WK2
metab_5383	Norzolmitripan	C14H17N3O2	-	HMDB0060966	-	R405_WK1 & R405_WK2 & R391_WK2
metab_2896	N-succinyl-chitosan	C22H37N3O15	-	HMDB0255242	-	R405_WK1 & R405_WK2 & R391_WK2
metab_4232	Octadecyl ferulate	C28H46O4	-	HMDB0302977	-	R405_WK1 & R405_WK2 & R391_WK2
metab_6007	Oxyglutinosone	C14H20O3	-	HMDB0302978	-	R405_WK1 & R405_WK2 & R391_WK2
metab_6008	Paeonoside	C27H30O16	C10717	HMDB0037433	20309-70-0;25615-14-9	R405_WK1 & R405_WK2 & R391_WK2
metab_1034	PE(22:6(4Z,7Z,11E,13Z,15E,19Z)-2OH(10S,17)/14:0)	C41H70NO10P	-	HMDB0260655	-	R405_WK1 & R405_WK2 & R391_WK2
metab_2761	Pelargonidin-3,5-diglucoside-5-O-caffeoylglucoside	C36H36O18	-	HMDB0304453	-	R405_WK1 & R405_WK2 & R391_WK2
metab_6800	Perilloside B	C16H24O7	-	HMDB0040465	-	R405_WK1 & R405_WK2 & R391_WK2
metab_2858	Petasitenine	C19H27NO7	C10359	HMDB0030328	60102-37-6	R405_WK1 & R405_WK2 & R391_WK2
metab_6520	Quercetin 3-beta-laminaribioside	C27H30O17	-	HMDB0041358	171828-58-3	R405_WK1 & R405_WK2 & R391_WK2
metab_6900	Queuine	C12H15N5O3	C01449	HMDB0001495	72496-59-4	R405_WK1 & R405_WK2 & R391_WK2
metab_2936	Ruberythric acid	C25H26O13	-	HMDB0257353	-	R405_WK1 & R405_WK2 & R391_WK2
metab_7463	Salicin	C13H18O7	C01451	HMDB0003546	138-52-3	R405_WK1 & R405_WK2 & R391_WK2
metab_181	Sinapine	C16H24NO5+	C00933	HMDB0029379	18696-26-9;84123-22-8	R405_WK1 & R405_WK2 & R391_WK2
metab_4943	Solavetivone	C15H22O	C09737	HMDB0035657	54878-25-0	R405_WK1 & R405_WK2 & R391_WK2
metab_2230	Sterigmatocystin	C18H12O6	C00961	HMDB0030588;LMPK10000001	10048-13-2	R405_WK1 & R405_WK2 & R391_WK2
metab_1554	Taraxacolide 1-O-b-D-glucopyranoside	C21H32O9	-	HMDB0035610	75911-12-5	R405_WK1 & R405_WK2 & R391_WK2
metab_7199	Taraxacoside	C18H22O10	-	HMDB0030055	98449-40-2	R405_WK1 & R405_WK2 & R391_WK2
metab_7362	Tetradeca-4,6-diene-8,10,12-triyne-1-ol	C14H14O2	-	HMDB0302337	-	R405_WK1 & R405_WK2 & R391_WK2
metab_6532	Tetragastrin	C29H36N6O6S	-	HMDB0005775	1947-37-1	R405_WK1 & R405_WK2 & R391_WK2
metab_7912	Thymidine 3'-monophosphate	C10H15N2O8P	-	HMDB0062560	-	R405_WK1 & R405_WK2 & R391_WK2
metab_194	Tiaprost	C20H28O6S	-	HMDB0259070	-	R405_WK1 & R405_WK2 & R391_WK2
metab_6317	Trans-2, 3, 4-Trimethoxycinnamate	C12H14O5	-	HMDB0011721	33130-03-9	R405_WK1 & R405_WK2 & R391_WK2
metab_2424	Trifluoroacetyl-l-lysyl-l-alaninanilide	C17H23F3N4O3	-	HMDB0259204	-	R405_WK1 & R405_WK2 & R391_WK2
metab_6793	Undecanedioic acid	C11H20O4	-	LMFA01170007;HMDB0000888	1852-04-6	R405_WK1 & R405_WK2 & R391_WK2
metab_7460	Veranisatin A	C16H22O8	-	HMDB0040663	153445-92-2	R405_WK1 & R405_WK2 & R391_WK2
metab_4539	Withanolide B	C28H38O5	C00828	HMDB0030020	56973-41-2	R405_WK1 & R405_WK2 & R391_WK2
metab_2734	Xanthine amine congener	C21H28N6O4	-	HMDB0259918	-	R405_WK1 & R405_WK2 & R391_WK2
metab_2710	Zingerone	C11H14O3	C17497	HMDB0032590	122-48-5	R405_WK1 & R405_WK2 & R391_WK2
metab_6910	ZOLAZEPAM	C15H15FN4O	-	HMDB0260040	-	R405_WK1 & R405_WK2 & R391_WK2
metab_368	1-Salicylate glucuronide	C13H14O9	-	HMDB0010313	-	R405_WK1 & R391_WK1 & R391_WK2
metab_5350	20-Oxo-leukotriene E4	C23H35NO6S	-	LMFA03020065;HMDB0012642	-	R405_WK1 & R391_WK1 & R391_WK2
metab_5308	4-Hydroxy-3-prenylbenzoic acid glucoside	C18H24O8	-	HMDB0039891	-	R405_WK1 & R391_WK1 & R391_WK2
metab_2331	Anisatin	C15H20O8	C09294	HMDB0302686	5230-87-5	R405_WK1 & R391_WK1 & R391_WK2
metab_4255	Donhexocin	C35H66O8	-	HMDB0033087	-	R405_WK1 & R391_WK1 & R391_WK2
metab_6536	Epoxyeremopetasinorol	C13H20O3	-	HMDB0029670	182127-78-2	R405_WK1 & R391_WK1 & R391_WK2
metab_5970	Gastrodin	C13H18O7	C16964	HMDB0252648;MJDBOTE0000895	62499-27-8	R405_WK1 & R391_WK1 & R391_WK2
metab_6195	HMDB0304569	C34H42O20	-	-	-	R405_WK1 & R391_WK1 & R391_WK2
metab_7976	Hypoglycin B	C12H18N2O5	C08280	HMDB0029428	502-37-4	R405_WK1 & R391_WK1 & R391_WK2
metab_5983	Isosakuranetin 7-[arabinosyl-(1->6)-glucoside]	C27H32O14	-	HMDB0301983	-	R405_WK1 & R391_WK1 & R391_WK2
metab_7252	Levofloxacin	C18H20FN3O4	C07660	HMDB0001929;MJDBOTE0001687	100986-85-4	R405_WK1 & R391_WK1 & R391_WK2
metab_6966	Methyl 2,3-dihydro-3,5-dihydroxy-2-oxo-3-indoleacetic acid	C11H11NO5	-	HMDB0038942	57061-18-4	R405_WK1 & R391_WK1 & R391_WK2
metab_152	Niazicinin	C17H23NO8	-	HMDB0031947	163812-19-9	R405_WK1 & R391_WK1 & R391_WK2
metab_7237	P-Coumaraldehyde	C9H8O2	C05608	HMDB0040986	2538-87-6;20711-53-9	R405_WK1 & R391_WK1 & R391_WK2
metab_5932	Perindoprilat	C17H28N2O5	C21517	PW_C040677;HMDB0060574	-	R405_WK1 & R391_WK1 & R391_WK2
metab_2722	Poncirin	C28H34O14	C09830	HMDB0037487;LMPK12140333	14941-08-3	R405_WK1 & R391_WK1 & R391_WK2
metab_2328	Ribalinium	C16H20NO4+	C10735	HMDB0033346	6883-22-3	R405_WK1 & R391_WK1 & R391_WK2
metab_3615	Ruscogenin	C27H42O4	C08909	LMST01080038;HMDB0257364	472-11-7	R405_WK1 & R391_WK1 & R391_WK2
metab_6939	S-Acetyldihydrolipoamide-E	C10H19NO2S2	C16255	LMFA08020202;HMDB0006878;PW_C002986	-	R405_WK1 & R391_WK1 & R391_WK2
metab_5025	Scopolamine	C17H21NO4	C01851	HMDB0003573;MJDBOTE0001028	51-34-3	R405_WK1 & R391_WK1 & R391_WK2
metab_7168	Sinapoylputrescine	C15H22N2O4	-	HMDB0033464	70185-57-8	R405_WK1 & R391_WK1 & R391_WK2
metab_2854	Threonylarginine	C10H21N5O4	-	HMDB0029055	13448-26-5	R405_WK1 & R391_WK1 & R391_WK2
metab_2639	2'-hydroxypseudobaptigenin	C16H10O7	C03662	HMDB0304037	-	R405_WK2 & R391_WK1 & R391_WK2
metab_2868	Beta-Santalol	C15H24O	C09720	LMPR0103800003;HMDB0036716	77-42-9	R405_WK2 & R391_WK1 & R391_WK2
metab_2510	Carthamone	C21H20O11	C08598	LMPK12120410;HMDB0037377	86579-00-2	R405_WK2 & R391_WK1 & R391_WK2
metab_6905	Desaminotyrosine	C9H10O3	C01744	HMDB0002199	501-97-3	R405_WK2 & R391_WK1 & R391_WK2
metab_4187	DG(18:4(6Z,9Z,12Z,15Z)/18:1(9Z)/0:0)	C39H66O5	C00165	PW_C003385;HMDB0007334	-	R405_WK2 & R391_WK1 & R391_WK2
metab_6943	Esmolol	C16H25NO4	C06980	PW_C008734;HMDB0014333	103598-03-4	R405_WK2 & R391_WK1 & R391_WK2
metab_4896	Kaempferol 3-(2',6'-di-(E)-p-coumarylglucoside)	C39H32O15	-	-	-	R405_WK2 & R391_WK1 & R391_WK2
metab_5989	Methyl (3x,10R)-dihydroxy-11-dodecene-6,8-diynoate 10-glucoside	C19H26O9	-	HMDB0040896	152141-43-0	R405_WK2 & R391_WK1 & R391_WK2
metab_5474	(-)-trans-C75	C14H22O4	-	-	-	R405_WK1 & R405_WK2
metab_7236	(+)-Abscisic Acid	C15H20O4	C06082	HMDB0035140	21293-29-8	R405_WK1 & R405_WK2
metab_5631	(+/-)-11,12-Dihydroxy-5Z,8Z,14Z,17Z-eicosatetraenoic acid	C20H32O4	C14774	HMDB0002314;HMDB0242269;LMFA03060079	192461-95-3	R405_WK1 & R405_WK2
metab_3340	(5alpha,8beta,9beta)-5,9-Epoxy-3,6-megastigmadien-8-ol	C13H20O2	-	HMDB0034672	69927-26-0	R405_WK1 & R405_WK2
metab_5791	(S)-Naringenin 8-C-(2''-rhamnosylglucoside)	C27H32O14	-	HMDB0035426	-	R405_WK1 & R405_WK2
metab_5633	13(S)-HOTrE	C18H30O3	C16316	-	-	R405_WK1 & R405_WK2
metab_5820	2-(4-Morpholinyl)-8-phenyl-4H-1-benzopyran-4-one	C19H17NO3	C15195	HMDB0244699	154447-36-6	R405_WK1 & R405_WK2
metab_5762	2-cyclohexyl-N-(2-ethyl-[1,2,4]triazolo[1,5-a]pyridin-8-yl)acetamide	C16H22N4O	-	-	-	R405_WK1 & R405_WK2
metab_3156	3',4',5'-Trimethoxytricetin 7-[rhamnosyl-(1->6)-glucoside]	C30H36O16	-	HMDB0035439	289915-88-4	R405_WK1 & R405_WK2
metab_3207	3-keto-Digoxigenin	C23H32O5	C07359	HMDB0060746	-	R405_WK1 & R405_WK2
metab_728	3-Sinapoylquinic acid	C18H22O10	-	HMDB0301716	-	R405_WK1 & R405_WK2
metab_4361	4-Androstenediol	C19H30O2	C14210	LMST02020105;HMDB0005849	1156-92-9	R405_WK1 & R405_WK2
metab_7023	8-Acetamido-2-Methyl-7-Oxononanoic Acid	C12H21NO4	-	-	-	R405_WK1 & R405_WK2
metab_539	A-D-Xylopyranoside	C25H26O13	-	-	-	R405_WK1 & R405_WK2
metab_8772	Androsterone glucuronide	C25H38O8	C11135	HMDB0004484;HMDB0002829;PW_C001715	1852-43-3;3602-09-3	R405_WK1 & R405_WK2
metab_5490	Bisphenol A	C15H16O2	C13624	HMDB0032133;MJDBOTE0000553	1980-05-07	R405_WK1 & R405_WK2
metab_6574	Citbismine E	C36H34N2O11	-	HMDB0041436	173429-82-8	R405_WK1 & R405_WK2
metab_6620	Cmp-nana	C20H31N4O16P	C00128	HMDB0250377;HMDB0001176	3063-71-6	R405_WK1 & R405_WK2
metab_6710	Cytidine 5'-monophosphate-N-acetylneuraminic acid	C20H31N4O16P	C00128	HMDB0001176	3063-71-6	R405_WK1 & R405_WK2
metab_2339	Desmethyl Fluvoxamine	C14H19F3N2O2	-	HMDB0251053	-	R405_WK1 & R405_WK2
metab_1344	DG(20:1(11Z)/16:1(9Z)/0:0)	C39H72O5	C00165	PW_C003440;HMDB0007389	-	R405_WK1 & R405_WK2
metab_8035	Glucitol-lysine	C12H26N2O7	-	HMDB0252764	-	R405_WK1 & R405_WK2
metab_7489	Glucose propionate	C9H16O8	-	HMDB0252785	-	R405_WK1 & R405_WK2
metab_8790	Imazamethabenz-methyl	C16H20N2O3	C11494	HMDB0034913	81405-85-8	R405_WK1 & R405_WK2
metab_5982	Kaempferol-3-Glucoside	C21H20O11	C12249	HMDB0037429	480-10-4	R405_WK1 & R405_WK2
metab_5700	L-Citronellol glucoside	C16H30O6	-	HMDB0029850	117895-55-3	R405_WK1 & R405_WK2
metab_4899	L-DOPA n-Butyl Ester	C13H19NO4	-	HMDB0253881	-	R405_WK1 & R405_WK2
metab_3385	LysoPG(18:1(9Z)/0:0)	C24H47O9P	-	HMDB0240602	-	R405_WK1 & R405_WK2
metab_3203	Mevastatin	C23H34O5	C13963	HMDB0254692;MJDBOTE0001563	73573-88-3	R405_WK1 & R405_WK2
metab_4318	Neomycin sulfate	C23H46N6O13	C01737	HMDB0015129;HMDB0242630	1404-04-2	R405_WK1 & R405_WK2
metab_5656	Neryl arabinofuranosyl-glucoside	C21H36O10	-	HMDB0029348	84534-32-7	R405_WK1 & R405_WK2
metab_5600	Peonidin 3-(6''-p-coumaroyl-glucoside) 5-glucoside	C38H41O17+	-	HMDB0038092	51939-65-2	R405_WK1 & R405_WK2
metab_3305	Prostaglandin F1a	C20H36O5	C06475	HMDB0002685	745-62-0	R405_WK1 & R405_WK2
metab_5809	Quercetin 3-O-xylosyl-rutinoside	C32H38O20	-	HMDB0301695	129235-39-8	R405_WK1 & R405_WK2
metab_5770	Quinaprilat	C23H26N2O5	C21540	PW_C022737;HMDB0042005	82768-85-2;85441-60-7	R405_WK1 & R405_WK2
metab_5991	Verdamicin	C20H39N5O7	-	HMDB0259789	-	R405_WK1 & R405_WK2
metab_2617	Vescalin	C27H20O18	-	HMDB0030602;HMDB0031746	36001-47-5;34112-28-2	R405_WK1 & R405_WK2
metab_168	N-Benzoylaspartic acid	C11H11NO5	-	HMDB0034251	4631-12-03	R405_WK1 & R391_WK1
metab_7262	Phenylalanylproline	C14H18N2O3	-	HMDB0011177	7669-65-0	R405_WK1 & R391_WK1
metab_5769	(1E,3E)-1-(4-Fluorophenyl)-2-methyl-1-penten-3-one oxime	C12H14FNO	-	HMDB0242307	-	R405_WK1 & R391_WK2
metab_7421	(1R,3S,4S,6R)-6,9-Dihydroxyfenchone 6-O-b-D-glucoside	C16H26O8	-	HMDB0033222	217960-73-1	R405_WK1 & R391_WK2
metab_7392	(2S,3R,4R,5S,6S)-2-(Hydroxymethyl)-6-phenylmethoxyoxane-3,4,5-triol	C13H18O6	-	HMDB0243491	-	R405_WK1 & R391_WK2
metab_2433	1,2-O-Isopropylidene-D-glucofuranose	C9H16O6	-	HMDB0242729	-	R405_WK1 & R391_WK2
metab_2358	13-Oxo-9,11-tridecadienoic acid	C13H20O3	-	HMDB0034564;LMFA01060202	125407-60-5	R405_WK1 & R391_WK2
metab_7467	2,3,6,7-Tetrahydro-7-methylcyclopent[b]azepin-8(1H)-one	C10H13NO	-	HMDB0039661	97826-67-0	R405_WK1 & R391_WK2
metab_8715	4-Hydroxy-3,5-dimethoxybenzyl ?-D-glucopyranoside	C15H22O9	-	-	-	R405_WK1 & R391_WK2
metab_2380	Glaucarubol 15-O-beta-D-glucopyranoside	C26H38O13	-	HMDB0035909	89202-77-7	R405_WK1 & R391_WK2
metab_8794	Inulobiose	C12H22O11	C01711	HMDB0029898	470-58-6	R405_WK1 & R391_WK2
metab_2643	Linustatin	C16H27NO11	C08333	HMDB0303673	72229-40-4	R405_WK1 & R391_WK2
metab_6183	L-Linalool 3-[xylosyl-(1->6)-glucoside]	C21H36O10	-	HMDB0030421	84543-11-3	R405_WK1 & R391_WK2
metab_2809	Midodrine	C12H18N2O4	C07890	HMDB0014356	133163-28-7;42794-76-3	R405_WK1 & R391_WK2
metab_7410	Murametide	C20H34N4O11	-	HMDB0254950	-	R405_WK1 & R391_WK2
metab_2364	Mycarose	C7H14O4	-	HMDB0254966	-	R405_WK1 & R391_WK2
metab_6180	Myricatomentoside I	C26H32O10	-	HMDB0031536	191999-61-8	R405_WK1 & R391_WK2
metab_5602	Phenylethylmalonamide	C11H14N2O2	C07499	HMDB0245113	7206-76-0	R405_WK1 & R391_WK2
metab_6117	Proparacaine	C16H26N2O3	C07383	PW_C009271;HMDB0014945	499-67-2	R405_WK1 & R391_WK2
metab_2618	Prostaglandin I2	C20H32O5	C01312	PW_C001028;HMDB0001335;LMFA03010087	35121-78-9	R405_WK1 & R391_WK2
metab_6138	Theogallin	C14H16O10	C10834	HMDB0039287	53584-43-3;17365-11-6	R405_WK1 & R391_WK2
metab_1783	Spermine	C10H26N4	C00750	PW_C000970;HMDB0001256	71-44-3	R405_WK2 & R391_WK1
metab_5347	Corticosterone acetate	C23H32O5	-	HMDB0250464	-	R405_WK2 & R391_WK1
metab_3418	Norethynodrel	C20H26O2	C14249	HMDB0255736	68-23-5	R405_WK2 & R391_WK2
metab_5711	Methiocarb Sulfoxide	C11H15NO3S	-	-	-	R405_WK2 & R391_WK2
metab_6391	Plumieride	C21H26O12	C09797	HMDB0256647	511-89-7	R405_WK2 & R391_WK2
metab_6567	Prenyl glucoside	C11H20O6	C09808	HMDB0031876	117861-55-9	R405_WK2 & R391_WK2
metab_6219	16,17-Dihydro-16alpha,17-dihydroxygibberellin A4 17-glucoside	C25H36O12	-	HMDB0040647	159858-83-0	R391_WK1 & R391_WK2
metab_7151	2-[4-[4-(4-Carbamimidoylphenyl)piperazin-1-yl]piperidin-1-yl]acetic acid	C18H27N5O2	-	HMDB0252929	-	R391_WK1 & R391_WK2
metab_7367	2-Cyclohexen-1-one	C6H8O	C02395	HMDB0245089	930-68-7	R391_WK1 & R391_WK2
metab_2592	Alpha-Bisabolol oxide B	C15H26O2	C16774	HMDB0038197	26184-88-3	R391_WK1 & R391_WK2
metab_7531	Ciprofloxacin-7-ethylenediamine	C15H16FN3O3	-	HMDB0250269	-	R391_WK1 & R391_WK2
metab_5500	D-erythro-Sphingosine C-15	C15H31NO2	-	-	-	R391_WK1 & R391_WK2
metab_4139	DG(11D3/9D5/0:0)	C43H72O7	C00165	PW_C063614;HMDB0116376	-	R391_WK1 & R391_WK2
metab_4383	DG(8:0/8:0/0:0)	C19H36O5	C00165	HMDB0116368;PW_C062137	-	R391_WK1 & R391_WK2
metab_8786	Farnesol	C15H26O	C06081	LMPR0103010008;HMDB0243636;HMDB0004305;MJDBOTE0000461	4602-84-0	R391_WK1 & R391_WK2
metab_3037	Germacrenone	C15H26O2	-	HMDB0035887	99957-12-7	R391_WK1 & R391_WK2
metab_2650	Gibberellin A29	C19H24O6	C06096	LMPR0104170036;HMDB0303458	-	R391_WK1 & R391_WK2
metab_4195	Isoetharine	C13H21NO3	C07053	HMDB0014366	530-08-5	R391_WK1 & R391_WK2
metab_3304	Leucomalachite green	C23H26N2	-	HMDB0254033	-	R391_WK1 & R391_WK2
metab_202	Sotorasib	C30H30F2N6O3	-	HMDB0304845	-	R391_WK1 & R391_WK2
metab_6742	(+)-(1R,2R)-1,2-Diphenylethane-1,2-diol	C14H14O2	C16015	HMDB0012111	52340-78-0	R405_WK1 only
metab_4617	(all-Z)-8,11,14-Heptadecatrienal	C17H28O	C16343	HMDB0041333	56797-44-5	R405_WK1 only
metab_5946	13-Nor-6-eremophilene-8,11-dione	C14H20O2	-	HMDB0037606	348119-85-7	R405_WK1 only
metab_2191	2-Hydroxydecanedioic acid	C10H18O5	-	HMDB0000424	103963-71-9	R405_WK1 only
metab_2261	4-(Methylnitrosamino)-1-(3-pyridyl)-1-butanol glucuronide	C16H23N3O8	C19605	HMDB0060383	131119-04-5	R405_WK1 only
metab_4747	5-Deoxydiplosporin	C12H16O3	-	HMDB0030681	-	R405_WK1 only
metab_3217	5-Megastigmen-7-yne-3,9-diol 3-glucoside	C19H30O7	-	HMDB0032842	62512-27-0	R405_WK1 only
metab_2188	7-Methylinosine	C11H15N4O5+	C05276	HMDB0003950	20245-33-4	R405_WK1 only
metab_6553	Cordycepin	C10H13N5O3	C08431	HMDB0250451;MJDBOTE0001321	73-03-0	R405_WK1 only
metab_1265	DG(PGJ2/i-14:0/0:0)	C37H62O7	-	HMDB0298790	-	R405_WK1 only
metab_4362	Dihomo-alpha-linolenic acid	C20H34O2	C16522	HMDB0060039	17046-59-2	R405_WK1 only
metab_4667	Dihydroperillic acid	C10H16O2	-	HMDB0251324	-	R405_WK1 only
metab_6729	Ecgonine Methyl Ester	C10H17NO3	C12448	HMDB0006406;HMDB0062751	7143-09-01	R405_WK1 only
metab_4493	Fauronyl acetate	C17H28O3	-	HMDB0036422	2658-82-4	R405_WK1 only
metab_1293	Ginsenoside Rh3	C36H60O7	-	HMDB0039645	105558-26-7	R405_WK1 only
metab_396	Glu Ile Trp	C22H30N4O6	-	-	-	R405_WK1 only
metab_2390	Hycanthone	C20H24N2O2S	-	HMDB0039696;HMDB0253234	134434-71-2	R405_WK1 only
metab_5861	Hydroxymedioresinol	C15H18O8	-	HMDB0304581	-	R405_WK1 only
metab_782	Lavoltidine	C19H29N5O2	C11805	HMDB0254182	76956-02-0	R405_WK1 only
metab_5668	Menthyl pyrrolidone carboxylate	C16H30O6	C03962	HMDB0032368	52528-10-6	R405_WK1 only
metab_2956	Narirutin	C27H32O14	C09793	LMPK12140236;HMDB0033740	14259-46-2	R405_WK1 only
metab_779	N-Feruloyltyramine	C18H19NO4	C02717	HMDB0029365	66648-43-9	R405_WK1 only
metab_6848	Norajmaline	C19H24N2O2	C11810	HMDB0304439	-	R405_WK1 only
metab_2607	Parishin C	C32H40O19	C17466	HMDB0256129	-	R405_WK1 only
metab_666	Ptelatoside B	C20H28O10	-	HMDB0034447	90852-99-6	R405_WK1 only
metab_1238	Methyl-[12]-gingerdiol	C24H42O4	-	HMDB0303110	-	R405_WK2 only
metab_2360	Carbendazim	C9H9N3O2	C10897	HMDB0031769	10605-21-7	R405_WK2 only
metab_2602	Methyl salicylate O-[rhamnosyl-(1->6)-glucoside]	C20H28O12	-	HMDB0033138	-	R405_WK2 only
metab_2646	Corynanthine	C21H26N2O3	C09256	HMDB0015464;HMDB0250478	146-48-5	R405_WK2 only
metab_6264	DIBOA trihexose	C17H14O8	C11620	HMDB0304558	-	R405_WK2 only
metab_6815	1-O-Sinapoyl-beta-D-glucose	C17H22O10	C01175	HMDB0302379	-	R405_WK2 only
metab_7430	3-(3,4-Dihydroxyphenyl)-2-methoxypropionic acid	C10H12O5	-	HMDB0041663	-	R405_WK2 only
metab_8798	Kaempferol	C15H10O6	C05903	LMPK12110003;HMDB0005801;HMDB0032008;MJDBOTE0000798	80714-53-0;520-18-3	R405_WK2 only
metab_1142	Auberganol	C15H28O2	-	HMDB0039715	102490-02-8	R391_WK1 only
metab_1299	DG(20:0/PGJ2/0:0)	C43H74O7	-	HMDB0296295	-	R391_WK1 only
metab_3390	1-O-Hexadecyl-sn-glycero-3-phosphocholine	C24H52NO6P	C13903	HMDB0243890;LMGP01060010	-	R391_WK1 only
metab_3601	PA(20:5(5Z,8Z,11Z,14Z,17Z)/18:1(9Z))	C41H69O8P	C00416	PW_C062625;HMDB0115204;LMGP10010856	-	R391_WK1 only
metab_4647	MG(0:0/i-14:0/0:0)	C17H34O4	-	HMDB0072853	-	R391_WK1 only
metab_6194	Gancaonin D	C21H20O7	-	LMPK12050263;HMDB0038396	124596-88-9	R391_WK1 only
metab_7366	4-Methylbenzyl alcohol	C8H10O	C06757	HMDB0041609	589-18-4	R391_WK1 only
metab_1096	7a-Hydroxydehydroepiandrosterone	C19H28O3	C18045	HMDB0004611;LMST02020101	53-00-9	R391_WK2 only
metab_1460	PI(PGJ2/16:2(9Z,12Z))	C45H73O15P	-	HMDB0276269	-	R391_WK2 only
metab_2089	Prostaglandin C1	C20H32O4	C04686	HMDB0060104;LMFA03010160	35687-86-6	R391_WK2 only
metab_3157	PA(i-12:0/PGE2)	C35H61O11P	-	HMDB0267339	-	R391_WK2 only
metab_4127	PG(16:1(9Z)/0:0)	C22H43O9P	-	LMGP04050013	-	R391_WK2 only
metab_5894	Linalool 3,6-oxide primeveroside	C21H36O11	-	HMDB0035489	-	R391_WK2 only
metab_6285	Tramadol N-Oxide	C16H25NO3	-	-	-	R391_WK2 only	1997
