# Supplementary material for: Defense-Related Enzyme Activities and Metabolomic Analysis Reveal Differentially Accumulated Metabolites and Response Pathways for Sheath Blight Resistance in Rice
Source: Plants (Basel). 2024 Dec 19;13(24):3554. doi: 10.3390/plants13243554 (PMC11677778; doi:10.3390/plants13243554)
Supplement: Supplementary file 1 [file plants-13-03554-s001.zip › Table S2.xlsx]

## Sheet: DAMs information
#Supplementary Table S2. List of infomation of DAMs in tolerant and susceptible rice varieties challenged with R.solani
#metabid_id:id of each metabolite in the analysis;metab:name of the metabolite identified;formula:Chemical formula of the metabolite;hmdb_id:metabolite id in HMDB database;SuperClass,superclass based on HMDB database
metab_id	metab	Formula	KEGG Compound ID	hmdb_id	CAS ID	SupperClass
metab_0	Dihydroferulic acid 4-O-glucuronide	C16H20O10	-	HMDB0041723	-	Organic oxygen compounds
metab_10000	Deoxyinosine	C10H12N4O4	C05512	PW_C000050;HMDB0000071;MJDBOTE0001081	890-38-0	Nucleosides, nucleotides, and analogues
metab_10006	Xylobiose	C10H18O9	C01630	HMDB0029894	6860-47-5	Organic oxygen compounds
metab_10024	4'-Thiothymidine	C10H14N2O4S	-	HMDB0246637	-	Nucleosides, nucleotides, and analogues
metab_10029	6-Oxopiperidine-2-carboxylic acid	C6H9NO3	-	HMDB0061705	-	Organic acids and derivatives
metab_10040	Tetrahydrodipicolinate	C7H9NO4	C03972	HMDB0012289	4226-22-6	Organic acids and derivatives
metab_10077	N2-gamma-Glutamylglutamine	C10H17N3O6	C05283	HMDB0011738	10148-81-9	Organic acids and derivatives
metab_10106	4'-O-Galloylsucrose	C19H26O15	-	HMDB0039284	115713-44-5	Benzenoids
metab_10111	Myo-inositol glutamate	C11H17NO10	-	HMDB0254974	-	Organic acids and derivatives
metab_10192	2,5-Dioxopyrrolidin-1-yl 2-(acetylthio)acetate	C8H9NO5S	-	HMDB0247382	-	Organoheterocyclic compounds
metab_10225	L-Proline, 1-acetyl-4-hydroxy-, cis-	C7H11NO4	-	HMDB0253913	-	Organic acids and derivatives
metab_10255	3-Hydroxy-4,5-dimethyl-2(5H)-furanone	C6H8O3	-	HMDB0031306	28664-35-9	Organoheterocyclic compounds
metab_10298	Corchorifatty acid F	C18H32O5	-	HMDB0035919	95341-44-9	Lipids and lipid-like molecules
metab_1031	Allylestrenol	C21H32O	C12811	LMST02030125;HMDB0015500	432-60-0	Lipids and lipid-like molecules
metab_10338	2-Amino-3-carboxymuconic acid semialdehyde	C7H7NO5	C04409	PW_C001026;HMDB0001330	16597-19-6;16597-58-3	Organic acids and derivatives
metab_10366	Isoferuloyl C1-glucuronide	C16H18O10	-	HMDB0041749	-	Phenylpropanoids and polyketides
metab_10394	Susalimod	C21H16N2O5S	-	HMDB0258638	-	Benzenoids
metab_10430	9-Hpode	C18H32O4	C14827	LMFA02000012;HMDB0242602;HMDB0062434	29774-12-7	Lipids and lipid-like molecules
metab_10491	Hydroxyprolylhydroxyproline	C10H16N2O5	-	HMDB0028864	21768-17-2	Organic acids and derivatives
metab_10501	2'-(E)-Feruloyl-3-(arabinosylxylose)	C20H26O12	-	HMDB0030230	-	Phenylpropanoids and polyketides
metab_10514	D-Threo biopterin	C9H11N5O3	C06313	HMDB0251210	-	Organoheterocyclic compounds
metab_10524	2-O-Benzoyl-D-glucose	C13H16O7	-	HMDB0034618	63029-01-6	Organic oxygen compounds
metab_10549	6-O-Benzoyl-alpha-D-glucose	C13H16O7	-	HMDB0303039	-	Benzenoids
metab_10559	N-Acetyl-DL-Valine	C7H13NO3	-	HMDB0011757	96-81-1	Organic acids and derivatives
metab_10577	Isopropyl-beta-D-thiogalactopyranoside	C9H18O5S	-	HMDB0253575	-	Organic oxygen compounds
metab_10605	Carboprost methyl	C22H38O5	-	HMDB0249645	-	Lipids and lipid-like molecules
metab_10632	Hydroxyrubicin	C27H28O12	-	HMDB0253290	-	Phenylpropanoids and polyketides
metab_10636	Dextran-70	C17H32O10	-	HMDB0256672	-	Organic oxygen compounds
metab_10640	2-O-p-Coumaroyl-D-glucose	C15H18O8	-	HMDB0039167	110351-44-5	Phenylpropanoids and polyketides
metab_10763	Gentisic acid	C7H6O4	C00628	HMDB0059999;HMDB0000152	490-79-9	Benzenoids
metab_10839	N-NITROSOMORPHOLINE	C4H8N2O2	C19283	HMDB0255208	59-89-2	Organoheterocyclic compounds
metab_10857	Neohesperidoside	C12H22O10	C08244	HMDB0302540	-	Organic oxygen compounds
metab_10863	Verbenalol	C11H14O5	-	HMDB0303044	-	Lipids and lipid-like molecules
metab_10870	Benzyl alcohol beta-D-rutinoside	C19H28O10	-	HMDB0303057	-	Organic oxygen compounds
metab_10871	5-(delta-Carboxybutyl)homocysteine	C8H15NO4S	-	HMDB0246764	-	Organic acids and derivatives
metab_10875	Methotrexate	C20H22N8O5	C01937	PW_C009057;HMDB0014703;HMDB0248287;MJDBOTE0000857	1959-05-02	Organic acids and derivatives
metab_10879	Oleuropein	C25H32O13	C09794	HMDB0035872;MJDBOTE0001617	32619-42-4	Lipids and lipid-like molecules
metab_10882	Lumiflavin	C13H12N4O2	-	HMDB0254201	-	Organoheterocyclic compounds
metab_10891	Arillatose B	C22H30O14	-	-	-
metab_10899	Kaempferol 3-rhamnoside-7-glucoside	C20H18O6	C10627	LMPK12111864;HMDB0304571	-	Lignans, neolignans and related compounds
metab_10910	(7'R,8'R)-4,7'-Epoxy-3'-methoxy-4',5,9,9'-lignanetetrol 9'-glucoside	C25H32O11	-	HMDB0038710	-	Phenylpropanoids and polyketides
metab_10922	Diosbulbinoside F	C26H34O12	-	HMDB0036783	66756-58-9	Lipids and lipid-like molecules
metab_10953	Monotropeoside	C19H26O12	-	HMDB0303042	-	Organic oxygen compounds
metab_10955	Carbofuran	C12H15NO3	C14291	HMDB0031770	1563-66-2	Organoheterocyclic compounds
metab_10960	2-Hydroxybenzaldehyde O-[xylosyl-(1->6)-glucoside]	C18H24O11	-	HMDB0034157	14907-56-3	Organic oxygen compounds
metab_10969	4-Hydroxymandelic Acid	C8H8O4	C11527	HMDB0000822	1198-84-1	Benzenoids
metab_10995	Astilbin	C21H22O11	C17449	HMDB0033850;HMDB0242667;MJDBOTE0000979	29838-67-3	Phenylpropanoids and polyketides
metab_11018	Succinic acid semialdehyde	C4H6O3	C00232	PW_C000972;LMFA06000118;HMDB0001259	692-29-5	Lipids and lipid-like molecules
metab_11052	Curvulin	C12H14O5	-	-	-
metab_11065	L-Asparagine	C4H8N2O3	C00152	HMDB0000168;PW_C000110;HMDB0251512;MJDBOTE0000518	70-47-3	Organic acids and derivatives
metab_11099	(S)-Methylmalonic acid semialdehyde	C4H6O3	C06002	HMDB0002217;LMFA01060190;PW_C001500	99043-16-0	Organic oxygen compounds
metab_11118	5,6,7,8-Tetrahydromethanopterin	C30H45N6O16P	C01217	HMDB0060403	92481-94-2	Organic oxygen compounds
metab_11119	Mequinol	C7H8O2	-	HMDB0029696	150-76-5	Benzenoids
metab_11126	Liquiritin apioside	C26H30O13	-	HMDB0037491	74639-14-8	Phenylpropanoids and polyketides
metab_11133	4-O-(4-O-Methyl-alpha-D-glucopyranuronosyl)-L-arabinose	C12H20O11	-	HMDB0039725	-	Organic oxygen compounds
metab_11143	Asparaginyl-Tryptophan	C15H18N4O4	-	HMDB0028742	-	Organic acids and derivatives
metab_11149	Plicatic acid	C20H22O10	C10873	HMDB0256643	16462-65-0	Lignans, neolignans and related compounds
metab_11151	METAMITRON	C10H10N4O	C10930	HMDB0254501	41394-05-2	Organoheterocyclic compounds
metab_11172	(S)-Mandelic acid O-beta-D-Glucopyranoside	C14H18O8	-	HMDB0038335	-	Organic oxygen compounds
metab_11181	Ligustroside	C25H32O12	-	HMDB0034751	35897-92-8	Lipids and lipid-like molecules
metab_11184	4'-Hydroxyfenoprofen glucuronide	C21H22O10	-	HMDB0060772	-	Benzenoids
metab_11196	2-Oxo-4-hydroxy-4-carboxy-5-ureidoimidazoline	C5H6N4O5	C12248	HMDB0301917;HMDB0059663	1320343-65-4	Organic acids and derivatives
metab_11224	Galactonolactone	C6H10O6	C03383	HMDB0002541	2426-46-2	Organoheterocyclic compounds
metab_11225	Gamma-Glutamylasparagine	C9H15N3O6	-	HMDB0029144	38681-07-1	Organic acids and derivatives
metab_11241	PA(2:0/5-iso PGF2VI)	C23H39O11P	-	HMDB0266529	-	Not Available
metab_11242	Gamma-Glutamyl-beta-(isoxazolin-5-on-2-yl)alanine	C11H15N3O7	-	HMDB0040515	142115-24-0	Organic acids and derivatives
metab_11253	Chrysin 6-C-glucoside-8-C-alpha-L-arabinopyranoside	C26H28O13	-	LMPK12110138	-	Organoheterocyclic compounds
metab_11256	Pterin	C6H5N5O	C00715	HMDB0000802	2236-60-4	Phenylpropanoids and polyketides
metab_11259	Isoorientin 2''-[p-coumaroyl-(->6)-glucoside]	C36H36O18	-	HMDB0032910	220948-74-3
metab_11263	Xanthoplanine	C21H26NO4+	-	HMDB0033356	6872-88-4	Alkaloids and derivatives
metab_11286	4-Nitrocatechol	C6H5NO4	C02235	HMDB0002916	3316-09-04	Benzenoids
metab_11308	Acacetin 7-[apiosyl(1->6)-glucoside]	C27H30O14	C01470	HMDB0035023	239106-94-6	Phenylpropanoids and polyketides
metab_11319	5C-aglycone	C16H16O4	-	HMDB0004810	34927-45-2	Lipids and lipid-like molecules
metab_11413	(1R,6R)-6-hydroxy-2-succinylcyclohexa-2,4-diene-1-carboxylate	C11H12O6	C05817	HMDB0303951	-	Organic acids and derivatives
metab_11427	Quercetin 3,7-Dimethyl Ether	C17H14O7	C01265	LMPK12112731;HMDB0029263	2068-02-02	Phenylpropanoids and polyketides
metab_11429	Suspensolide F	C21H34O12	C17429	HMDB0031918	64703-86-2	Lipids and lipid-like molecules
metab_11436	(1S,3R,4R)-8,10-Dihydroxyfenchone 10-O-b-D-glucoside	C16H26O8	-	HMDB0033223	217960-77-5	Lipids and lipid-like molecules
metab_11450	Beta-D-Glucopyranuronic acid	C13H14O9	C08350	HMDB0010314	29315-53-5	Organic oxygen compounds
metab_11457	Deoxycholylasparagine	C28H46N2O6	-	HMDB0242421	-	Not Available
metab_11472	3',5'-Dideoxythymidine	C10H14N2O3	-	HMDB0246113	-	Organoheterocyclic compounds
metab_11489	Tripdiolide	C20H24O7	C09202	HMDB0259259	38647-10-8	Organoheterocyclic compounds
metab_11494	3-(5'-methylthio)pentylmalate	C10H16O5S-2	C17223	HMDB0304110	-	Organic acids and derivatives
metab_11502	Biocytin	C16H28N4O4S	C05552	PW_C001785;HMDB0003134	576-19-2	Organic acids and derivatives
metab_11509	Arphamenine B	C16H24N4O4	-	HMDB0248615	-	Organic acids and derivatives
metab_11523	Ethyl 4-(acetylthio)butyrate	C8H14O3S	-	HMDB0032259;LMFA07010866	104228-51-5	Lipids and lipid-like molecules
metab_11524	Metronidazole benzoate	C13H13N3O4	C07203	HMDB0254688;HMDB0015052	443-48-1	Benzenoids
metab_11537	Imipenem	C12H17N3O4S	C06665	HMDB0015536	74431-23-5;64221-86-9	Organoheterocyclic compounds
metab_11552	Methyl (3b,11x)-3-Hydroxy-8-oxo-6-eremophilen-12-oate	C16H24O4	-	HMDB0041229	64964-00-7	Lipids and lipid-like molecules
metab_11559	Spinosin B	C38H40O18	-	HMDB0037464	77690-92-7	Phenylpropanoids and polyketides
metab_11588	5-hydroxy-2-oxo-4-ureido-2,5-dihydro-1H imidazole-5-carboxylate	C5H5N4O5-	-	HMDB0304214	-	Organic acids and derivatives
metab_11594	Strictosidine	C27H34N2O9	C03470	HMDB0304492	20824-29-7	Lipids and lipid-like molecules
metab_11623	Gamma-Glutamyl-beta-aminopropiononitrile	C8H13N3O3	C06114	HMDB0060477	-	Organic acids and derivatives
metab_11651	P-Benzosemiquinone	C6H6O2	C02389	HMDB0256033	-	Benzenoids
metab_1168	13(S)-HpODE	C18H32O4	C04717	HMDB0003871	33964-75-9	Lipids and lipid-like molecules
metab_11695	Kuwanon J	C40H38O10	-	HMDB0030112	83709-26-6	Phenylpropanoids and polyketides
metab_1170	Leupeptin	C20H38N6O4	C01591	HMDB0254042	24365-47-7	Organic acids and derivatives
metab_11737	Gibberellin A8-catabolite	C19H22O7	C11870	LMPR0104170027;HMDB0304364	78791-79-4	Lipids and lipid-like molecules
metab_11742	2-Methoxy-5-nitrophenol	C7H7NO4	C17385	-	636-93-1
metab_11743	(R)-Angolensin	C16H16O4	-	-	-
metab_11750	Belotecan	C25H27N3O4	-	HMDB0248935	-	Alkaloids and derivatives
metab_11776	ADP-Ribosyl-L-arginine	C21H35N9O15P2	-	HMDB0001260	103960-56-1	Nucleosides, nucleotides, and analogues
metab_11793	Pilocarpine	C11H16N2O2	C07474	HMDB0015217;MJDBOTE0001565	92-13-7;54-71-7	Alkaloids and derivatives
metab_11825	Flurbiprofen glucuronide	C21H21FO8	-	HMDB0060918	-	Organic oxygen compounds
metab_11834	Tetramethylquercetin 3-rutinoside	C31H38O16	-	HMDB0039337	58528-03-3	Phenylpropanoids and polyketides
metab_11841	Oxazepam	C15H11ClN2O2	C07359	HMDB0014980	604-75-1	Organoheterocyclic compounds
metab_11847	DIMP	C10H13N4O7P	C06196	HMDB0006555;HMDB0251357	3393-18-8	Nucleosides, nucleotides, and analogues
metab_11848	Kynuramine	C9H12N2O	-	HMDB0012246	363-36-0	Organic oxygen compounds
metab_11851	[6]-Gingerdiol 4'-O-beta-D-glucopyranoside	C23H38O9	-	HMDB0036122	-	Organic oxygen compounds
metab_11890	[6]-Gingerdiol 5-O-beta-D-glucopyranoside	C23H38O9	-	HMDB0036123	-	Lipids and lipid-like molecules
metab_11905	Camellianin A	C29H32O15	-	HMDB0029908	109232-77-1	Phenylpropanoids and polyketides
metab_11917	(1(10)E,4a,5E)-1(10),5-Germacradiene-12-acetoxy-4,11-diol	C17H28O4	-	HMDB0038798	143305-08-2	Lipids and lipid-like molecules
metab_11937	7-Hydroxy granisetron	C18H24N4O2	-	HMDB0247255	-	Organoheterocyclic compounds
metab_11973	Starch, pregelatinized	C27H48O20	-	HMDB0303308	-	Organic oxygen compounds
metab_12007	Nitrosobenzene	C6H5NO	C06876	HMDB0255658	586-96-9	Benzenoids
metab_12094	3-Methoxyanthranilate	C8H9NO3	C05831	HMDB0060374	-	Benzenoids
metab_12135	9,10-Epoxystearic acid	C18H34O3	C19418	LMFA02000326;HMDB0247617	-	Lipids and lipid-like molecules
metab_12155	(10Z,14E,16E)-10,14,16-Octadecatrien-12-ynoic acid	C18H26O2	-	LMFA01030919;HMDB0035963	-	Lipids and lipid-like molecules
metab_126	Xanthocerin	C13H12O5	-	-	-
metab_1274	Armillatin	C38H58O6	-	HMDB0038743	139051-17-5	Lipids and lipid-like molecules
metab_1298	MGDG(18:2/18:3)	C45H76O10	-	-	-
metab_12980	Inuline	C32H46N2O8	C08659	HMDB0248466	22413-78-1	Lipids and lipid-like molecules
metab_13005	2-Dodecoxyethyl Hydrogen Sulfate	C14H30O5S	-	-	-
metab_1302	1-(cis-13-Docosenoyl)-rac-glycerol	C25H48O4	-	HMDB0254855	-	Lipids and lipid-like molecules
metab_13026	Dodecyl Hydrogen Sulfate	C12H26O4S	-	-	-
metab_13031	Endomorphin-1	C34H38N6O5	C15890	HMDB0005773	189388-22-5	Organic acids and derivatives
metab_13127	LysoPE(0:0/18:3(9Z,12Z,15Z))	C23H42NO7P	-	HMDB0011479	-	Lipids and lipid-like molecules
metab_13149	PA(10:0/i-16:0)	C29H57O8P	C00416	PW_C064000;HMDB0115615	-	Lipids and lipid-like molecules
metab_1316	Digalactosyldiacylglycerol	C49H88O15	-	HMDB0260014	-	Lipids and lipid-like molecules
metab_13191	Kukoamine C	C28H42N4O6	C17617	HMDB0060526	-	Benzenoids
metab_13212	Rutacridone	C19H17NO3	C10738	HMDB0033852	17948-33-3	Organoheterocyclic compounds
metab_13235	4,7,10,13-Hexadecatetraenoic acid	C16H26O2	-	HMDB0253125;HMDB0246620;LMFA01030702	-	Lipids and lipid-like molecules
metab_133	(1R*,2R*,4R*,8S*)-p-Menthane-1,2,8,9-tetrol 9-glucoside	C16H30O9	-	HMDB0039976	402593-84-4	Lipids and lipid-like molecules
metab_13447	Tricycloekasantalol	C12H20O	-	HMDB0039339	16933-12-3	Lipids and lipid-like molecules
metab_13538	Descladinose roxithromycin	C33H62N2O12	-	HMDB0060814	-	Organic oxygen compounds
metab_13571	Malvidin 3-(6-malonylglucoside) 5-glucoside	C32H37O20+	-	HMDB0038822	-	Phenylpropanoids and polyketides
metab_13573	Rhamnazin 3-sophoroside	C29H34O17	-	HMDB0038235	259234-18-9	Phenylpropanoids and polyketides
metab_13580	DG(20:3(8Z,11Z,14Z)-2OH(5,6)/2:0/0:0)	C25H42O7	-	HMDB0296940	-	Not Available
metab_13583	MG(0:0/5-iso PGF2VI/0:0)	C21H36O7	-	HMDB0260537	-	Not Available
metab_13606	Melatonin	C13H16N2O2	C01598	HMDB0001389;PW_C001074;MJDBZSJ0000127	73-31-4	Organoheterocyclic compounds
metab_13634	(3b,4b,11b,14b)-11-Ethoxy-3,4-epoxy-14-hydroxy-12-cyathen-15-al 14-xyloside	C27H42O8	-	HMDB0034617	178120-49-5	Lipids and lipid-like molecules
metab_13659	Kiwiionoside	C19H34O9	-	HMDB0038691	141897-12-3	Lipids and lipid-like molecules
metab_13679	5,7-Dihydroxy-6-methoxyflavone 5-rhamnoside	C22H22O9	-	HMDB0033098;LMPK12111091	163350-29-6	Phenylpropanoids and polyketides
metab_13749	N-Acetyl-L-methionine	C7H13NO3S	C02712	HMDB0011745	65-82-7	Organic acids and derivatives
metab_13864	(Z)-Resveratrol 3,4'-diglucoside	C26H32O13	-	HMDB0039910	-	Phenylpropanoids and polyketides
metab_13865	Sapacitabine	C26H42N4O5	-	HMDB0257481	-	Nucleosides, nucleotides, and analogues
metab_13866	10,11-dihydro-20-trihydroxy-leukotriene B4	C20H34O7	-	LMFA03020044;HMDB0012503	-	Lipids and lipid-like molecules
metab_13867	(3S,5R,6S,7E,9x)-7-Megastigmene-3,6,9-triol 9-glucoside	C19H34O8	-	LMFA13010057;HMDB0041176	-	Lipids and lipid-like molecules
metab_13919	17-Aminogeldanamycin	C28H39N3O8	-	HMDB0259661	-	Phenylpropanoids and polyketides
metab_13921	1-O-E-Cinnamoyl-(6-arabinosylglucose)	C20H26O11	-	HMDB0030294	181373-66-0	Phenylpropanoids and polyketides
metab_13925	Hallacridone	C18H13NO4	-	HMDB0029826	109897-77-0	Organoheterocyclic compounds
metab_13964	Irigenol	C15H10O8	-	-	-
metab_14012	Lactucin	C15H16O5	C09489	HMDB0035814	1891-29-8	Organoheterocyclic compounds
metab_14029	Cortolone-3-glucuronide	C27H42O11	-	HMDB0010320	56162-46-0	Lipids and lipid-like molecules
metab_14035	(+)-Gallocatechin	C15H14O7	C12127	LMPK12020002;HMDB0038365	970-73-0	Phenylpropanoids and polyketides
metab_14042	Cyclopropaneoctanoic acid	C11H20O2	-	HMDB0250676	-	Lipids and lipid-like molecules
metab_14069	Leu-Leu-Tyr	C21H33N3O5	C11331	HMDB0304804	20368-24-5	Organic acids and derivatives
metab_14074	7-Methyl-1,4,5-naphthalenetriol 4-[xylosyl-(1->6)-glucoside]	C22H28O12	-	HMDB0034909	-	Organic oxygen compounds
metab_14111	Milrinone	C12H9N3O	C07224	HMDB0014380;MJDBOTE0001493	78415-72-2	Organoheterocyclic compounds
metab_14155	Valdiate	C17H26O5	-	HMDB0040980	162232-32-8	Lipids and lipid-like molecules
metab_14176	(2R,6x)-7-Methyl-3-methylene-1,2,6,7-octanetetrol 2-glucoside	C16H30O9	-	HMDB0033216	219814-32-1	Lipids and lipid-like molecules
metab_14205	Neoisoastilbin	C21H22O11	C17449	HMDB0033850;HMDB0242667	29838-67-3	Phenylpropanoids and polyketides
metab_14277	Glutaminyltryptophan	C16H20N4O4	-	HMDB0028808	66851-83-0	Organic acids and derivatives
metab_14291	8-Oxoguanosine	C10H13N5O6	-	HMDB0003333;HMDB0247459;HMDB0002044	3868-31-3;88847-89-6	Nucleosides, nucleotides, and analogues
metab_1430	D-Digitoxose	C6H12O4	C21045	HMDB0251279	-	Organic oxygen compounds
metab_14309	Pinostilbenoside	C21H24O8	-	HMDB0039273	58762-96-2	Phenylpropanoids and polyketides
metab_14314	Stachyose	C24H42O21	C01613	PW_C001923;HMDB0003553;MJDBOTE0000475	470-55-3;10094-58-3;470-55-3	Organic oxygen compounds
metab_14337	Pentostatin	C11H16N4O4	C02267	HMDB0014692;HMDB0245535	53910-25-1	Organoheterocyclic compounds
metab_14349	Clemaphenol A	C20H22O6	C17808	-	-
metab_14383	5-Hexenyl glucosinolate	C13H23NO9S2	-	HMDB0038416	76265-24-2	Organic oxygen compounds
metab_14397	Pimelic acid	C7H12O4	C02656	HMDB0000857;LMFA01170051	111-16-0	Lipids and lipid-like molecules
metab_14398	(1E,4Z,6a,8b,10a)-8-Angeloyloxy-10,15-dihydroxy-3-oxo-1,4,11(13)-germacratrien-12,6-olide	C20H24O7	-	HMDB0032731	84588-88-5	Lipids and lipid-like molecules
metab_14427	Camphorsulfonic acid	C10H16O4S	-	HMDB0243496	-	Lipids and lipid-like molecules
metab_14429	Khellin	C14H12O5	C09010	HMDB0253797;LMPK13110001	82-02-0	Organoheterocyclic compounds
metab_14442	Perindopril	C19H32N2O5	C07706	HMDB0014928;PW_C009254;MJDBOTE0001391	107133-36-8;82834-16-0	Organic acids and derivatives
metab_14443	Dictyoquinazol C	C18H18N2O5	-	HMDB0040442	-	Organoheterocyclic compounds
metab_14446	Protoanemonin	C5H4O2	C07090	HMDB0060503	108-28-1	Organoheterocyclic compounds
metab_14451	Gemcitabine	C9H11F2N3O4	C07650	PW_C008951;HMDB0014584	95058-81-4	Nucleosides, nucleotides, and analogues
metab_14465	Icariside E5	C26H34O11	-	HMDB0034749	126176-79-2	Phenylpropanoids and polyketides
metab_14501	3-Hydroxy-1-(4-hydroxyphenyl)-1-Propanone	C9H10O3	-	HMDB0040645	53170-93-7	Organic oxygen compounds
metab_1452	Coniferaldehyde	C10H10O3	C02666	HMDB0141782	20649-42-7;458-36-6	Benzenoids
metab_14521	Hesperetin 7-glucoside	C22H24O11	-	HMDB0030747	2500-68-7	Lipids and lipid-like molecules
metab_14526	Piperonyl acetate	C10H10O4	-	HMDB0032614	326-61-4	Organoheterocyclic compounds
metab_14528	Ser-Tyr	C12H16N2O5	-	HMDB0029051;HMDB0258243	21435-27-8	Organic acids and derivatives
metab_1454	Traumatin	C12H20O3	C16309	LMFA01060093;HMDB0037326	65410-38-0	Lipids and lipid-like molecules
metab_14554	3',7-Dimethoxy-4',5,8-trihydroxyflavone 8-glucoside	C23H24O12	-	HMDB0040479	100997-33-9	Phenylpropanoids and polyketides
metab_14555	Ascorbyl palmitate	C22H38O7	-	LMFA07010788;HMDB0039883	137-66-6	Lipids and lipid-like molecules
metab_14590	Eriojaposide B	C25H40O11	C17889	HMDB0038029	351412-97-0	Lipids and lipid-like molecules
metab_14614	Ginkgolide C	C20H24O11	C07603	HMDB0036860;LMPR0104540003;MJDBOTE0000932	15291-76-6	Lipids and lipid-like molecules
metab_14616	Undecylenic acid	C11H20O2	C13910	HMDB0033724;LMFA01030036	112-38-9	Lipids and lipid-like molecules
metab_14635	(1S,2S,4S,5R)-1,8-Epoxy-p-menthane-2,5-diol	C10H18O3	-	HMDB0033010	219546-83-5	Organoheterocyclic compounds
metab_14654	10-Acetoxyoleuropein	C27H34O15	-	HMDB0035216	-	Hydrocarbon derivatives
metab_14664	Glucosyl 6-hydroxy-2,6-dimethyl-2E,7-octadienoate	C16H26O8	-	HMDB0035822	191548-38-6	Organic oxygen compounds
metab_14668	5-Hydroxyconiferyl alcohol	C10H12O4	C12205	HMDB0060398	1782-47-4	Benzenoids
metab_14671	Licoagroside A	C23H24O12	-	HMDB0035448	-	Organic oxygen compounds
metab_14696	(1R,2R,4S)-p-Menthane-1,2,8-triol 8-glucoside	C16H30O8	-	HMDB0039894	378254-09-2	Organic oxygen compounds
metab_14710	6'''-Feruloylspinosin	C38H40O18	-	HMDB0247115	-	Phenylpropanoids and polyketides
metab_14711	Gibberellin A20	C19H24O5	C02035	HMDB0303457;LMPR0104170004	19143-87-4	Lipids and lipid-like molecules
metab_14723	(+)-Pinoresinol	C20H22O6	C05366	-	487-36-5
metab_14727	Gancaonin P	C20H18O7	-	HMDB0038398;LMPK12112285	129145-54-6	Phenylpropanoids and polyketides
metab_14738	Homovanillin	C9H10O3	C05581	PW_C002411;HMDB0005175	5703-24-2	Benzenoids
metab_14756	Moracin P	C19H18O5	-	HMDB0040315	102841-46-3	Phenylpropanoids and polyketides
metab_14785	Calendoflaside	C28H32O15	-	HMDB0038819	121064-69-5	Phenylpropanoids and polyketides
metab_14808	Taxifolin 3-arabinoside	C20H20O11	-	HMDB0041418	-	Phenylpropanoids and polyketides
metab_14812	Glycerol 1-propanoate diacetate	C10H16O6	-	HMDB0031640	36600-62-1	Lipids and lipid-like molecules
metab_1482	Cardanoldiene	C21H32O	-	HMDB0029816	51546-63-5	Benzenoids
metab_14834	15-Hydroxy-3-dehydrodeoxyfruticin	C20H24O7	-	HMDB0302665	-	Lipids and lipid-like molecules
metab_14909	2-Nitrophenol	C6H5NO3	C01988	HMDB0245260	88-75-5	Benzenoids
metab_14930	L-Hexahydro-3-imino-1,2,4-oxadiazepine-3-carboxylic acid	C5H9N3O3	-	HMDB0030402	21539-44-6	Organic acids and derivatives
metab_14950	3-Methyl-3-butenyl apiosyl-(1->6)-glucoside	C16H28O10	-	HMDB0031954	198832-72-3	Lipids and lipid-like molecules
metab_14973	2,4-Dihydroxy-7,8-dimethoxy-2H-1,4-benzoxazin-3(4H)-one 2-glucoside	C16H21NO11	-	HMDB0037550	40246-08-0	Organic oxygen compounds
metab_14974	Acetylisoniazid	C8H9N3O2	C07585	HMDB0041821	1078-38-2	Organoheterocyclic compounds
metab_14975	Fructose lactate	C9H16O9	-	HMDB0252491	-	Organic oxygen compounds
metab_15008	Sorgolactone	C18H20O5	C09186	HMDB0039607	141262-39-7	Lipids and lipid-like molecules
metab_1501	L-Alaninamide, N-acetyl-L-tyrosyl-L-valyl-N-((1S)-2-carboxy-1-formylethyl)-	C23H32N4O8	-	HMDB0259949	-	Organic acids and derivatives
metab_15026	Cis-Resveratrol 4'-O-glucuronide	C20H20O9	-	HMDB0041713	-	Phenylpropanoids and polyketides
metab_1503	Rubraflavone B	C30H34O5	-	HMDB0030629;LMPK12110053	54835-68-6	Phenylpropanoids and polyketides
metab_15042	Cambinol	C21H16N2O2S	-	HMDB0249572	-	Organoheterocyclic compounds
metab_15059	Acetyl-DL-Leucine	C8H15NO3	C02710	HMDB0011756	1188-21-2	Organic acids and derivatives
metab_15081	N-alpha-Acetyl-L-citrulline	C8H15N3O4	C15532	HMDB0000856	33965-42-3	Organic acids and derivatives
metab_15084	Fragransol B	C19H22O5	-	HMDB0033538	114394-20-6	Phenylpropanoids and polyketides
metab_15097	Isoschaftoside	C26H28O14	-	LMPK12110243	-
metab_15107	Sambacin	C26H36O12	-	HMDB0038883	85562-86-3	Organic oxygen compounds
metab_15120	Fluazifop	C15H12F3NO4	C18527	HMDB0252322	69335-91-7	Benzenoids
metab_15149	N-Acetylleucine	C8H15NO3	C02710	HMDB0011756	1188-21-2	Organic acids and derivatives
metab_15154	L-Prolinamide, 5-oxo-L-prolyl-L-norvalyl-	C15H24N4O4	-	HMDB0253911	-	Organic acids and derivatives
metab_15170	3,4'-Dimethyquercetin 7-[alpha-L-arabinofuranosyl-(1->6)-glucoside]	C28H32O16	-	HMDB0301964	-	Phenylpropanoids and polyketides
metab_15192	Eriocitrin	C27H32O15	C09732	LMPK12140366;HMDB0005811	13463-28-0	Benzenoids
metab_152	Niazicinin	C17H23NO8	-	HMDB0031947	163812-19-9	Organic oxygen compounds
metab_15205	Ramipril Diketopiperazine	C23H30N2O4	-	HMDB0060869	-	Organic acids and derivatives
metab_15224	Pyridaben	C19H25ClN2OS	C18614	HMDB0256960	96489-71-3	Benzenoids
metab_15225	Parasorbic acid	C6H8O2	C08502	HMDB0301801	10048-32-5	Organoheterocyclic compounds
metab_15248	Syringic acid	C9H10O5	C10833	HMDB0254615;HMDB0002085	530-57-4	Benzenoids
metab_15258	Sumiki's acid	C6H6O4	C20448	HMDB0002432	6338-41-6	Organoheterocyclic compounds
metab_15264	Rapalexin B	C10H8N2O2S	-	HMDB0302105	-	Organoheterocyclic compounds
metab_15269	Zymonic acid	C6H6O5	-	HMDB0031210	24891-71-2	Organoheterocyclic compounds
metab_15272	Nb-trans-Feruloylserotonin glucoside	C26H30N2O9	-	HMDB0032761	-	Organoheterocyclic compounds
metab_15279	Coumarinic acid	C9H8O3	C05838	HMDB0041592;HMDB0304296	495-79-4	Phenylpropanoids and polyketides
metab_15281	Marminal	C16H16O4	-	HMDB0035035	15334-19-7	Phenylpropanoids and polyketides
metab_15282	XANTHONE	C13H8O2	-	HMDB0259922	-	Organoheterocyclic compounds
metab_1530	1-[(4-chlorophenyl)methyl]-3-[[1-(hydroxymethyl)cyclopropyl]methyl]urea	C13H17ClN2O2	-	-	-
metab_15305	2-Amino-5-phosphonopentanoic acid	C5H12NO5P	C13734	HMDB0247376	-	Organic acids and derivatives
metab_15306	Cichorioside D	C27H38O13	-	HMDB0302051	-	Organic oxygen compounds
metab_15325	Amethopterin	C20H22N8O5	C01937	HMDB0014703;HMDB0248287	1959-05-02	Organic acids and derivatives
metab_15347	Gardenoside	C17H24O11	C09779	HMDB0252642	24512-62-7	Lipids and lipid-like molecules
metab_1535	Liquiritigenin 4'-[3-acetylapiosyl-(1->2)-glucoside]	C28H32O14	-	LMPK12140026;HMDB0035444	226946-10-7	Phenylpropanoids and polyketides
metab_15381	Cis-and trans-Ethyl 2,4-dimethyl-1,3-dioxolane-2-acetate	C9H16O4	-	-	-
metab_15382	N1-(5-Phospho-a-D-ribosyl)-5,6-dimethylbenzimidazole	C14H19N2O7P	C04778	HMDB0003882	-	Nucleosides, nucleotides, and analogues
metab_15392	Carthamidin 6,7-diglucoside	C27H32O16	-	HMDB0040125	-	Phenylpropanoids and polyketides
metab_15394	4-Isopropylbenzoic Acid	C10H12O2	C06578	HMDB0035268	536-66-3	Lipids and lipid-like molecules
metab_15399	Benzoylprop-ethyl	C18H17Cl2NO3	C19044	HMDB0249057	33878-50-1	Benzenoids
metab_15402	3-Hydroxyphloretin 2'-O-xylosyl-glucoside	C26H32O15	-	HMDB0301671	-	Phenylpropanoids and polyketides
metab_15410	(-)-2-Difluoromethylornithine	C6H12F2N2O2	C07997	HMDB0242197	-	Organic acids and derivatives
metab_15448	2-Methoxy-4-vinylphenol	C9H10O2	C17883	HMDB0013744	7786-61-0	Benzenoids
metab_15451	Lippioside I	C25H30O13	-	HMDB0034265	220271-93-2	Lipids and lipid-like molecules
metab_15455	Deoxyloganic acid	C16H24O9	C11647	HMDB0037028	92842-56-3	Lipids and lipid-like molecules
metab_15473	Gal-alpha1,4Gal-beta1,4-GlcNAc	C20H35NO16	-	HMDB0252574	-	Organic oxygen compounds
metab_15540	Eremopetasin sulfoxide	C19H26O4S	-	HMDB0032003	-	Lipids and lipid-like molecules
metab_15556	Acarbose	C25H43NO18	C06802	HMDB0014429;HMDB0248185;MJDBOTE0001373	56180-94-0	Organic oxygen compounds
metab_15620	Lariciresinol	C20H24O6	C10646	HMDB0253982;HMDB0303941	27003-73-2	Lignans, neolignans and related compounds
metab_15622	Alpha-Peroxyachifolide	C20H24O7	-	HMDB0039575	-	Lipids and lipid-like molecules
metab_15686	De-O-methylsimmondsin	C15H23NO9	-	HMDB0041208	135105-75-8	Organic oxygen compounds
metab_15687	4-Hydroxybenzoyl glucose	C13H16O8	-	HMDB0303022	-	Organic oxygen compounds
metab_15702	Calcein	C30H26N2O13	-	HMDB0249537	-	Organic acids and derivatives
metab_15719	Dimethylpropiothetin	C5H10O2S	C04022	HMDB0251405	7314-30-9	Organic acids and derivatives
metab_15739	Arginylarginine	C12H26N8O3	-	HMDB0028703	15483-27-9	Organic acids and derivatives
metab_15741	Gamma-Glutamylleucine	C11H20N2O5	-	HMDB0011171	2566-39-4	Organic acids and derivatives
metab_15746	Glycerol lactate pyruvate	C9H14O7	-	HMDB0252841	-	Lipids and lipid-like molecules
metab_15754	3'-Sialyllactose	C23H39NO19	-	HMDB0000825	35890-38-1	Organic oxygen compounds
metab_1577	Neocnidilide	C12H18O2	C17002	HMDB0034450	4567-33-3	Organoheterocyclic compounds
metab_15772	Phosphohistidine	C6H10N3O5P	-	HMDB0256480	-	Organic acids and derivatives
metab_15853	Cis-4-Carboxymethylenebut-2-en-4-olide	C6H4O4	C04431	HMDB0060459	73237-79-3	Organoheterocyclic compounds
metab_15855	O-Ethyl s-(2-furylmethyl)thiocarbonate	C8H10O3S	-	HMDB0303266	-	Organoheterocyclic compounds
metab_15861	(R)-Menthone 8-thioacetate	C12H20O2S	-	HMDB0303595	-	Lipids and lipid-like molecules
metab_15873	5-Hydroxypentanoic acid	C5H10O3	C02804	HMDB0061927	13392-69-3	Lipids and lipid-like molecules
metab_15877	5-(3',4',5'-Trihydroxyphenyl)-gamma-valerolactone-4'-O-glucuronide	C17H20O11	-	HMDB0059986	-	Organic oxygen compounds
metab_15883	2,6-Dimethoxy-1,4-benzoquinone	C8H8O4	C10331	HMDB0029673	530-55-2	Organic oxygen compounds
metab_1589	Dukunolide C	C28H28O11	-	HMDB0035204	99343-74-5	Organoheterocyclic compounds
metab_15924	15-Hydroxyleptocarpin	C20H26O7	-	HMDB0036694	121541-07-9	Lipids and lipid-like molecules
metab_15941	(S)-2,3-Dihydro-7-hydroxy-2-methyl-4-oxo-4H-1-benzopyran-5-acetic acid	C12H12O5	-	HMDB0040407	94356-37-3	Organoheterocyclic compounds
metab_15963	6-Anilino-5,8-quinolinedione	C15H10N2O2	-	HMDB0247642	-	Organoheterocyclic compounds
metab_15987	(Z)-2-Methyl-2-butene-1,4-diol 4-O-beta-D-Glucopyranoside	C11H20O7	-	HMDB0041187	-	Lipids and lipid-like molecules
metab_16043	8-O-Acetyl shanzhiside methyl ester	C19H28O12	-	HMDB0248874	-	Lipids and lipid-like molecules
metab_16044	N-Lactoylphenylalanine	C12H15NO4	-	HMDB0062175	183241-73-8	Organic acids and derivatives
metab_1605	Methyl helianthenoate A glucoside	C19H24O8	-	HMDB0040899	152230-54-1	Lipids and lipid-like molecules
metab_16069	Ptaquiloside	C20H30O8	C19515	HMDB0242690	87625-62-5	Organic oxygen compounds
metab_16119	N-Desmethylzopiclone	C16H15ClN6O3	-	HMDB0060541	-	Organoheterocyclic compounds
metab_16127	Cefoxitin	C16H17N3O7S2	C06887	HMDB0015426	35607-66-0	Lipids and lipid-like molecules
metab_16129	Meta-O-Dealkylated flecainide lactam	C15H17F3N2O4	-	HMDB0060832	-	Benzenoids
metab_16137	Tuliposide B	C11H18O9	C08570	LMFA13010038;HMDB0303141	19870-33-8	Organic oxygen compounds
metab_16158	Trans-Resveratrol 3-O-glucuronide	C20H20O9	-	HMDB0041782	-	Phenylpropanoids and polyketides
metab_16174	Apiosylglucosyl 4-hydroxybenzoate	C18H24O12	-	HMDB0035318	223261-31-2	Organic oxygen compounds
metab_1618	Methyl trans-p-methoxycinnamate	C11H12O3	-	HMDB0030752	3901-07-03	Phenylpropanoids and polyketides
metab_16182	Adipic acid	C6H10O4	C06104	LMFA01170048;HMDB0000448	124-04-9	Lipids and lipid-like molecules
metab_16216	2-O-(4-O-Methyl-a-D-glucopyranuronosyl)-D-xylose	C12H20O11	-	HMDB0029917	7382-52-7	Organic oxygen compounds
metab_16253	Methacycline	C22H22N2O8	C07654	PW_C009375;HMDB0015066	914-00-1	Phenylpropanoids and polyketides
metab_16258	Moschamine	C20H20N2O4	-	HMDB0032759	68573-23-9	Organoheterocyclic compounds
metab_16275	3-O-Caffeoyl-4-O-methylquinic acid	C17H20O9	-	HMDB0039960	-	Benzenoids
metab_16286	Glucuronidated Sn-38	C29H30N2O11	-	HMDB0252796	-	Not Available
metab_16314	Bialaphos	C11H22N3O6P	C06457	HMDB0249177	35597-43-4	Organic acids and derivatives
metab_16344	7-Methylxanthosine	C11H15N4O6+	C16352	HMDB0301918	-	Nucleosides, nucleotides, and analogues
metab_1638	Etodolac acyl glucuronide	C23H29NO9	-	HMDB0060916	-	Organic oxygen compounds
metab_16398	Dethiobiotin	C10H18N2O3	C01909	HMDB0003581	533-48-2	Lipids and lipid-like molecules
metab_1640	(S)-Batatic acid	C10H12O4	-	HMDB0035721	-	Lipids and lipid-like molecules
metab_16432	4-O-Methylgallic acid	C8H8O5	-	HMDB0013198	-	Benzenoids
metab_16434	3-Hydroxy-3-methylglutarate	C6H10O5	C03761	HMDB0000355	503-49-1	Lipids and lipid-like molecules
metab_16437	5-Hydroxy-N-formylkynurenine	C11H12N2O5	C05648	HMDB0004086;PW_C002055	-	Organic oxygen compounds
metab_165	Hesperetin 5-O-glucoside	C22H24O11	-	LMPK12140377;HMDB0037535	69651-80-5	Phenylpropanoids and polyketides
metab_16529	Isorhamnetin 3-O-[b-D-glucopyranosyl-(1->2)-a-L-rhamnopyranoside]	C28H32O16	-	HMDB0037085	-	Phenylpropanoids and polyketides
metab_16556	DIDP	C10H14N4O10P2	C01344	HMDB0003536	26575-15-5	Nucleosides, nucleotides, and analogues
metab_16610	Semidehydroascorbic acid	C6H8O6	C01041	HMDB0258226;HMDB0000044	50-81-7	Organoheterocyclic compounds
metab_16644	Trans-Aconitic Acid	C6H6O6	C02341	HMDB0000958;MJDBOTE0001106	4023-65-8	Organic acids and derivatives
metab_16649	Osmundalactone	C6H8O3	-	HMDB0031303	69308-39-0	Organoheterocyclic compounds
metab_16651	Norophthalmic acid	C10H17N3O6	-	HMDB0005766	1116-21-8	Organic acids and derivatives
metab_16728	Cis-Aconitic anhydride	C6H4O5	-	HMDB0250284	-	Organic acids and derivatives
metab_16729	2-(Trifluoromethoxy)anisole	C8H7F3O2	-	HMDB0243914	-	Benzenoids
metab_16734	2-Aminomuconic acid	C6H7NO4	C02220	HMDB0001241	4548-99-6	Organic acids and derivatives
metab_16735	1,3-Benzodioxole-5,6-diamine	C7H8N2O2	-	HMDB0244157	-	Organoheterocyclic compounds
metab_16757	2,2-Difluoro-n-(2-hydroxyethyl)-3-(2-nitro-1h-imidazol-1-yl)propanamide	C8H10F2N4O4	-	HMDB0253829	-	Organic nitrogen compounds
metab_16767	Aldobionic acid	C12H20O12	-	HMDB0302610	-	Organic oxygen compounds
metab_16830	Trehalose 6-Phosphate	C12H23O14P	C00689	HMDB0001124	4484-88-2	Organic oxygen compounds
metab_16855	N-(L-Arginino)succinate	C10H18N4O6	C03406	HMDB0000052	2387-71-5	Organic acids and derivatives
metab_16856	Carnosine	C9H14N4O3	C00386	HMDB0000033;PW_C000023;MJDBOTE0000496	305-84-0	Organic acids and derivatives
metab_16865	Penicillin F	C14H20N2O4S	C17402	HMDB0256230	118-53-6	Organic acids and derivatives
metab_16872	Gluconic Acid	C6H12O7	C00257	HMDB0000625;HMDB0303730;MJDBOTE0001669	526-95-4	Organic oxygen compounds
metab_16988	Maleamic Acid	C4H5NO3	C01596	HMDB0254310	557-24-4	Lipids and lipid-like molecules
metab_17047	2-Amino-4-[carbamimidoyl(methyl)amino]butanoic acid	C6H14N4O2	-	HMDB0255374	-	Organic acids and derivatives
metab_171	Lotaustralin	C11H19NO6	C08334	HMDB0033865	534-67-8	Organic oxygen compounds
metab_172	4-Hydroxy-3-(2-hydroxyethyl)acetophenone 4-glucoside	C16H22O8	-	HMDB0037552	-	Organic oxygen compounds
metab_17482	Disofenin	C18H26N2O5	-	HMDB0251479	-	Organic acids and derivatives
metab_17547	4-Nitrophenol	C6H5NO3	C00870	HMDB0041950;HMDB0001232;MJDBOTE0000622	98-95-3;100-02-7	Benzenoids
metab_17554	D-Sedoheptulose 7-phosphate	C7H15O10P	C05382	HMDB0001068;PW_C000843	2646-35-7;89927-08-2	Organic oxygen compounds
metab_17556	Dehydroascorbic acid	C6H6O6	C05422	HMDB0001264;PW_C000977	490-83-5	Organoheterocyclic compounds
metab_17557	Diglyceride	C6H8O6	C03199	HMDB0007266;	502-52-3	Lipids and lipid-like molecules
metab_17558	Dodecanedioic Acid	C12H22O4	C02678	HMDB0000933;LMFA01170009;HMDB0000623;MJDBOTE0000650	693-23-2;6402-36-4	Lipids and lipid-like molecules
metab_17560	Epimelibiose	C12H22O11	C05400	PW_C002930;HMDB0006792	140461-60-5;17296-19-4	Organic oxygen compounds
metab_17565	Isocitric Acid	C6H8O7	C00311	HMDB0000193;HMDB0304324;PW_C000125;HMDB0033717;HMDB0001874	30810-51-6;6061-97-8;320-77-4	Organic acids and derivatives
metab_17569	Lappaol D	C30H32O9	C17812	HMDB0302070	-	Phenylpropanoids and polyketides
metab_17570	Malic Acid	C4H6O5	C00149	HMDB0000156;PW_C000592;MJDBOTE0000694	97-67-6;617-48-1;6915-15-7	Organic acids and derivatives
metab_17576	Riboflavin	C17H20N4O6	C00255	PW_C000165;HMDB0247501;HMDB0000244;HMDB0001520;MJDBOTE0000812	146-17-8;83-88-5	Organoheterocyclic compounds
metab_17577	SN-38	C22H20N2O5	C11173	HMDB0014900;HMDB0060510;PW_C040474	86639-52-3;100286-90-6	Alkaloids and derivatives
metab_179	2-Naphthylamine	C10H9N	C02227	HMDB0041802	91-59-8	Benzenoids
metab_1817	(+/-)-threo-1-(p-Hydroxyphenyl)propylene glycol 4'-glucoside	C15H22O8	-	HMDB0033068	-	Organic oxygen compounds
metab_1860	L-Aspartate-semialdehyde	C4H7NO3	C00441	HMDB0012249	2338-03-06	Organic acids and derivatives
metab_187	Vulgarin	C15H20O4	C09600	HMDB0036130	3162-56-9	Lipids and lipid-like molecules
metab_190	1H-Indene-1,2(3H)-dione	C9H6O2	-	HMDB0244733	-	Benzenoids
metab_1953	Guanosine monophosphate	C10H14N5O8P	C00144	HMDB0001397;PW_C001080	85-32-5	Nucleosides, nucleotides, and analogues
metab_1972	2-Oxoarginine	C6H11N3O3	C03771	HMDB0004225;PW_C002094	3715-10-04	Organic acids and derivatives
metab_1976	(S)-2-Acetolactate	C5H8O4	C06010	LMFA01050460;HMDB0006855	71698-08-3	Organic acids and derivatives
metab_1982	L-Glutamic gamma-semialdehyde	C5H9NO3	C01165	HMDB0002104;PW_C001415	496-92-4	Organic acids and derivatives
metab_1985	L-Valine	C5H11NO2	C00183	PW_C000704;HMDB0000883;MJDBOTE0000526	72-18-4	Organic acids and derivatives
metab_1993	Pipecolic Acid	C6H11NO2	C00408	HMDB0000070;HMDB0000716;MJDBOTE0000664	3105-95-1;535-75-1	Organic acids and derivatives
metab_1995	Beta-D-ribosylnicotinate	C11H13NO6	C05841	HMDB0304540;HMDB0006809	4013-06-03	Organic oxygen compounds
metab_202	Sotorasib	C30H30F2N6O3	-	HMDB0304845	-	Organoheterocyclic compounds
metab_2063	3',8-Dimethoxyapigenin 7-glucoside	C23H24O12	-	HMDB0038825	135043-85-5	Phenylpropanoids and polyketides
metab_2077	4-Hydroxybenzaldehyde	C7H6O2	C00633	HMDB0011718;MJDBOTE0000554	123-08-0	Organic oxygen compounds
metab_2117	Verbenalin	C17H24O10	C09802	HMDB0301853;LMPR0102070016;MJDBOTE0000258	548-37-8	Lipids and lipid-like molecules
metab_2172	(1S,2R,4R,8S)-p-Menthane-2,8,9-triol 9-glucoside	C16H30O8	-	HMDB0039978	378254-08-1	Lipids and lipid-like molecules
metab_2179	Formyl-5-hydroxykynurenamine	C10H12N2O3	C05647	HMDB0012948;PW_C008135	958733-17-0	Organic oxygen compounds
metab_2186	N-Hydroxy-L-tyrosine	C9H11NO4	C03004	HMDB0038750	64448-49-3	Organic acids and derivatives
metab_2187	(6E,8R,10Z)-8-hydroxy-3-oxohexadecadienoic acid	C16H26O4	-	HMDB0062365	2190485-67-5	Lipids and lipid-like molecules
metab_2198	1-Methylguanine	C6H7N5O	C04152	HMDB0003282	938-85-2	Organoheterocyclic compounds
metab_2199	Nicotinic acid ribonucleoside	C11H14NO6+	C05841	HMDB0006809	4013-06-03	Organic oxygen compounds
metab_2202	Vanillin Acetate	C10H10O4	-	HMDB0029663	881-68-5	Benzenoids
metab_2213	2-Methylidene-4-(oxiran-2-yl)butanoic Acid	C7H10O3	-	HMDB0257753	-	Lipids and lipid-like molecules
metab_2219	Trans-1,2-Dihydrobenzene-1,2-diol	C6H8O2	C04221	HMDB0001164	103302-38-1	Organic oxygen compounds
metab_2234	5-Amino-2-methylbenzenesulfonic acid	C7H9NO3S	-	-	-
metab_2244	Phenethylamine glucuronide	C14H19NO6	C03033	HMDB0010323	-	Organic oxygen compounds
metab_2247	N,n-Dimethylguanosine	C12H17N5O5	-	-	-
metab_2259	Phenmetrazine	C11H15NO	C07432	HMDB0014968	134-49-6	Organoheterocyclic compounds
metab_2276	9-F1-phytoprostane	C18H32O5	-	HMDB0304641	-	Lipids and lipid-like molecules
metab_2284	Indolelactic acid	C11H11NO3	C02043	HMDB0000671	7417-65-4	Organoheterocyclic compounds
metab_2306	Cis-Caffeic acid	C9H8O4	C01481	HMDB0003501	4361-87-9	Phenylpropanoids and polyketides
metab_2311	Subaphylline	C14H20N2O3	C10497	HMDB0033463	501-13-3	Phenylpropanoids and polyketides
metab_2318	(1S,2R,4R,8S)-p-Menthane-2,8,9-triol 2-glucoside	C16H30O8	-	HMDB0039977	378254-07-0	Lipids and lipid-like molecules
metab_2331	Anisatin	C15H20O8	C09294	HMDB0302686	5230-87-5	Lipids and lipid-like molecules
metab_2334	Doxycycline	C22H24N2O8	C06973	HMDB0014399;PW_C008796;HMDB0303043;LMPK07000001;MJDBOTE0001556	564-25-0	Phenylpropanoids and polyketides
metab_2339	Desmethyl Fluvoxamine	C14H19F3N2O2	-	HMDB0251053	-	Benzenoids
metab_2361	Cynaroside A	C21H32O10	-	HMDB0040532	117804-06-5	Lipids and lipid-like molecules
metab_2380	Glaucarubol 15-O-beta-D-glucopyranoside	C26H38O13	-	HMDB0035909	89202-77-7	Lipids and lipid-like molecules
metab_2394	Biochanin A 7-(6-malonylglucoside)	C25H24O13	C12625	HMDB0030640	34232-17-2	Phenylpropanoids and polyketides
metab_2411	7-Aminomethyl-7-carbaguanine	C7H9N5O	C16675	HMDB0011690	-	Organoheterocyclic compounds
metab_2416	4-Hydroxy-5-(3',5'-dihydroxyphenyl)-valeric acid-O-glucuronide	C17H22O11	-	HMDB0059973	-	Organic oxygen compounds
metab_2436	2-Methoxy-1,4-benzoquinone	C7H6O3	-	HMDB0032576	2880-58-2	Organic oxygen compounds
metab_2454	Methyl cis-p-coumarate 3-(3,7-dimethyl-2,6-octadienyl)	C20H26O3	-	HMDB0041152	-	Phenylpropanoids and polyketides
metab_2477	Physcion 8-gentiobioside	C28H32O15	C10382	LMPK13040012;HMDB0036009	84268-38-2	Benzenoids
metab_2518	Ketorolac	C15H13NO3	C07062	HMDB0014608;PW_C008970	74103-06-3;66635-83-4	Organic oxygen compounds
metab_254	Tyrosylhydroxyproline	C14H18N2O5	-	HMDB0029106	936346-34-8	Organic acids and derivatives
metab_2578	Vitexin 4''-O-Glucoside	C27H30O15	-	-	-
metab_2592	Alpha-Bisabolol oxide B	C15H26O2	C16774	HMDB0038197	26184-88-3	Organoheterocyclic compounds
metab_263	2-(3-Hydroxyphenyl)ethanol 1'-glucoside	C14H20O7	-	HMDB0038332	-	Organic oxygen compounds
metab_2631	4-Methoxybenzyl glucoside	C14H20O7	-	HMDB0041405	81381-72-8	Organic oxygen compounds
metab_2645	Vanillylmandelic acid	C9H10O5	C05584	HMDB0304531;PW_C000197;HMDB0254548;HMDB0000291	55-10-7;13244-77-4	Benzenoids
metab_2647	Penitrem E	C37H45NO6	C20597	HMDB0256241;HMDB0242736	78213-66-8	Organoheterocyclic compounds
metab_2650	Gibberellin A29	C19H24O6	C06096	LMPR0104170036;HMDB0303458	-	Lipids and lipid-like molecules
metab_2652	2-Methoxycarbonylphenyl beta-D-glucopyranoside	C14H18O8	-	HMDB0033137	10019-60-0	Organic oxygen compounds
metab_2661	H Type II trisaccharide	C20H35NO15	-	HMDB0253004	-	Organic oxygen compounds
metab_2670	19-Monoacetyl cincassiol A	C21H30O8	-	HMDB0302510	-	Lipids and lipid-like molecules
metab_2672	1,2-Cyclohexanediol	C6H12O2	-	HMDB0244061	-	Organic oxygen compounds
metab_2677	Naphthalene-1,2,4-trione	C10H6O3	-	HMDB0257698	-	Benzenoids
metab_268	Citrusin B	C27H36O13	-	HMDB0039231	105279-10-5	Lignans, neolignans and related compounds
metab_2684	Gibberellin A105	C19H22O5	-	HMDB0031076	114596-77-9	Lipids and lipid-like molecules
metab_2685	Methyl salicylate	C8H8O3	C12305	HMDB0034172;HMDB0029817	119-36-8;118-61-6	Benzenoids
metab_2687	4-Methoxycinnamic Acid	C10H10O3	-	HMDB0246971;HMDB0002040	943-89-5	Phenylpropanoids and polyketides
metab_2689	(2R,3R,4R,5R)-2-Amino-4,5,6-trihydroxy-3-[(2R)-1-oxopropan-2-yl]oxyhexanal	C9H17NO6	-	HMDB0255309	-	Organic oxygen compounds
metab_2696	Coixinden B	C13H14O4	C17917	HMDB0040906	151466-74-9	Benzenoids
metab_2703	1,2-Dihydroxy-3,4-epoxy-1,2,3,4-tetrahydronaphthalene	C10H10O3	C14784	HMDB0062273	75947-54-5	Benzenoids
metab_2722	Poncirin	C28H34O14	C09830	HMDB0037487;LMPK12140333	14941-08-3	Phenylpropanoids and polyketides
metab_2734	Xanthine amine congener	C21H28N6O4	-	HMDB0259918	-	Organoheterocyclic compounds
metab_2735	1-beta-D-Arabinofuranosyl-5-fluorocytosine	C9H12FN3O5	-	HMDB0246793	-	Nucleosides, nucleotides, and analogues
metab_2750	Apigenin 7-O-beta-D-galactomannoside	C27H30O15	-	HMDB0303148	-	Phenylpropanoids and polyketides
metab_2753	Juglone	C10H6O3	C03840	HMDB0030773;MJDBOTE0001015	481-39-0	Benzenoids
metab_2755	N1,N10-Diferuloylspermidine	C27H35N3O6	-	HMDB0033471	70185-61-4	Phenylpropanoids and polyketides
metab_2770	Licorice glycoside E	C35H35NO14	-	LMPK12140032;HMDB0031996	-	Phenylpropanoids and polyketides
metab_278	17(18)-EpETE	C20H30O3	C13843	LMFA03000004	-
metab_2811	2-O-alpha-D-Galactopyranosyl-1-deoxynojirimycin	C12H23NO9	-	HMDB0041337	155168-05-1	Organic oxygen compounds
metab_2831	Copanlisib	C23H28N8O4	-	HMDB0250446	-	Organoheterocyclic compounds
metab_2833	Aspartylglycosamine	C12H21N3O8	C04540	HMDB0000489	2776-93-4	Organic oxygen compounds
metab_2850	(S)-(-)-Perillyl alcohol	C10H16O	C02452	HMDB0003634	536-59-4	Lipids and lipid-like molecules
metab_286	Cantharidin	C10H12O4	C16778	HMDB0249592	56-25-7	Organoheterocyclic compounds
metab_2866	Limonene-1,2-epoxide	C10H16O	C07271	LMPR0102090015;HMDB0035158	1195-92-2	Organoheterocyclic compounds
metab_2868	Beta-Santalol	C15H24O	C09720	LMPR0103800003;HMDB0036716	77-42-9	Lipids and lipid-like molecules
metab_2870	Valganciclovir, (S)-	C14H22N6O5	-	HMDB0259748	-	Organic acids and derivatives
metab_2881	Pinobanksin 5-[galactosyl-(1->4)-glucoside]	C27H32O15	C09826	HMDB0037506	91925-95-0	Phenylpropanoids and polyketides
metab_2888	Sinapinic acid-O-glucuronide isomer	C17H20O11	-	HMDB0060019	-	Phenylpropanoids and polyketides
metab_2903	Eugenol	C10H12O2	C10453	HMDB0005809;MJDBOTE0000375	97-53-0	Benzenoids
metab_2944	3-O-Caffeoylshikimic acid	C16H16O8	-	HMDB0030654	6082-44-6	Phenylpropanoids and polyketides
metab_2948	Menthone lactone	C10H18O2	C18066	HMDB0040330	499-54-7	Organoheterocyclic compounds
metab_2957	6'-Sialyllactosamine	C23H40N2O18	C04886	HMDB0001081;HMDB0041621	191667-37-5;64364-50-7	Organic oxygen compounds
metab_2969	3-Furanmethanol glucoside	C11H16O7	-	HMDB0032924	86425-28-7	Organic oxygen compounds
metab_297	ETHYL SYRINGATE	C11H14O5	-	-	-
metab_2980	Riboprine	C15H21N5O4	C16427	HMDB0257214;HMDB0304396	-	Nucleosides, nucleotides, and analogues
metab_3001	O-feruloylquinate	C17H19O9-	C02572	HMDB0240453;HMDB0304441;HMDB0030669	62929-69-5;96646-16-1	Organic oxygen compounds
metab_3007	Rhamnazin 3-rutinoside	C29H34O16	C17441	HMDB0037467;LMPK12112634	64527-08-8	Phenylpropanoids and polyketides
metab_3016	Linarin	C28H32O14	-	LMPK12110449;HMDB0254097	-	Organic oxygen compounds
metab_3023	Pinolidoxin	C18H26O6	C08503	HMDB0301836	152985-39-2	Organoheterocyclic compounds
metab_3068	Isowertin 2''-rhamnoside	C28H32O14	C12629	HMDB0037417	64821-00-7	Phenylpropanoids and polyketides
metab_3090	Latrunculin a	C22H31NO5S	C16901	HMDB0253989	76343-93-6	Phenylpropanoids and polyketides
metab_3114	Scoparone	C11H10O4	C09311	HMDB0030818;MJDBOTE0001143	120-08-1	Phenylpropanoids and polyketides
metab_312	3-Hydroxybenzaldehyde	C7H6O2	C03067	-	100-83-4
metab_3130	N-Succinyl-ala-ala-pro-phe-p-nitroanilide	C30H36N6O9	-	HMDB0247308	-	Organic acids and derivatives
metab_3132	Afzelechin-(4alpha->8)-pelargonidin 3-O-beta-glucopyranoside	C36H33O15+	-	HMDB0302009	-	Lipids and lipid-like molecules
metab_3142	(S)-Carvone	C10H14O	C11383	HMDB0004487	2244-16-8	Lipids and lipid-like molecules
metab_3151	Medicocarpin	C22H24O9	C16223	HMDB0033855	52766-70-8	Phenylpropanoids and polyketides
metab_3153	Roxadustat	C19H16N2O5	-	HMDB0252245	-	Organic acids and derivatives
metab_3156	3',4',5'-Trimethoxytricetin 7-[rhamnosyl-(1->6)-glucoside]	C30H36O16	-	HMDB0035439	289915-88-4	Phenylpropanoids and polyketides
metab_3168	Kaempferol 2G-coumaroylrutinoside	C36H36O17	-	HMDB0037577	78510-18-6	Phenylpropanoids and polyketides
metab_3174	Leptosine	C32H32N6O7S4	-	HMDB0303041	-	Organoheterocyclic compounds
metab_3182	Liquiritin	C21H22O9	C16989	HMDB0029520;LMPK12140021;MJDBOTE0000977	551-15-5	Phenylpropanoids and polyketides
metab_3197	Isocoumarin	C9H6O2	C02381	HMDB0253625;HMDB0038510	13410-15-6	Phenylpropanoids and polyketides
metab_3198	Nelfinavir	C32H45N3O4S	C07257	HMDB0014365	159989-64-7	Organic acids and derivatives
metab_32	1-O-Sinapoylglucose	C17H22O10	-	HMDB0041175	-	Phenylpropanoids and polyketides
metab_3207	3-keto-Digoxigenin	C23H32O5	C07359	HMDB0060746	-	Organoheterocyclic compounds
metab_3304	Leucomalachite green	C23H26N2	-	HMDB0254033	-	Benzenoids
metab_339	Trans-p-Feruloyl-beta-D-glucopyranoside	C16H20O9	C17759	HMDB0301717;HMDB0301952	537-98-4	Organic oxygen compounds
metab_3412	N-Acetylsphinganine	C20H41NO3	-	HMDB0249513	-	Lipids and lipid-like molecules
metab_3451	Niveusin C	C20H26O7	C09517	HMDB0034474	75680-27-2	Lipids and lipid-like molecules
metab_3474	9-Carboxymethoxymethylguanine	C8H9N5O4	-	HMDB0060805	-	Organoheterocyclic compounds
metab_3549	Gamma-Eudesmol rhamnoside	C21H36O5	-	HMDB0037961	349112-31-8	Lipids and lipid-like molecules
metab_3615	Ruscogenin	C27H42O4	C08909	LMST01080038;HMDB0257364	472-11-7	Lipids and lipid-like molecules
metab_3633	Cer(d16:1/PGF1alpha)	C36H67NO6	-	HMDB0289885	-	Not Available
metab_365	Pectolinarin	C29H34O15	-	HMDB0256193	-	Phenylpropanoids and polyketides
metab_3653	Isovitexin 2''-O-arabinoside	C26H28O14	C16491	HMDB0037569	53382-71-1	Phenylpropanoids and polyketides
metab_39	Dibenzo-P-dioxin	C21H26N2O6	C07732	HMDB0255966	262-12-4	Phenylpropanoids and polyketides
metab_3909	Taxine B	C33H45NO8	C19989	HMDB0258750	1361-51-9	Lipids and lipid-like molecules
metab_394	Afzelechin 7-apioside	C20H22O9	-	HMDB0030824	114590-44-2	Phenylpropanoids and polyketides
metab_399	6-[4-(2-carboxyethyl)phenoxy]-3,4,5-trihydroxyoxane-2-carboxylic acid	C15H18O9	-	HMDB0125169	-	Organic oxygen compounds
metab_402	Cichorioside J	C22H28O10	-	HMDB0302056	-	Organic oxygen compounds
metab_4050	5'-Carboxy-gamma-chromanol	C18H26O4	-	HMDB0012799	1221262-11-8	Organoheterocyclic compounds
metab_4161	Glutaral	C5H8O2	C12518	HMDB0029599	111-30-8	Organic oxygen compounds
metab_4168	Betamethasone 17 Valerate	C27H37FO6	-	HMDB0249157	-	Lipids and lipid-like molecules
metab_4187	DG(18:4(6Z,9Z,12Z,15Z)/18:1(9Z)/0:0)	C39H66O5	C00165	PW_C003385;HMDB0007334	-	Lipids and lipid-like molecules
metab_4200	Desogestrel	C22H30O	C07629	HMDB0014449;LMST02030104	54024-22-5	Lipids and lipid-like molecules
metab_4226	9(S)-HpODE	C18H32O4	C14827	HMDB0006940	29774-12-7	Lipids and lipid-like molecules
metab_4254	PA(20:4(8Z,11Z,14Z,17Z)/16:0)	C39H69O8P	C00416	HMDB0115174;PW_C062594	-	Lipids and lipid-like molecules
metab_426	Formononetin 7-O-glucuronide	C22H20O10	-	HMDB0041735	-	Phenylpropanoids and polyketides
metab_4295	1-Hexadecanoyl-sn-Glycero-3-Phosphoethanolamine	C21H44NO7P	-	HMDB0011503;LMGP02050002	53862-35-4	Lipids and lipid-like molecules
metab_4324	12-Ketodeoxycholic acid	C24H38O4	-	HMDB0000328	5130-29-0	Lipids and lipid-like molecules
metab_4325	Sapienic acid	C16H30O2	C21942	LMFA01030267;HMDB0257483	17004-51-2	Lipids and lipid-like molecules
metab_4330	Tyr-ile-gly-ser-arg	C26H42N8O8	-	HMDB0259343	-	Organic acids and derivatives
metab_443	Dihydrojasmonic acid	C12H20O3	-	HMDB0033601	98674-52-3	Lipids and lipid-like molecules
metab_4436	Canesceol	C29H44O11	-	HMDB0034084	82228-15-7	Lipids and lipid-like molecules
metab_4460	Oryzalexin E	C20H32O2	C21561	HMDB0039702	150943-96-7	Benzenoids
metab_4475	9(S)-HOTrE	C18H30O3	C16326	HMDB0247705	-	Lipids and lipid-like molecules
metab_4540	3a,6a,7b-Trihydroxy-5b-cholanoic acid	C24H40O5	C17727	HMDB0000364	6830-03-01	Lipids and lipid-like molecules
metab_456	Vaccarin	C32H38O19	-	HMDB0259735;LMPK12110321	-	Phenylpropanoids and polyketides
metab_4662	Bufalin	C24H34O4	C16922	LMST01130001;HMDB0249428	465-21-4	Lipids and lipid-like molecules
metab_4717	15H-11,12-EETA	C20H32O4	C14781	PW_C002389;HMDB0005050	877878-78-9	Organic acids and derivatives
metab_4774	5-Methoxydimethyltryptamine	C13H18N2O	C08309	HMDB0002004	1019-45-0	Organoheterocyclic compounds
metab_4795	Fexofenadine	C32H39NO4	C06999	PW_C002373;HMDB0005030	83799-24-0	Benzenoids
metab_4797	4-(4-Hydroxyphenyl)-2-butanone O-[2,6-digalloylglucoside]	C30H30O15	-	HMDB0039314	105274-14-4	Phenylpropanoids and polyketides
metab_4839	Phloretin xylosyl-galactoside	C26H32O14	-	HMDB0029252	-	Phenylpropanoids and polyketides
metab_4940	Pregnanetriolone	C21H34O4	C15368	HMDB0041997	603-99-6	Lipids and lipid-like molecules
metab_4951	MG(PGD2/0:0/0:0)	C23H38O7	-	HMDB0260469	-	Not Available
metab_4980	Glycosides	C29H44O12	C01443	HMDB0031448	-	Lipids and lipid-like molecules
metab_4985	S-Adenosylhomocysteine	C14H20N6O5S	C00021	PW_C000749;HMDB0000939	979-92-0	Organoheterocyclic compounds
metab_5012	5-Hydroxy-6-methoxyindole glucuronide	C15H17NO8	-	HMDB0010363	77463-71-9	Organic oxygen compounds
metab_5016	Fumitremorgin B	C27H33N3O5	C20630	HMDB0030203	12626-17-4	Organoheterocyclic compounds
metab_5046	3,4-Di-O-caffeoylquinic acid	C25H24O12	C10468	HMDB0030707;HMDB0253617;HMDB0030705	57378-72-0;14534-61-3	Organic oxygen compounds
metab_5047	Catechin 7-glucoside	C21H24O11	C09617	HMDB0037949	65597-47-9	Phenylpropanoids and polyketides
metab_5084	Androstanediol	C19H32O2	C07632	HMDB0000495;HMDB0242300	25126-76-5	Lipids and lipid-like molecules
metab_5108	Cordeauxione	C14H12O7	-	HMDB0034310	1228-77-9	Organic acids and derivatives
metab_5117	DG(PGF2alpha/2:0/0:0)	C25H42O8	-	HMDB0296916	-	Not Available
metab_5123	3,4-Diferuloylquinic acid	C27H28O12	-	HMDB0301725	-	Organic oxygen compounds
metab_5124	2''-O-alpha-L-Rhamnosyl-6-C-fucosyl-3'-methoxyluteolin	C28H32O14	-	HMDB0301974	-	Phenylpropanoids and polyketides
metab_5142	Tamarixetin	C16H14O7	C10188	LMPK12110606;HMDB0002937	603-61-2	Phenylpropanoids and polyketides
metab_5148	Cinncassiol C2	C20H28O6	C17642	HMDB0035168	73599-14-1	Lipids and lipid-like molecules
metab_515	5''-(4-Hydroxy-(E)-cinnamoyl) alpha-L-arabinofuranosyl-(1->3)-beta-D-xylopyranosyl-(1->4)-D-xylopyranoside	C24H32O15	-	HMDB0041489	102254-69-3	Organic oxygen compounds
metab_5150	N-Palmitoyl Cysteine	C14H22O4	-	HMDB0241923	-	Lipids and lipid-like molecules
metab_5152	2-Feruloyl-1,2'-disinapoylgentiobiose	C44H50O22	-	HMDB0030336	-	Phenylpropanoids and polyketides
metab_5167	(-)-Menthone	C10H18O	C00843	HMDB0035162;LMPR0102090004	14073-97-3	Lipids and lipid-like molecules
metab_517	Isovitexin	C21H20O10	C01714	HMDB0253708;LMPK12110338;MJDBOTE0000242	38953-85-4	Lipids and lipid-like molecules
metab_518	Osmanthuside B	C29H36O13	-	HMDB0038749	94492-23-6	Phenylpropanoids and polyketides
metab_5184	3,5,7-Trihydroxy-4'-methoxy-8-prenylflavone 3-[rhamnosyl-(1->6)-galactoside] 7-galactoside	C39H50O20	-	HMDB0033395	-	Phenylpropanoids and polyketides
metab_5200	Revefenacin	C35H43N5O4	-	HMDB0304897	-	Organoheterocyclic compounds
metab_5217	7-Oxomatairesinol	C20H20O7	-	HMDB0301740	-	Lignans, neolignans and related compounds
metab_5289	3,7-Dimethylquercetin	C17H14O7	C01265	HMDB0029263	2068-02-02	Phenylpropanoids and polyketides
metab_5304	Cafamarine	C26H36O10	-	HMDB0037003	42612-19-1	Organoheterocyclic compounds
metab_5319	Cytarabine	C9H13N3O5	C02961	HMDB0015122;HMDB0248553	147-94-4	Nucleosides, nucleotides, and analogues
metab_532	Acoric Acid	C15H24O4	-	HMDB0038165	5956-06-09	Lipids and lipid-like molecules
metab_5352	Silymonin	C25H24O9	-	LMPK12140696;HMDB0030585	70815-31-5	Organoheterocyclic compounds
metab_5353	Deoxycytidine	C9H13N3O4	C00881	HMDB0250725;PW_C000008;HMDB0000014	951-77-9	Nucleosides, nucleotides, and analogues
metab_536	Gibberellin A88	C19H22O5	-	HMDB0039240	146959-87-7	Lipids and lipid-like molecules
metab_5360	Eremopetasinorone A	C13H18O2	-	HMDB0029669	182127-76-0	Organic oxygen compounds
metab_5378	Kaempferol 3-[2''-glucosyl-6''-acetyl-galactoside] 7-glucoside	C35H42O22	-	HMDB0037208	-	Phenylpropanoids and polyketides
metab_538	(2RS,5RS)-(E)-2-(2-Phenylethenyl)-1,3-dioxan-5-ol	C12H14O3	-	HMDB0031973	87562-73-0	Benzenoids
metab_539	A-D-Xylopyranoside	C25H26O13	-	-	-
metab_5393	Gibberellin A38 glucosyl ester	C26H36O11	-	HMDB0036903	36702-73-5	Lipids and lipid-like molecules
metab_5395	N-Acetyl-a-neuraminic acid	C11H19NO9	C19909	HMDB0000773	21646-00-4	Organic oxygen compounds
metab_5401	Henatinib	C25H29FN4O4	-	HMDB0253087	-	Organoheterocyclic compounds
metab_5424	5'-N-Ethylcarboxamidoadenosine	C12H16N6O4	-	HMDB0255498	-	Nucleosides, nucleotides, and analogues
metab_5425	(9Z,11E,13S,15Z)-13-Hydroxyoctadeca-9,11,15-trienoic acid	C18H30O3	C16316	HMDB0244523	-	Lipids and lipid-like molecules
metab_5476	3'-Sialyllactosamine	C23H40N2O18	-	HMDB0006607	126151-66-4	Organic oxygen compounds
metab_548	Dehydrocyanaropicrin	C19H20O6	-	HMDB0035029	35821-02-4	Lipids and lipid-like molecules
metab_5490	Bisphenol A	C15H16O2	C13624	HMDB0032133;MJDBOTE0000553	1980-05-07	Benzenoids
metab_5497	Pro Ile Gly	C13H23N3O4	-	-	-
metab_5500	D-erythro-Sphingosine C-15	C15H31NO2	-	-	-
metab_5503	Cyclokievitone	C20H18O6	C10207	HMDB0033983;LMPK12050493	74175-82-9	Phenylpropanoids and polyketides
metab_5506	Isomorellic acid	C33H36O8	-	HMDB0030734	-	Lipids and lipid-like molecules
metab_5513	(7E,7'R,8'R)-e-Viniferin 3',5'-diglucoside	C40H42O16	-	HMDB0036321	-	Phenylpropanoids and polyketides
metab_5563	7(14)-Bisabolene-2,3,10,11-tetrol	C15H28O4	-	HMDB0035918	122470-42-2	Lipids and lipid-like molecules
metab_5582	Alpha-Ionene	C13H18	-	HMDB0059826	-	Benzenoids
metab_559	Violanthin	C27H30O14	C10196	LMPK12110219;HMDB0302837	40581-17-7	Phenylpropanoids and polyketides
metab_5597	8-Demethylthymonin	C17H16O8	-	HMDB0303024	-	Phenylpropanoids and polyketides
metab_560	2,3-Dihydro-6-methoxy-2,2-dimethyl-4H-1-benzopyran-4-one	C12H14O3	-	HMDB0041410	13229-59-9	Organoheterocyclic compounds
metab_5600	Peonidin 3-(6''-p-coumaroyl-glucoside) 5-glucoside	C38H41O17+	-	HMDB0038092	51939-65-2	Lipids and lipid-like molecules
metab_5607	Dansylsarcosine	C15H18N2O4S	-	HMDB0250853	-	Benzenoids
metab_5612	PI(20:4(5Z,8Z,11Z,14Z)/0:0)	C29H49O12P	-	LMGP06050006;HMDB0256523;HMDB0061690	1246430-04-5	Lipids and lipid-like molecules
metab_563	1,2-Diferuloylgentiobiose	C32H38O17	-	HMDB0301720	-	Phenylpropanoids and polyketides
metab_5630	Gemctitabine	C9H11F2N3O4	-	HMDB0252670	-	Organoheterocyclic compounds
metab_5699	Afn-1252	C22H21N3O3	-	HMDB0260335	-	Organoheterocyclic compounds
metab_57	4-Hydroxy-1H-indole-3-acetonitrile	C10H8N2O	-	HMDB0038462	118573-52-7	Organoheterocyclic compounds
metab_5700	L-Citronellol glucoside	C16H30O6	-	HMDB0029850	117895-55-3	Lipids and lipid-like molecules
metab_5708	Losartan	C22H23ClN6O	C07072	PW_C009156;HMDB0014816;MJDBOTE0001722	114798-26-4	Benzenoids
metab_5713	Damme	C29H41N5O7S	-	HMDB0250840	-	Organic acids and derivatives
metab_5717	Gravacridonolchlorine	C19H18ClNO5	-	HMDB0029329	38494-85-8	Organoheterocyclic compounds
metab_5718	(-)-Olivil	C20H24O7	-	HMDB0301811	2955-23-9	Lignans, neolignans and related compounds
metab_5728	Cis-Sinapic acid	C11H12O5	-	HMDB0034069	7361-90-2	Phenylpropanoids and polyketides
metab_5730	4-Hydroxy-6-methyl-3-(1-oxobutyl)-2H-pyran-2-one	C10H12O4	-	HMDB0040637	22073-85-4	Organic oxygen compounds
metab_5732	Caffeic acid 3-glucoside	C15H18O9	C10431	HMDB0303040	24959-81-7	Organic oxygen compounds
metab_5756	Myricetin	C15H10O8	C10107	HMDB0002755;LMPK12110001;MJDBOTE0000381	529-44-2	Phenylpropanoids and polyketides
metab_5762	2-cyclohexyl-N-(2-ethyl-[1,2,4]triazolo[1,5-a]pyridin-8-yl)acetamide	C16H22N4O	-	-	-
metab_5765	10-Hydroxy-2-oxabicyclo[6.2.2]dodeca-1(10),8,11-trien-3-one	C11H12O3	-	HMDB0255348	-	Benzenoids
metab_5770	Quinaprilat	C23H26N2O5	C21540	PW_C022737;HMDB0042005	82768-85-2;85441-60-7	Organic acids and derivatives
metab_5786	Casuarine 6-alpha-D-glucoside	C14H25NO10	-	HMDB0031999	186795-20-0	Organic oxygen compounds
metab_5809	Quercetin 3-O-xylosyl-rutinoside	C32H38O20	-	HMDB0301695	129235-39-8	Phenylpropanoids and polyketides
metab_5827	Fraxin	C16H18O10	C09266	HMDB0252486	524-30-1	Phenylpropanoids and polyketides
metab_5839	LysoPI(20:4(5Z,8Z,11Z,14Z)/0:0)	C29H49O12P	-	HMDB0061690	1246430-04-5	Lipids and lipid-like molecules
metab_5844	Isoeugenitol	C11H10O4	-	HMDB0029472	479-06-1	Organoheterocyclic compounds
metab_586	3'-demethyletoposide	C28H30O13	-	HMDB0061028	-	Organic oxygen compounds
metab_5860	Podofilox	C22H22O8	C10874	HMDB0246672;HMDB0015310	477-47-4	Lignans, neolignans and related compounds
metab_5872	3-(1,1-Dimethylallyl)scopoletin 7-glucoside	C21H26O9	-	HMDB0032853	208333-72-6	Phenylpropanoids and polyketides
metab_5917	(Z)-10-Hydroxy-8-decene-4,6-diynoic acid	C10H10O3	-	HMDB0031055	51193-97-6	Lipids and lipid-like molecules
metab_5924	Xanthoxylin	C10H12O4	C10726	HMDB0029645	90-24-4	Organic oxygen compounds
metab_5928	Carotol	C15H26O	C09628	HMDB0036579	465-28-1	Lipids and lipid-like molecules
metab_5929	Rubrofusarin 6-[glucosyl-(1->3)-glucosyl-(1->6)-glucoside]	C33H42O20	-	HMDB0034569	-	Organic oxygen compounds
metab_5930	6''-O-(3-Hydroxy-3-methylglutaroyl)astragalin	C27H28O15	-	HMDB0041129	157407-84-6	Phenylpropanoids and polyketides
metab_5959	(2R,3R)-3,3',4',7-Tetrahydroxyflavanone 7-O-alpha-L-Rhamnopyranoside	C21H22O10	-	HMDB0040536	114728-43-7	Phenylpropanoids and polyketides
metab_5964	Tricycloekasantal	C12H18O	-	HMDB0031194	16933-18-9	Lipids and lipid-like molecules
metab_5989	Methyl (3x,10R)-dihydroxy-11-dodecene-6,8-diynoate 10-glucoside	C19H26O9	-	HMDB0040896	152141-43-0	Lipids and lipid-like molecules
metab_5991	Verdamicin	C20H39N5O7	-	HMDB0259789	-	Organic oxygen compounds
metab_6002	Licoisoflavone A	C20H18O6	C10486	HMDB0034125;LMPK12050286	66056-19-7	Phenylpropanoids and polyketides
metab_6003	[(2E,6E)-1-Oxo-8-Hydroxy-2,6-Dimethylocta-2,6-Dien-1-yl]beta-D-Glucopyranoside	C16H26O8	-	-	-
metab_6007	Oxyglutinosone	C14H20O3	-	HMDB0302978	-	Organic oxygen compounds
metab_6076	Glucose pyruvate	C9H14O9	-	HMDB0252786	-	Organic oxygen compounds
metab_6078	Echinacoside	C35H46O20	C10450	HMDB0251686;MJDBOTE0000933	82854-37-3	Organic oxygen compounds
metab_6082	Ascladiol	C7H8O4	-	HMDB0029610	32013-85-7	Organoheterocyclic compounds
metab_6092	(1R)-Hydroxy-(2R)-glutathionyl-1,2-dihydronaphthalene	C20H25N3O7S	C14791	HMDB0060300	-	Organic acids and derivatives
metab_6109	Carboxydextran	C19H32O18	-	HMDB0249656	-	Lipids and lipid-like molecules
metab_611	5-Hydroxy-p-mentha-6,8-dien-2-one	C10H14O2	-	HMDB0037011	56423-48-4	Lipids and lipid-like molecules
metab_6113	6-Methylcoumarin	C10H8O2	-	HMDB0032394;MJDBOTE0000447	92-48-8	Phenylpropanoids and polyketides
metab_6126	Alpha-D-GalpNAc-(1->3)-[alpha-L-Fucp-(1->2)]-D-Galp	C20H35NO15	-	HMDB0247725	-	Organic oxygen compounds
metab_6131	Cimifugin	C16H18O6	C09000	HMDB0250254;MJDBOTE0000241	37921-38-3	Organoheterocyclic compounds
metab_6140	L-Phosphoarginine	C6H15N4O5P	C05945	HMDB0029438	1189-11-3	Organic acids and derivatives
metab_6160	Monoxerutin	C29H34O17	-	HMDB0254873	-	Lipids and lipid-like molecules
metab_6164	Unshuoside A	C16H28O7	-	HMDB0029784	-	Lipids and lipid-like molecules
metab_6173	4-p-Coumaroyl-1,5-quinolactone	C16H16O7	-	HMDB0029293	-	Phenylpropanoids and polyketides
metab_6180	Myricatomentoside I	C26H32O10	-	HMDB0031536	191999-61-8	Lignans, neolignans and related compounds
metab_6186	3-(5-Methoxy-4-oxocyclohex-2-en-1-yl)prop-2-enoic acid	C10H12O4	-	HMDB0255409	-	Organic oxygen compounds
metab_6218	HT-2 Toxin	C22H32O8	C19952	HMDB0253219	26934-87-2	Lipids and lipid-like molecules
metab_6219	16,17-Dihydro-16alpha,17-dihydroxygibberellin A4 17-glucoside	C25H36O12	-	HMDB0040647	159858-83-0	Lipids and lipid-like molecules
metab_6246	3-Methyl-1-(2,4,6-trihydroxyphenyl)-1-butanone	C11H14O4	C07350	HMDB0033798	26103-97-9	Organic oxygen compounds
metab_625	3-O-Methylniveusin A	C21H28O8	-	HMDB0039084	-	Lipids and lipid-like molecules
metab_6294	Beta-Alanyl-L-histidine	C9H14N4O3	C00386	HMDB0000033;HMDB0256117	305-84-0	Organic acids and derivatives
metab_6312	Isoscopoletin	C10H8O4	C18079	-	776-86-3
metab_6316	Forsythiaside	C29H36O15	C10456	HMDB0252460	79916-77-1	Phenylpropanoids and polyketides
metab_6317	Trans-2, 3, 4-Trimethoxycinnamate	C12H14O5	-	HMDB0011721	33130-03-9	Phenylpropanoids and polyketides
metab_6355	Elenaic acid	C11H14O6	-	HMDB0039136	34422-12-3	Organic acids and derivatives
metab_6372	N-Stearoyl Tryptophan	C29H46N2O3	-	HMDB0241951;LMFA08020097	-	Organic acids and derivatives
metab_6400	Dihydrodeoxy-8-epiaustdiol	C12H14O4	-	HMDB0031668	58957-07-6	Organoheterocyclic compounds
metab_6410	Awobanin	C36H37O19+	C08653	HMDB0038000;LMPK12010297	64615-55-0	Phenylpropanoids and polyketides
metab_6434	Vanilloyl glucose	C14H18O9	C20470	HMDB0302470	-	Phenylpropanoids and polyketides
metab_6444	Cladosporin	C16H20O5	-	HMDB0250312	-	Benzenoids
metab_6449	1,2,3,4-Tetrahydro-b-carboline-1,3-dicarboxylic acid	C13H12N2O4	-	HMDB0032102	59132-30-8	Alkaloids and derivatives
metab_6451	Anthralin	C14H10O3	C06831	HMDB0248463;HMDB0248459;HMDB0244253	1143-38-0	Benzenoids
metab_6455	Baohuoside II	C26H28O10	-	HMDB0248861	-	Phenylpropanoids and polyketides
metab_6457	Tarazepide	C28H24N4O2	-	HMDB0258726	-	Organic acids and derivatives
metab_6469	2-Phenylacetamide	C8H9NO	C02505	HMDB0010715	103-81-1	Benzenoids
metab_6477	Estriol-17-glucuronide	C24H32O9	C11346	HMDB0010333	7219-89-8	Lipids and lipid-like molecules
metab_6525	Retrocalamin	C24H30O9	-	HMDB0038159	74729-98-9	Organoheterocyclic compounds
metab_6544	Oxindole	C8H7NO	C12312	HMDB0061918;HMDB0244886	59-48-3	Organoheterocyclic compounds
metab_6559	3-Oxohexanoic acid	C6H10O3	C02122	HMDB0010717;PW_C006725	4380-91-0	Organic acids and derivatives
metab_6563	Cytosine deoxyribonucleoside	C9H13N3O4	C00881	HMDB0250725;HMDB0000014	951-77-9	Nucleosides, nucleotides, and analogues
metab_6564	5-Caffeoylquinic acid	C16H18O9	C17147	HMDB0240477	-	Organic oxygen compounds
metab_6595	Dehydrozingerone	C11H12O3	C17840	HMDB0032591	1080-12-2	Phenylpropanoids and polyketides
metab_6603	Estriol-16-Glucuronide	C24H32O9	C05504	HMDB0006766	1852-50-2	Lipids and lipid-like molecules
metab_6630	S-(2-Hydroxyethyl)glutathione	C12H21N3O7S	C14875	HMDB0062525	28747-20-8	Organic acids and derivatives
metab_6634	Ethyl trans-p-methoxycinnamate	C12H14O3	C10476	HMDB0030762	24393-56-4	Phenylpropanoids and polyketides
metab_6672	Trans-cinnamoyl-beta-D-glucoside	C15H18O7	C04164	HMDB0304505	-	Phenylpropanoids and polyketides
metab_6793	Undecanedioic acid	C11H20O4	-	LMFA01170007;HMDB0000888	1852-04-6	Lipids and lipid-like molecules
metab_6825	(S)-Oleuropeic acid	C10H16O3	-	HMDB0036998	5027-76-9	Lipids and lipid-like molecules
metab_6827	Pentanamide	C5H11NO	C01842	HMDB0256275;LMFA08010002	626-97-1	Lipids and lipid-like molecules
metab_6843	Benzofuran	C8H6O	C14512	HMDB0032929	271-89-6	Organoheterocyclic compounds
metab_6865	Raphanatin	C16H23N5O6	-	HMDB0032000	38165-56-9	Organic oxygen compounds
metab_6905	Desaminotyrosine	C9H10O3	C01744	HMDB0002199	501-97-3	Phenylpropanoids and polyketides
metab_691	Loperamide	C29H33ClN2O2	C07080	HMDB0004999	53179-11-6	Benzenoids
metab_6939	S-Acetyldihydrolipoamide-E	C10H19NO2S2	C16255	LMFA08020202;HMDB0006878;PW_C002986	-	Lipids and lipid-like molecules
metab_695	Dodecatrienoic acid	C12H18O2	-	HMDB0302622	-	Lipids and lipid-like molecules
metab_6995	15-Deacetylneosolaniol	C17H24O7	C02951	HMDB0036157	76348-84-0	Lipids and lipid-like molecules
metab_6999	(3Z,6Z)-3,6-Nonadien-1-ol	C9H16O	-	HMDB0030957	53046-97-2	Lipids and lipid-like molecules
metab_7012	Deoxyloganin	C17H26O9	C06071	HMDB0251007;LMPR0102070005	26660-57-1	Lipids and lipid-like molecules
metab_7066	Ala-Phe-Ala	C15H21N3O4	-	HMDB0304795	-	Organic acids and derivatives
metab_7087	Secologanate	C16H22O10	C01957	HMDB0304481	-	Lipids and lipid-like molecules
metab_7106	5Z-7-Oxozeaenol	C19H22O7	-	HMDB0247027	-	Phenylpropanoids and polyketides
metab_7110	1,2,5,6-Tetrahydro-4H-pyrrolo[3,2,1-ij]quinolin-4-one	C11H11NO	C18487	HMDB0037113	57369-32-1	Organoheterocyclic compounds
metab_7112	Imazamox	C15H19N3O4	C18598	HMDB0253404	114311-32-9	Organic acids and derivatives
metab_7118	Lycoperdic acid	C8H11NO6	-	HMDB0030417	69086-72-2	Organic acids and derivatives
metab_7131	7-Hydroxybutylidenephthalide 7-(6-malonylglucoside)	C21H24O11	-	HMDB0034753	240823-20-5	Organic oxygen compounds
metab_7136	Helenalin	C15H18O4	C09473	HMDB0253066	6754-13-8	Lipids and lipid-like molecules
metab_7138	GHB-Gluc	C10H16O9	-	HMDB0252712	-	Lipids and lipid-like molecules
metab_7153	Naringin dihydrochalcone	C27H34O14	C09789	HMDB0002927;HMDB0255461	10236-47-2	Phenylpropanoids and polyketides
metab_7155	Gamma-Glu-leu	C11H20N2O5	-	HMDB0011171	2566-39-4	Organic acids and derivatives
metab_7172	Gamma-Glutamylarginine	C11H21N5O5	-	HMDB0029143	31106-03-3	Organic acids and derivatives
metab_7237	P-Coumaraldehyde	C9H8O2	C05608	HMDB0040986	2538-87-6;20711-53-9	Phenylpropanoids and polyketides
metab_7252	Levofloxacin	C18H20FN3O4	C07660	HMDB0001929;MJDBOTE0001687	100986-85-4	Organoheterocyclic compounds
metab_7264	Butyl 4-aminobenzoate	C11H15NO2	C07875	HMDB0249473	-	Benzenoids
metab_7272	3-Methoxy-4-hydroxyphenylglycol glucuronide	C15H20O10	C03033	HMDB0000496	52002-41-2	Organic oxygen compounds
metab_728	3-Sinapoylquinic acid	C18H22O10	-	HMDB0301716	-	Organic oxygen compounds
metab_7291	Leucylleucine	C12H24N2O3	C11332	HMDB0254039;HMDB0028933	3303-31-9	Organic acids and derivatives
metab_7346	4-ethyl-2-(pyridin-2-ylmethylamino)pyrimidine-5-carboxylic acid	C13H14N4O2	-	-	-
metab_74	Mono-(3-carboxypropyl) phthalate	C12H12O6	-	HMDB0061748	-	Benzenoids
metab_7417	Securinine	C13H15NO2	C10614	MJDBOTE0001267	5610-40-2
metab_7434	Asn Leu	C10H19N3O4	-	-	-
metab_7449	Captopril-cysteine disulfide	C12H20N2O5S2	-	HMDB0060562	-	Organic acids and derivatives
metab_7462	2-Hydroxy-4-carboxybutyrylhistidylprolinamide	C16H23N5O6	-	HMDB0251550	-	Organic acids and derivatives
metab_7481	L-erythro-5-(1-Hydroxyethyl)-2(5H)-furanone	C6H8O3	-	HMDB0033285	54621-96-4	Organoheterocyclic compounds
metab_7499	Validamycin A	C20H35NO13	C12112	HMDB0036592	37248-47-8	Organic oxygen compounds
metab_75	Hydroxyphenylacetylglycine	C10H11NO4	C05596	HMDB0000735	28116-23-6	Organic acids and derivatives
metab_7531	Ciprofloxacin-7-ethylenediamine	C15H16FN3O3	-	HMDB0250269	-	Organoheterocyclic compounds
metab_7532	Myristicin	C11H12O3	C10480	HMDB0035873	607-91-0	Organoheterocyclic compounds
metab_7540	3-Methyl-1-phenyl-1-butanone	C11H14O	-	-	-
metab_7544	Benzene	C6H6	C01407	HMDB0001505	71-43-2	Benzenoids
metab_756	2-Hydroxy-3-[(2-carboxyethyl)thio]-3-[2-(8-phenyloctyl)phenyl]propanoic acid	C26H34O5S	-	HMDB0245143	-	Phenylpropanoids and polyketides
metab_7564	Prolyl-Arginine	C11H21N5O3	-	HMDB0029011	-	Organic acids and derivatives
metab_7591	Porphobilinogen	C10H14N2O4	C00931	HMDB0000245;PW_C000166	487-90-1	Organic nitrogen compounds
metab_7646	Furaneol 4-(6-malonylglucoside)	C15H20O11	-	HMDB0029778	-	Organic oxygen compounds
metab_7690	5-Phenyl-1,3-oxazinane-2,4-dione	C10H9NO3	C16596	HMDB0060400;PW_C040533	-	Benzenoids
metab_7696	Serotonin	C10H12N2O	C00780	HMDB0000259;PW_C000178;MJDBSJD0000073	50-67-9	Organoheterocyclic compounds
metab_773	17-Hydroxylinolenic acid	C18H30O3	C16346	HMDB0011108	-	Lipids and lipid-like molecules
metab_7768	Hypoxanthine	C5H4N4O	C00262	PW_C000102;HMDB0000157	68-94-0	Organoheterocyclic compounds
metab_7775	4-Hydroxy-2,2,6,6-tetramethylpiperidine-1-oxyl	C9H19NO2	-	HMDB0258807	-	Organoheterocyclic compounds
metab_7789	Epsilon-(gamma-Glutamyl)lysine	C11H21N3O5	-	HMDB0003869	17105-15-6	Organic acids and derivatives
metab_7798	Norleucine	C6H13NO2	C01933	HMDB0251526;HMDB0001645	327-57-1	Organic acids and derivatives
metab_7814	2'-O-Methylcytidine	C10H15N3O5	-	HMDB0242132	-	Nucleosides, nucleotides, and analogues
metab_7825	N-Heptanoylglycine	C9H17NO3	-	HMDB0013010	23783-23-5	Organic acids and derivatives
metab_7838	1-Methylguanosine	C11H15N5O5	C04545	HMDB0001563	2140-65-0	Nucleosides, nucleotides, and analogues
metab_7852	6-Methoxymellein	C11H12O4	C02381	HMDB0038510	13410-15-6	Organoheterocyclic compounds
metab_7861	Piperidine	C5H11N	C01746	HMDB0034301	110-89-4	Organoheterocyclic compounds
metab_7864	5-Amino-2-oxopentanoic acid	C5H9NO3	C01110	PW_C002698;LMFA01060169;HMDB0006272	-	Organic acids and derivatives
metab_7892	2,3-dihydrobenzofuran	C8H8O	-	HMDB0013815	496-16-2	Organoheterocyclic compounds
metab_7895	3-Hydroxyvaleric acid	C5H10O3	-	HMDB0000531	10237-77-1	Lipids and lipid-like molecules
metab_7899	5-Methylcytidine	C10H15N3O5	-	HMDB0257731;HMDB0000982	2140-61-6	Nucleosides, nucleotides, and analogues
metab_7905	N-Acetyl-L-Glutamic Acid	C7H11NO5	C00624	HMDB0001138;MJDBOTE0000638	1188-37-0	Organic acids and derivatives
metab_7935	N2-(2-Carboxymethyl-2-hydroxysuccinoyl)arginine	C12H20N4O8	-	HMDB0032766	87605-91-2	Organic acids and derivatives
metab_7965	Dexpanthenol	C9H19NO4	C05944	HMDB0004231;HMDB0304820	81-13-0	Organic oxygen compounds
metab_7976	Hypoglycin B	C12H18N2O5	C08280	HMDB0029428	502-37-4	Organic acids and derivatives
metab_7978	Urocanic acid	C6H6N2O2	C00785	HMDB0000301;PW_C000205;HMDB0062562	104-98-3;3465-72-3	Organoheterocyclic compounds
metab_7985	Chelidonic acid	C7H4O6	C08476	HMDB0249899	99-32-1	Organoheterocyclic compounds
metab_7990	L-Theanine	C7H14N2O3	C01047	HMDB0034365	3081-61-6	Organic acids and derivatives
metab_8026	Rutinose	C12H22O10	C08247	HMDB0302439;HMDB0247100	90-74-4	Organic oxygen compounds
metab_8044	2-Aminobutan-1-ol	C4H11NO	-	HMDB0245012	-	Organic nitrogen compounds
metab_8058	4-Amino-5-hydroxymethyl-2-methylpyrimidine	C6H9N3O	C01279	HMDB0247327	73-67-6	Organoheterocyclic compounds
metab_809	Gln Asp	C9H15N3O6	-	-	-
metab_8130	Norvaline	C5H11NO2	C01799	HMDB0013716;MJDBOTE0000679	760-78-1	Organic acids and derivatives
metab_8132	2-Amino-2-methyl-1-propanol	C4H11NO	-	HMDB0244974	-	Organic nitrogen compounds
metab_8136	Pyridoxine	C8H11NO3	C00314	HMDB0301760;PW_C000161;HMDB0000239;MJDBOTE0000424	58-56-0;65-23-6	Organoheterocyclic compounds
metab_816	Alpha-Cyperol	C15H24O	C16945	HMDB0035026	20084-99-5	Lipids and lipid-like molecules
metab_8187	2-n-Propyl-4-oxopentanoic acid	C8H14O3	C16655	HMDB0060683;PW_C040565	-	Organic acids and derivatives
metab_820	Argininosuccinic acid	C10H18N4O6	C03406	HMDB0000052;PW_C000036	2387-71-5	Organic acids and derivatives
metab_8241	N,N-Dimethylarginine	C8H18N4O2	C03626	HMDB0001539	30315-93-6	Organic acids and derivatives
metab_83	Butyrolactone derivative	C24H24O8	-	HMDB0249481	-	Organoheterocyclic compounds
metab_8354	Choline Phosphate	C5H14NO4P	C00588	HMDB0001565	3616-04-4;107-73-3	Organic nitrogen compounds
metab_8387	L-Histidine	C6H9N3O2	C00135	PW_C000116;HMDB0000177;MJDBOTE0000427	71-00-1	Organic acids and derivatives
metab_841	Aflatoxin G2a	C17H14O8	-	HMDB0030476	20421-10-7	Phenylpropanoids and polyketides
metab_8492	Cis-Aconitic acid	C6H6O6	C00417	PW_C000051;HMDB0000072	585-84-2	Organic acids and derivatives
metab_8672	5'-O-beta-D-Glucosylpyridoxine	C14H21NO8	C03996	HMDB0246884	-	Organoheterocyclic compounds
metab_8675	Neoliquiritin 2''-apioside	C26H30O13	-	HMDB0040544	135432-48-3	Organic acids and derivatives
metab_868	Kaempferol 3-alpha-D-arabinopyranoside	C20H18O10	-	HMDB0301957	-	Phenylpropanoids and polyketides
metab_8697	Capsicum annuum Fluorescent chlorophyll catabolite	C35H40N4O7	-	HMDB0035528	-	Organoheterocyclic compounds
metab_8703	Acetophenone	C8H8O	C07113	HMDB0033910	98-86-2	Organic oxygen compounds
metab_8731	Safinamide	C17H19FN2O2	-	HMDB0257441	-	Organic acids and derivatives
metab_8741	6'-O-Galloylsucrose	C19H26O15	-	HMDB0039285	115713-43-4	Benzenoids
metab_8754	Erinapyrone C	C8H10O5	-	HMDB0041026	157207-53-9	Organoheterocyclic compounds
metab_8767	7-Methylguanine	C6H7N5O	C02242	HMDB0000897;HMDB0006040	578-76-7;10030-78-1	Organoheterocyclic compounds
metab_8769	APC	C33H38N4O8	C16542	HMDB0060661;PW_C040679	-	Organic oxygen compounds
metab_8770	Aconitic acid	C6H6O6	C02341;C00417	HMDB0000958;HMDB0000072;HMDB0247961	585-84-2;4023-65-8	Organic acids and derivatives
metab_8772	Androsterone glucuronide	C25H38O8	C11135	HMDB0004484;HMDB0002829;PW_C001715	1852-43-3;3602-09-3	Lipids and lipid-like molecules
metab_8775	Benzoic Acid	C7H6O2	C00261	HMDB0304270;HMDB0303719;HMDB0001870;HMDB0013676;HMDB0013677;HMDB0004461;HMDB0006115;MJDBOTE0000832	65-85-0;303-07-1;55-21-0;100-52-7;99-10-5	Benzenoids
metab_8782	Dermatan L-iduronate	C16H27NO11	C01490	HMDB0060470;HMDB0000632	24967-94-0	Organic oxygen compounds
metab_8786	Farnesol	C15H26O	C06081	LMPR0103010008;HMDB0243636;HMDB0004305;MJDBOTE0000461	4602-84-0	Lipids and lipid-like molecules
metab_8787	Fludrocortisone acetate	C23H31FO6	C08186	HMDB0252329;LMST02030122;HMDB0002802	53-06-5;514-36-3	Lipids and lipid-like molecules
metab_8788	Glucosamine	C6H13NO5	C00329	HMDB0242589;HMDB0030091;HMDB0001514;HMDB0245095;PW_C001167	3416-24-8;14257-69-3	Organic oxygen compounds
metab_8796	Isosafrole	C10H10O2	C10472	HMDB0033591;HMDB0253689	94-59-7;120-58-1	Organoheterocyclic compounds
metab_8801	Lawsone	C10H6O3	C10368	HMDB0030773;HMDB0253997	83-72-7;481-39-0	Benzenoids
metab_8806	Methyl jasmonate	C13H20O3	C11512	LMFA02020010;HMDB0301800;HMDB0036583	95722-42-2;1211-29-6	Lipids and lipid-like molecules
metab_8811	Nicotinic Acid	C6H5NO2	C00253	HMDB0001488;HMDB0003269;PW_C001145;MJDBOTE0000774	59-67-6;583-08-4	Organoheterocyclic compounds
metab_8813	Phenol	C6H6O	C00146	PW_C000153;HMDB0000228;HMDB0013674	108-95-2;87-66-1	Benzenoids
metab_8816	Retinol	C20H30O	C00473	HMDB0006216;HMDB0006221;LMPR01090001;HMDB0000305	22737-96-8;68-26-8;11103-57-4;68-26-8;2052-63-3	Lipids and lipid-like molecules
metab_8818	Salicylic Acid	C7H6O3	C00805	HMDB0000840;HMDB0001895;HMDB0302214;PW_C001263;MJDBZSJ0000117	69-72-7;487-54-7	Benzenoids
metab_8821	Trans-Cinnamic acid	C9H8O2	C00423	HMDB0000930;HMDB0000567	140-10-3;102-94-3	Phenylpropanoids and polyketides
metab_8875	9-Oxooctadecanoic acid	C18H34O3	-	HMDB0030979	4114-74-3	Lipids and lipid-like molecules
metab_9003	Griseolic acid	C14H13N5O8	-	HMDB0242674	-	Nucleosides, nucleotides, and analogues
metab_9093	Tetraethylene glycol monododecyl ether	C20H42O5	-	HMDB0246913	-	Organic oxygen compounds
metab_9223	Glutamylleucine	C11H20N2O5	-	HMDB0028823	5969-52-8	Organic acids and derivatives
metab_9266	Multiflorin B	C27H30O15	C17600	LMPK12111858;HMDB0303597	-	Phenylpropanoids and polyketides
metab_9268	Gamma-Glutamylphenylalanine	C14H18N2O5	-	HMDB0000594	7432-24-8	Organic acids and derivatives
metab_9319	3-(Benzoyloxy)-2-Hydroxypropyl Beta-D-Glucopyranosiduronic Acid	C16H20O10	-	-	-
metab_9360	Dopamine glucuronide	C14H19NO8	-	HMDB0010329	38632-24-5	Organic oxygen compounds
metab_9390	Allantoin	C4H6N4O3	C01551	HMDB0000462;MJDBOTE0001088	97-59-6	Organoheterocyclic compounds
metab_9413	Gamma-Glutamylglutamine	C10H17N3O6	C05283	HMDB0011738;HMDB0029147	1466-50-8;10148-81-9	Organic acids and derivatives
metab_9471	Ranelic acid	C12H10N2O8S	-	HMDB0257107	-	Organic acids and derivatives
metab_949	MG(5-iso PGF2VI/0:0/0:0)	C21H36O7	-	HMDB0260485	-	Not Available
metab_952	Butyric acid	C4H8O2	C00246	HMDB0000039;LMFA01010004;PW_C000028	107-92-6	Lipids and lipid-like molecules
metab_9526	3-(Benzoyloxy)-2-hydroxypropyl ?-D-glucopyranosiduronic acid	C16H20O10	-	-	-
metab_957	Isocyperol	C15H24O	C16974	HMDB0035718	20085-00-1	Lipids and lipid-like molecules
metab_9701	Diclazuril	C17H9Cl3N4O2	-	HMDB0251204	-	Benzenoids
metab_9721	2-O-(Z-p-Hydroxycinnamoyl)-(x)-glyceric acid	C12H12O6	-	HMDB0041195	154639-28-8	Phenylpropanoids and polyketides
metab_9724	5-(4-Chlorophenyl)-1-(4-methoxyphenyl)-3-(trifluoromethyl)-1H-pyrazole	C17H12ClF3N2O	-	HMDB0257536	-	Organoheterocyclic compounds
metab_974	4-Imidazolone-5-propionic acid	C6H8N2O3	C03680	PW_C000802;HMDB0001014	17340-16-8	Organoheterocyclic compounds
metab_9769	Demethoxycentaureidin 7-O-Rutinoside	C29H34O16	-	-	-
metab_9904	L-2-Amino-3-(1-pyrazolyl)propanoic acid	C6H9N3O2	-	HMDB0034267	2734-48-7	Organic acids and derivatives
metab_9913	Sucrose 1',4'-(4,4'-dihydroxy-3,3'-dimethoxy-b-truxinate)	C32H38O17	-	HMDB0036978	-	Phenylpropanoids and polyketides
metab_9956	Lysyltryptophan	C17H24N4O3	-	HMDB0028962	50674-18-5	Organic acids and derivatives
metab_9960	N-Methyl-L-Threonine	C5H11NO3	-	-	-
metab_9961	Erythrono-1,4-lactone	C4H6O4	-	HMDB0000349	17675-99-9	Organoheterocyclic compounds

## Sheet: DAMs_combination simple
combination	numbers of DAMs	metab_id
R405_WK1_vs_R391_WK1 & R405_WK1_vs_R405_WK2 & R391_WK1_vs_R391_WK2 & R405_WK2_vs_R391_WK2	1	metab_7237
R405_WK1_vs_R391_WK1 & R405_WK1_vs_R405_WK2 & R391_WK1_vs_R391_WK2	1	metab_7237
R405_WK1_vs_R391_WK1 & R405_WK1_vs_R405_WK2 & R405_WK2_vs_R391_WK2	14	metab_11126,metab_11695,metab_3156,metab_5047,metab_5046,metab_13679,metab_2734,metab_5490,metab_10636,metab_10640,metab_14671,metab_2811,metab_16174,metab_7237
R405_WK1_vs_R391_WK1 & R391_WK1_vs_R391_WK2 & R405_WK2_vs_R391_WK2	5	metab_16158,metab_152,metab_8354,metab_7264,metab_7237
R405_WK1_vs_R405_WK2 & R391_WK1_vs_R391_WK2 & R405_WK2_vs_R391_WK2	1	metab_7237
R405_WK1_vs_R391_WK1 & R405_WK1_vs_R405_WK2	27	metab_13679,metab_13031,metab_6827,metab_10636,metab_949,metab_2811,metab_3156,metab_2734,metab_11695,metab_7237,metab_5047,metab_5046,metab_14671,metab_16127,metab_10640,metab_17558,metab_9724,metab_16129,metab_10953,metab_9003,metab_15686,metab_13583,metab_5490,metab_11126,metab_10000,metab_16174,metab_4951
R405_WK1_vs_R391_WK1 & R391_WK1_vs_R391_WK2	30	metab_7935,metab_7978,metab_5699,metab_16856,metab_16158,metab_13005,metab_7138,metab_809,metab_7153,metab_820,metab_57,metab_7237,metab_14521,metab_16988,metab_5360,metab_8354,metab_11225,metab_5713,metab_11651,metab_7264,metab_7591,metab_5395,metab_7346,metab_8026,metab_16855,metab_10029,metab_11065,metab_952,metab_152,metab_1993
R405_WK1_vs_R391_WK1 & R405_WK2_vs_R391_WK2	215	metab_190,metab_10969,metab_5930,metab_16158,metab_10960,metab_2477,metab_165,metab_2670,metab_14909,metab_9526,metab_7532,metab_3474,metab_1589,metab_15059,metab_11126,metab_9956,metab_6595,metab_539,metab_538,metab_532,metab_11695,metab_5718,metab_11052,metab_152,metab_11196,metab_15877,metab_2903,metab_3023,metab_2703,metab_15306,metab_5872,metab_1535,metab_2870,metab_7136,metab_6477,metab_311…
R405_WK1_vs_R405_WK2 & R391_WK1_vs_R391_WK2	1	metab_7237
R405_WK1_vs_R405_WK2 & R405_WK2_vs_R391_WK2	25	metab_11126,metab_11695,metab_14950,metab_3156,metab_3151,metab_13864,metab_5047,metab_5046,metab_13679,metab_2734,metab_5490,metab_8672,metab_5378,metab_10636,metab_7087,metab_10640,metab_14671,metab_2811,metab_16174,metab_1452,metab_2394,metab_7237,metab_4839,metab_5152,metab_2753
R391_WK1_vs_R391_WK2 & R405_WK2_vs_R391_WK2	8	metab_16158,metab_152,metab_3304,metab_7864,metab_8354,metab_7264,metab_9904,metab_7237
R405_WK1_vs_R391_WK1 only	240	metab_14834,metab_443,metab_3207,metab_5839,metab_7272,metab_2306,metab_15205,metab_8754,metab_13919,metab_2672,metab_2578,metab_611,metab_7531,metab_297,metab_2234,metab_5352,metab_14756,metab_11890,metab_11750,metab_15473,metab_586,metab_10501,metab_8816,metab_1530,metab_14337,metab_1430,metab_15719,metab_4985,metab_7131,metab_4980,metab_14176,metab_11472,metab_9769,metab_6131,metab_6218,metab_…
R405_WK1_vs_R405_WK2 only	37	metab_11851,metab_6843,metab_9471,metab_339,metab_3090,metab_10577,metab_7112,metab_5630,metab_2755,metab_14974,metab_7118,metab_16767,metab_126,metab_5717,metab_5184,metab_2179,metab_7825,metab_16872,metab_5108,metab_1982,metab_14314,metab_10763,metab_5084,metab_14398,metab_7696,metab_11793,metab_14291,metab_14442,metab_3182,metab_6173,metab_957,metab_14526,metab_16275,metab_13580,metab_13127,me…
R391_WK1_vs_R391_WK2 only	33	metab_7899,metab_7892,metab_2284,metab_7110,metab_9390,metab_2077,metab_6372,metab_2247,metab_2198,metab_2199,metab_7172,metab_8241,metab_9960,metab_16729,metab_15120,metab_2980,metab_2411,metab_7434,metab_8767,metab_16865,metab_13026,metab_17047,metab_1972,metab_974,metab_16044,metab_4187,metab_11848,metab_8875,metab_2187,metab_187,metab_4795,metab_4797,metab_7838
R405_WK2_vs_R391_WK2 only	187	metab_4295,metab_2689,metab_15754,metab_5582,metab_16651,metab_2677,metab_8132,metab_1618,metab_4226,metab_5353,metab_10430,metab_536,metab_7895,metab_13447,metab_15873,metab_8813,metab_8811,metab_1976,metab_8818,metab_3653,metab_15987,metab_14785,metab_16757,metab_17576,metab_8044,metab_1985,metab_2631,metab_16610,metab_15622,metab_15620,metab_5319,metab_560,metab_13749,metab_402,metab_8788,meta…

## Sheet: DAMs combination
#Supplementary Table S2. List of all DAMs in tolerant and susceptible rice varieties challenged with R.solani
#metabid_id:id of each metabolite in the analysis;combination:sample combination，R405 for susceptible XZ,R391 for tolerant ZD,WK1 for post-inoculation sample,WK2 for non-inoculation control sample;superclass,superclass based on HMDB database
metab_id	combination	superclass
metab_7237	R405_WK1_vs_R391_WK1 & R405_WK1_vs_R405_WK2 & R391_WK1_vs_R391_WK2 & R405_WK2_vs_R391_WK2	Phenylpropanoids and polyketides
metab_7237	R405_WK1_vs_R391_WK1 & R405_WK1_vs_R405_WK2 & R391_WK1_vs_R391_WK2	Phenylpropanoids and polyketides
metab_5490	R405_WK1_vs_R391_WK1 & R405_WK1_vs_R405_WK2 & R405_WK2_vs_R391_WK2	Benzenoids
metab_5046	R405_WK1_vs_R391_WK1 & R405_WK1_vs_R405_WK2 & R405_WK2_vs_R391_WK2	Organic oxygen compounds
metab_10636	R405_WK1_vs_R391_WK1 & R405_WK1_vs_R405_WK2 & R405_WK2_vs_R391_WK2	Organic oxygen compounds
metab_14671	R405_WK1_vs_R391_WK1 & R405_WK1_vs_R405_WK2 & R405_WK2_vs_R391_WK2	Organic oxygen compounds
metab_2811	R405_WK1_vs_R391_WK1 & R405_WK1_vs_R405_WK2 & R405_WK2_vs_R391_WK2	Organic oxygen compounds
metab_16174	R405_WK1_vs_R391_WK1 & R405_WK1_vs_R405_WK2 & R405_WK2_vs_R391_WK2	Organic oxygen compounds
metab_2734	R405_WK1_vs_R391_WK1 & R405_WK1_vs_R405_WK2 & R405_WK2_vs_R391_WK2	Organoheterocyclic compounds
metab_11126	R405_WK1_vs_R391_WK1 & R405_WK1_vs_R405_WK2 & R405_WK2_vs_R391_WK2	Phenylpropanoids and polyketides
metab_11695	R405_WK1_vs_R391_WK1 & R405_WK1_vs_R405_WK2 & R405_WK2_vs_R391_WK2	Phenylpropanoids and polyketides
metab_3156	R405_WK1_vs_R391_WK1 & R405_WK1_vs_R405_WK2 & R405_WK2_vs_R391_WK2	Phenylpropanoids and polyketides
metab_5047	R405_WK1_vs_R391_WK1 & R405_WK1_vs_R405_WK2 & R405_WK2_vs_R391_WK2	Phenylpropanoids and polyketides
metab_13679	R405_WK1_vs_R391_WK1 & R405_WK1_vs_R405_WK2 & R405_WK2_vs_R391_WK2	Phenylpropanoids and polyketides
metab_10640	R405_WK1_vs_R391_WK1 & R405_WK1_vs_R405_WK2 & R405_WK2_vs_R391_WK2	Phenylpropanoids and polyketides
metab_7237	R405_WK1_vs_R391_WK1 & R405_WK1_vs_R405_WK2 & R405_WK2_vs_R391_WK2	Phenylpropanoids and polyketides
metab_7264	R405_WK1_vs_R391_WK1 & R391_WK1_vs_R391_WK2 & R405_WK2_vs_R391_WK2	Benzenoids
metab_8354	R405_WK1_vs_R391_WK1 & R391_WK1_vs_R391_WK2 & R405_WK2_vs_R391_WK2	Organic nitrogen compounds
metab_152	R405_WK1_vs_R391_WK1 & R391_WK1_vs_R391_WK2 & R405_WK2_vs_R391_WK2	Organic oxygen compounds
metab_16158	R405_WK1_vs_R391_WK1 & R391_WK1_vs_R391_WK2 & R405_WK2_vs_R391_WK2	Phenylpropanoids and polyketides
metab_7237	R405_WK1_vs_R391_WK1 & R391_WK1_vs_R391_WK2 & R405_WK2_vs_R391_WK2	Phenylpropanoids and polyketides
metab_7237	R405_WK1_vs_R405_WK2 & R391_WK1_vs_R391_WK2 & R405_WK2_vs_R391_WK2	Phenylpropanoids and polyketides
metab_16129	R405_WK1_vs_R391_WK1 & R405_WK1_vs_R405_WK2	Benzenoids
metab_5490	R405_WK1_vs_R391_WK1 & R405_WK1_vs_R405_WK2	Benzenoids
metab_6827	R405_WK1_vs_R391_WK1 & R405_WK1_vs_R405_WK2	Lipids and lipid-like molecules
metab_16127	R405_WK1_vs_R391_WK1 & R405_WK1_vs_R405_WK2	Lipids and lipid-like molecules
metab_17558	R405_WK1_vs_R391_WK1 & R405_WK1_vs_R405_WK2	Lipids and lipid-like molecules
metab_949	R405_WK1_vs_R391_WK1 & R405_WK1_vs_R405_WK2	Not Available
metab_13583	R405_WK1_vs_R391_WK1 & R405_WK1_vs_R405_WK2	Not Available
metab_4951	R405_WK1_vs_R391_WK1 & R405_WK1_vs_R405_WK2	Not Available
metab_9003	R405_WK1_vs_R391_WK1 & R405_WK1_vs_R405_WK2	Nucleosides, nucleotides, and analogues
metab_10000	R405_WK1_vs_R391_WK1 & R405_WK1_vs_R405_WK2	Nucleosides, nucleotides, and analogues
metab_13031	R405_WK1_vs_R391_WK1 & R405_WK1_vs_R405_WK2	Organic acids and derivatives
metab_10636	R405_WK1_vs_R391_WK1 & R405_WK1_vs_R405_WK2	Organic oxygen compounds
metab_2811	R405_WK1_vs_R391_WK1 & R405_WK1_vs_R405_WK2	Organic oxygen compounds
metab_5046	R405_WK1_vs_R391_WK1 & R405_WK1_vs_R405_WK2	Organic oxygen compounds
metab_14671	R405_WK1_vs_R391_WK1 & R405_WK1_vs_R405_WK2	Organic oxygen compounds
metab_10953	R405_WK1_vs_R391_WK1 & R405_WK1_vs_R405_WK2	Organic oxygen compounds
metab_15686	R405_WK1_vs_R391_WK1 & R405_WK1_vs_R405_WK2	Organic oxygen compounds
metab_16174	R405_WK1_vs_R391_WK1 & R405_WK1_vs_R405_WK2	Organic oxygen compounds
metab_2734	R405_WK1_vs_R391_WK1 & R405_WK1_vs_R405_WK2	Organoheterocyclic compounds
metab_9724	R405_WK1_vs_R391_WK1 & R405_WK1_vs_R405_WK2	Organoheterocyclic compounds
metab_13679	R405_WK1_vs_R391_WK1 & R405_WK1_vs_R405_WK2	Phenylpropanoids and polyketides
metab_3156	R405_WK1_vs_R391_WK1 & R405_WK1_vs_R405_WK2	Phenylpropanoids and polyketides
metab_11695	R405_WK1_vs_R391_WK1 & R405_WK1_vs_R405_WK2	Phenylpropanoids and polyketides
metab_7237	R405_WK1_vs_R391_WK1 & R405_WK1_vs_R405_WK2	Phenylpropanoids and polyketides
metab_5047	R405_WK1_vs_R391_WK1 & R405_WK1_vs_R405_WK2	Phenylpropanoids and polyketides
metab_10640	R405_WK1_vs_R391_WK1 & R405_WK1_vs_R405_WK2	Phenylpropanoids and polyketides
metab_11126	R405_WK1_vs_R391_WK1 & R405_WK1_vs_R405_WK2	Phenylpropanoids and polyketides
metab_11651	R405_WK1_vs_R391_WK1 & R391_WK1_vs_R391_WK2	Benzenoids
metab_7264	R405_WK1_vs_R391_WK1 & R391_WK1_vs_R391_WK2	Benzenoids
metab_7138	R405_WK1_vs_R391_WK1 & R391_WK1_vs_R391_WK2	Lipids and lipid-like molecules
metab_14521	R405_WK1_vs_R391_WK1 & R391_WK1_vs_R391_WK2	Lipids and lipid-like molecules
metab_16988	R405_WK1_vs_R391_WK1 & R391_WK1_vs_R391_WK2	Lipids and lipid-like molecules
metab_952	R405_WK1_vs_R391_WK1 & R391_WK1_vs_R391_WK2	Lipids and lipid-like molecules
metab_7935	R405_WK1_vs_R391_WK1 & R391_WK1_vs_R391_WK2	Organic acids and derivatives
metab_16856	R405_WK1_vs_R391_WK1 & R391_WK1_vs_R391_WK2	Organic acids and derivatives
metab_820	R405_WK1_vs_R391_WK1 & R391_WK1_vs_R391_WK2	Organic acids and derivatives
metab_11225	R405_WK1_vs_R391_WK1 & R391_WK1_vs_R391_WK2	Organic acids and derivatives
metab_5713	R405_WK1_vs_R391_WK1 & R391_WK1_vs_R391_WK2	Organic acids and derivatives
metab_16855	R405_WK1_vs_R391_WK1 & R391_WK1_vs_R391_WK2	Organic acids and derivatives
metab_10029	R405_WK1_vs_R391_WK1 & R391_WK1_vs_R391_WK2	Organic acids and derivatives
metab_11065	R405_WK1_vs_R391_WK1 & R391_WK1_vs_R391_WK2	Organic acids and derivatives
metab_1993	R405_WK1_vs_R391_WK1 & R391_WK1_vs_R391_WK2	Organic acids and derivatives
metab_8354	R405_WK1_vs_R391_WK1 & R391_WK1_vs_R391_WK2	Organic nitrogen compounds
metab_7591	R405_WK1_vs_R391_WK1 & R391_WK1_vs_R391_WK2	Organic nitrogen compounds
metab_5360	R405_WK1_vs_R391_WK1 & R391_WK1_vs_R391_WK2	Organic oxygen compounds
metab_5395	R405_WK1_vs_R391_WK1 & R391_WK1_vs_R391_WK2	Organic oxygen compounds
metab_8026	R405_WK1_vs_R391_WK1 & R391_WK1_vs_R391_WK2	Organic oxygen compounds
metab_152	R405_WK1_vs_R391_WK1 & R391_WK1_vs_R391_WK2	Organic oxygen compounds
metab_7978	R405_WK1_vs_R391_WK1 & R391_WK1_vs_R391_WK2	Organoheterocyclic compounds
metab_5699	R405_WK1_vs_R391_WK1 & R391_WK1_vs_R391_WK2	Organoheterocyclic compounds
metab_57	R405_WK1_vs_R391_WK1 & R391_WK1_vs_R391_WK2	Organoheterocyclic compounds
metab_16158	R405_WK1_vs_R391_WK1 & R391_WK1_vs_R391_WK2	Phenylpropanoids and polyketides
metab_7153	R405_WK1_vs_R391_WK1 & R391_WK1_vs_R391_WK2	Phenylpropanoids and polyketides
metab_7237	R405_WK1_vs_R391_WK1 & R391_WK1_vs_R391_WK2	Phenylpropanoids and polyketides
metab_13005	R405_WK1_vs_R391_WK1 & R391_WK1_vs_R391_WK2
metab_809	R405_WK1_vs_R391_WK1 & R391_WK1_vs_R391_WK2
metab_7346	R405_WK1_vs_R391_WK1 & R391_WK1_vs_R391_WK2
metab_17577	R405_WK1_vs_R391_WK1 & R405_WK2_vs_R391_WK2	Alkaloids and derivatives
metab_190	R405_WK1_vs_R391_WK1 & R405_WK2_vs_R391_WK2	Benzenoids
metab_10969	R405_WK1_vs_R391_WK1 & R405_WK2_vs_R391_WK2	Benzenoids
metab_2477	R405_WK1_vs_R391_WK1 & R405_WK2_vs_R391_WK2	Benzenoids
metab_14909	R405_WK1_vs_R391_WK1 & R405_WK2_vs_R391_WK2	Benzenoids
metab_538	R405_WK1_vs_R391_WK1 & R405_WK2_vs_R391_WK2	Benzenoids
metab_2903	R405_WK1_vs_R391_WK1 & R405_WK2_vs_R391_WK2	Benzenoids
metab_2703	R405_WK1_vs_R391_WK1 & R405_WK2_vs_R391_WK2	Benzenoids
metab_11524	R405_WK1_vs_R391_WK1 & R405_WK2_vs_R391_WK2	Benzenoids
metab_4460	R405_WK1_vs_R391_WK1 & R405_WK2_vs_R391_WK2	Benzenoids
metab_2339	R405_WK1_vs_R391_WK1 & R405_WK2_vs_R391_WK2	Benzenoids
metab_6444	R405_WK1_vs_R391_WK1 & R405_WK2_vs_R391_WK2	Benzenoids
metab_2645	R405_WK1_vs_R391_WK1 & R405_WK2_vs_R391_WK2	Benzenoids
metab_5765	R405_WK1_vs_R391_WK1 & R405_WK2_vs_R391_WK2	Benzenoids
metab_5490	R405_WK1_vs_R391_WK1 & R405_WK2_vs_R391_WK2	Benzenoids
metab_8775	R405_WK1_vs_R391_WK1 & R405_WK2_vs_R391_WK2	Benzenoids
metab_11286	R405_WK1_vs_R391_WK1 & R405_WK2_vs_R391_WK2	Benzenoids
metab_14738	R405_WK1_vs_R391_WK1 & R405_WK2_vs_R391_WK2	Benzenoids
metab_15192	R405_WK1_vs_R391_WK1 & R405_WK2_vs_R391_WK2	Benzenoids
metab_7264	R405_WK1_vs_R391_WK1 & R405_WK2_vs_R391_WK2	Benzenoids
metab_5708	R405_WK1_vs_R391_WK1 & R405_WK2_vs_R391_WK2	Benzenoids
metab_6469	R405_WK1_vs_R391_WK1 & R405_WK2_vs_R391_WK2	Benzenoids
metab_15248	R405_WK1_vs_R391_WK1 & R405_WK2_vs_R391_WK2	Benzenoids
metab_10549	R405_WK1_vs_R391_WK1 & R405_WK2_vs_R391_WK2	Benzenoids
metab_5718	R405_WK1_vs_R391_WK1 & R405_WK2_vs_R391_WK2	Lignans, neolignans and related compounds
metab_11149	R405_WK1_vs_R391_WK1 & R405_WK2_vs_R391_WK2	Lignans, neolignans and related compounds
metab_10899	R405_WK1_vs_R391_WK1 & R405_WK2_vs_R391_WK2	Lignans, neolignans and related compounds
metab_2670	R405_WK1_vs_R391_WK1 & R405_WK2_vs_R391_WK2	Lipids and lipid-like molecules
metab_532	R405_WK1_vs_R391_WK1 & R405_WK2_vs_R391_WK2	Lipids and lipid-like molecules
metab_7136	R405_WK1_vs_R391_WK1 & R405_WK2_vs_R391_WK2	Lipids and lipid-like molecules
metab_6477	R405_WK1_vs_R391_WK1 & R405_WK2_vs_R391_WK2	Lipids and lipid-like molecules
metab_14397	R405_WK1_vs_R391_WK1 & R405_WK2_vs_R391_WK2	Lipids and lipid-like molecules
metab_6219	R405_WK1_vs_R391_WK1 & R405_WK2_vs_R391_WK2	Lipids and lipid-like molecules
metab_14711	R405_WK1_vs_R391_WK1 & R405_WK2_vs_R391_WK2	Lipids and lipid-like molecules
metab_2117	R405_WK1_vs_R391_WK1 & R405_WK2_vs_R391_WK2	Lipids and lipid-like molecules
metab_2331	R405_WK1_vs_R391_WK1 & R405_WK2_vs_R391_WK2	Lipids and lipid-like molecules
metab_625	R405_WK1_vs_R391_WK1 & R405_WK2_vs_R391_WK2	Lipids and lipid-like molecules
metab_1605	R405_WK1_vs_R391_WK1 & R405_WK2_vs_R391_WK2	Lipids and lipid-like molecules
metab_1168	R405_WK1_vs_R391_WK1 & R405_WK2_vs_R391_WK2	Lipids and lipid-like molecules
metab_1640	R405_WK1_vs_R391_WK1 & R405_WK2_vs_R391_WK2	Lipids and lipid-like molecules
metab_5917	R405_WK1_vs_R391_WK1 & R405_WK2_vs_R391_WK2	Lipids and lipid-like molecules
metab_5600	R405_WK1_vs_R391_WK1 & R405_WK2_vs_R391_WK2	Lipids and lipid-like molecules
metab_15451	R405_WK1_vs_R391_WK1 & R405_WK2_vs_R391_WK2	Lipids and lipid-like molecules
metab_13235	R405_WK1_vs_R391_WK1 & R405_WK2_vs_R391_WK2	Lipids and lipid-like molecules
metab_4475	R405_WK1_vs_R391_WK1 & R405_WK2_vs_R391_WK2	Lipids and lipid-like molecules
metab_6825	R405_WK1_vs_R391_WK1 & R405_WK2_vs_R391_WK2	Lipids and lipid-like molecules
metab_2850	R405_WK1_vs_R391_WK1 & R405_WK2_vs_R391_WK2	Lipids and lipid-like molecules
metab_2650	R405_WK1_vs_R391_WK1 & R405_WK2_vs_R391_WK2	Lipids and lipid-like molecules
metab_4325	R405_WK1_vs_R391_WK1 & R405_WK2_vs_R391_WK2	Lipids and lipid-like molecules
metab_2684	R405_WK1_vs_R391_WK1 & R405_WK2_vs_R391_WK2	Lipids and lipid-like molecules
metab_11319	R405_WK1_vs_R391_WK1 & R405_WK2_vs_R391_WK2	Lipids and lipid-like molecules
metab_11429	R405_WK1_vs_R391_WK1 & R405_WK2_vs_R391_WK2	Lipids and lipid-like molecules
metab_11552	R405_WK1_vs_R391_WK1 & R405_WK2_vs_R391_WK2	Lipids and lipid-like molecules
metab_6603	R405_WK1_vs_R391_WK1 & R405_WK2_vs_R391_WK2	Lipids and lipid-like molecules
metab_13659	R405_WK1_vs_R391_WK1 & R405_WK2_vs_R391_WK2	Lipids and lipid-like molecules
metab_695	R405_WK1_vs_R391_WK1 & R405_WK2_vs_R391_WK2	Lipids and lipid-like molecules
metab_15347	R405_WK1_vs_R391_WK1 & R405_WK2_vs_R391_WK2	Lipids and lipid-like molecules
metab_13867	R405_WK1_vs_R391_WK1 & R405_WK2_vs_R391_WK2	Lipids and lipid-like molecules
metab_13866	R405_WK1_vs_R391_WK1 & R405_WK2_vs_R391_WK2	Lipids and lipid-like molecules
metab_10922	R405_WK1_vs_R391_WK1 & R405_WK2_vs_R391_WK2	Lipids and lipid-like molecules
metab_548	R405_WK1_vs_R391_WK1 & R405_WK2_vs_R391_WK2	Lipids and lipid-like molecules
metab_5989	R405_WK1_vs_R391_WK1 & R405_WK2_vs_R391_WK2	Lipids and lipid-like molecules
metab_15924	R405_WK1_vs_R391_WK1 & R405_WK2_vs_R391_WK2	Lipids and lipid-like molecules
metab_7012	R405_WK1_vs_R391_WK1 & R405_WK2_vs_R391_WK2	Lipids and lipid-like molecules
metab_3615	R405_WK1_vs_R391_WK1 & R405_WK2_vs_R391_WK2	Lipids and lipid-like molecules
metab_10024	R405_WK1_vs_R391_WK1 & R405_WK2_vs_R391_WK2	Nucleosides, nucleotides, and analogues
metab_5424	R405_WK1_vs_R391_WK1 & R405_WK2_vs_R391_WK2	Nucleosides, nucleotides, and analogues
metab_6563	R405_WK1_vs_R391_WK1 & R405_WK2_vs_R391_WK2	Nucleosides, nucleotides, and analogues
metab_16344	R405_WK1_vs_R391_WK1 & R405_WK2_vs_R391_WK2	Nucleosides, nucleotides, and analogues
metab_15059	R405_WK1_vs_R391_WK1 & R405_WK2_vs_R391_WK2	Organic acids and derivatives
metab_9956	R405_WK1_vs_R391_WK1 & R405_WK2_vs_R391_WK2	Organic acids and derivatives
metab_11196	R405_WK1_vs_R391_WK1 & R405_WK2_vs_R391_WK2	Organic acids and derivatives
metab_2870	R405_WK1_vs_R391_WK1 & R405_WK2_vs_R391_WK2	Organic acids and derivatives
metab_14277	R405_WK1_vs_R391_WK1 & R405_WK2_vs_R391_WK2	Organic acids and derivatives
metab_16728	R405_WK1_vs_R391_WK1 & R405_WK2_vs_R391_WK2	Organic acids and derivatives
metab_10491	R405_WK1_vs_R391_WK1 & R405_WK2_vs_R391_WK2	Organic acids and derivatives
metab_15325	R405_WK1_vs_R391_WK1 & R405_WK2_vs_R391_WK2	Organic acids and derivatives
metab_3153	R405_WK1_vs_R391_WK1 & R405_WK2_vs_R391_WK2	Organic acids and derivatives
metab_10875	R405_WK1_vs_R391_WK1 & R405_WK2_vs_R391_WK2	Organic acids and derivatives
metab_16644	R405_WK1_vs_R391_WK1 & R405_WK2_vs_R391_WK2	Organic acids and derivatives
metab_11413	R405_WK1_vs_R391_WK1 & R405_WK2_vs_R391_WK2	Organic acids and derivatives
metab_8675	R405_WK1_vs_R391_WK1 & R405_WK2_vs_R391_WK2	Organic acids and derivatives
metab_8770	R405_WK1_vs_R391_WK1 & R405_WK2_vs_R391_WK2	Organic acids and derivatives
metab_6092	R405_WK1_vs_R391_WK1 & R405_WK2_vs_R391_WK2	Organic acids and derivatives
metab_6355	R405_WK1_vs_R391_WK1 & R405_WK2_vs_R391_WK2	Organic acids and derivatives
metab_15772	R405_WK1_vs_R391_WK1 & R405_WK2_vs_R391_WK2	Organic acids and derivatives
metab_6457	R405_WK1_vs_R391_WK1 & R405_WK2_vs_R391_WK2	Organic acids and derivatives
metab_8731	R405_WK1_vs_R391_WK1 & R405_WK2_vs_R391_WK2	Organic acids and derivatives
metab_8492	R405_WK1_vs_R391_WK1 & R405_WK2_vs_R391_WK2	Organic acids and derivatives
metab_15410	R405_WK1_vs_R391_WK1 & R405_WK2_vs_R391_WK2	Organic acids and derivatives
metab_11588	R405_WK1_vs_R391_WK1 & R405_WK2_vs_R391_WK2	Organic acids and derivatives
metab_15305	R405_WK1_vs_R391_WK1 & R405_WK2_vs_R391_WK2	Organic acids and derivatives
metab_11502	R405_WK1_vs_R391_WK1 & R405_WK2_vs_R391_WK2	Organic acids and derivatives
metab_9223	R405_WK1_vs_R391_WK1 & R405_WK2_vs_R391_WK2	Organic acids and derivatives
metab_14069	R405_WK1_vs_R391_WK1 & R405_WK2_vs_R391_WK2	Organic acids and derivatives
metab_11623	R405_WK1_vs_R391_WK1 & R405_WK2_vs_R391_WK2	Organic acids and derivatives
metab_8354	R405_WK1_vs_R391_WK1 & R405_WK2_vs_R391_WK2	Organic nitrogen compounds
metab_10960	R405_WK1_vs_R391_WK1 & R405_WK2_vs_R391_WK2	Organic oxygen compounds
metab_152	R405_WK1_vs_R391_WK1 & R405_WK2_vs_R391_WK2	Organic oxygen compounds
metab_15877	R405_WK1_vs_R391_WK1 & R405_WK2_vs_R391_WK2	Organic oxygen compounds
metab_15306	R405_WK1_vs_R391_WK1 & R405_WK2_vs_R391_WK2	Organic oxygen compounds
metab_399	R405_WK1_vs_R391_WK1 & R405_WK2_vs_R391_WK2	Organic oxygen compounds
metab_8782	R405_WK1_vs_R391_WK1 & R405_WK2_vs_R391_WK2	Organic oxygen compounds
metab_3016	R405_WK1_vs_R391_WK1 & R405_WK2_vs_R391_WK2	Organic oxygen compounds
metab_15107	R405_WK1_vs_R391_WK1 & R405_WK2_vs_R391_WK2	Organic oxygen compounds
metab_5046	R405_WK1_vs_R391_WK1 & R405_WK2_vs_R391_WK2	Organic oxygen compounds
metab_15883	R405_WK1_vs_R391_WK1 & R405_WK2_vs_R391_WK2	Organic oxygen compounds
metab_2969	R405_WK1_vs_R391_WK1 & R405_WK2_vs_R391_WK2	Organic oxygen compounds
metab_8703	R405_WK1_vs_R391_WK1 & R405_WK2_vs_R391_WK2	Organic oxygen compounds
metab_2518	R405_WK1_vs_R391_WK1 & R405_WK2_vs_R391_WK2	Organic oxygen compounds
metab_172	R405_WK1_vs_R391_WK1 & R405_WK2_vs_R391_WK2	Organic oxygen compounds
metab_10524	R405_WK1_vs_R391_WK1 & R405_WK2_vs_R391_WK2	Organic oxygen compounds
metab_6076	R405_WK1_vs_R391_WK1 & R405_WK2_vs_R391_WK2	Organic oxygen compounds
metab_6078	R405_WK1_vs_R391_WK1 & R405_WK2_vs_R391_WK2	Organic oxygen compounds
metab_10636	R405_WK1_vs_R391_WK1 & R405_WK2_vs_R391_WK2	Organic oxygen compounds
metab_5730	R405_WK1_vs_R391_WK1 & R405_WK2_vs_R391_WK2	Organic oxygen compounds
metab_1638	R405_WK1_vs_R391_WK1 & R405_WK2_vs_R391_WK2	Organic oxygen compounds
metab_14671	R405_WK1_vs_R391_WK1 & R405_WK2_vs_R391_WK2	Organic oxygen compounds
metab_14975	R405_WK1_vs_R391_WK1 & R405_WK2_vs_R391_WK2	Organic oxygen compounds
metab_11825	R405_WK1_vs_R391_WK1 & R405_WK2_vs_R391_WK2	Organic oxygen compounds
metab_11172	R405_WK1_vs_R391_WK1 & R405_WK2_vs_R391_WK2	Organic oxygen compounds
metab_2661	R405_WK1_vs_R391_WK1 & R405_WK2_vs_R391_WK2	Organic oxygen compounds
metab_5786	R405_WK1_vs_R391_WK1 & R405_WK2_vs_R391_WK2	Organic oxygen compounds
metab_2811	R405_WK1_vs_R391_WK1 & R405_WK2_vs_R391_WK2	Organic oxygen compounds
metab_10857	R405_WK1_vs_R391_WK1 & R405_WK2_vs_R391_WK2	Organic oxygen compounds
metab_16174	R405_WK1_vs_R391_WK1 & R405_WK2_vs_R391_WK2	Organic oxygen compounds
metab_171	R405_WK1_vs_R391_WK1 & R405_WK2_vs_R391_WK2	Organic oxygen compounds
metab_6246	R405_WK1_vs_R391_WK1 & R405_WK2_vs_R391_WK2	Organic oxygen compounds
metab_1817	R405_WK1_vs_R391_WK1 & R405_WK2_vs_R391_WK2	Organic oxygen compounds
metab_16069	R405_WK1_vs_R391_WK1 & R405_WK2_vs_R391_WK2	Organic oxygen compounds
metab_6126	R405_WK1_vs_R391_WK1 & R405_WK2_vs_R391_WK2	Organic oxygen compounds
metab_14664	R405_WK1_vs_R391_WK1 & R405_WK2_vs_R391_WK2	Organic oxygen compounds
metab_11099	R405_WK1_vs_R391_WK1 & R405_WK2_vs_R391_WK2	Organic oxygen compounds
metab_6186	R405_WK1_vs_R391_WK1 & R405_WK2_vs_R391_WK2	Organic oxygen compounds
metab_0	R405_WK1_vs_R391_WK1 & R405_WK2_vs_R391_WK2	Organic oxygen compounds
metab_7532	R405_WK1_vs_R391_WK1 & R405_WK2_vs_R391_WK2	Organoheterocyclic compounds
metab_3474	R405_WK1_vs_R391_WK1 & R405_WK2_vs_R391_WK2	Organoheterocyclic compounds
metab_1589	R405_WK1_vs_R391_WK1 & R405_WK2_vs_R391_WK2	Organoheterocyclic compounds
metab_3023	R405_WK1_vs_R391_WK1 & R405_WK2_vs_R391_WK2	Organoheterocyclic compounds
metab_15258	R405_WK1_vs_R391_WK1 & R405_WK2_vs_R391_WK2	Organoheterocyclic compounds
metab_7985	R405_WK1_vs_R391_WK1 & R405_WK2_vs_R391_WK2	Organoheterocyclic compounds
metab_11151	R405_WK1_vs_R391_WK1 & R405_WK2_vs_R391_WK2	Organoheterocyclic compounds
metab_1577	R405_WK1_vs_R391_WK1 & R405_WK2_vs_R391_WK2	Organoheterocyclic compounds
metab_2647	R405_WK1_vs_R391_WK1 & R405_WK2_vs_R391_WK2	Organoheterocyclic compounds
metab_15264	R405_WK1_vs_R391_WK1 & R405_WK2_vs_R391_WK2	Organoheterocyclic compounds
metab_15269	R405_WK1_vs_R391_WK1 & R405_WK2_vs_R391_WK2	Organoheterocyclic compounds
metab_2734	R405_WK1_vs_R391_WK1 & R405_WK2_vs_R391_WK2	Organoheterocyclic compounds
metab_11489	R405_WK1_vs_R391_WK1 & R405_WK2_vs_R391_WK2	Organoheterocyclic compounds
metab_15225	R405_WK1_vs_R391_WK1 & R405_WK2_vs_R391_WK2	Organoheterocyclic compounds
metab_14429	R405_WK1_vs_R391_WK1 & R405_WK2_vs_R391_WK2	Organoheterocyclic compounds
metab_17556	R405_WK1_vs_R391_WK1 & R405_WK2_vs_R391_WK2	Organoheterocyclic compounds
metab_13606	R405_WK1_vs_R391_WK1 & R405_WK2_vs_R391_WK2	Organoheterocyclic compounds
metab_15272	R405_WK1_vs_R391_WK1 & R405_WK2_vs_R391_WK2	Organoheterocyclic compounds
metab_7775	R405_WK1_vs_R391_WK1 & R405_WK2_vs_R391_WK2	Organoheterocyclic compounds
metab_11224	R405_WK1_vs_R391_WK1 & R405_WK2_vs_R391_WK2	Organoheterocyclic compounds
metab_8697	R405_WK1_vs_R391_WK1 & R405_WK2_vs_R391_WK2	Organoheterocyclic compounds
metab_10255	R405_WK1_vs_R391_WK1 & R405_WK2_vs_R391_WK2	Organoheterocyclic compounds
metab_15282	R405_WK1_vs_R391_WK1 & R405_WK2_vs_R391_WK2	Organoheterocyclic compounds
metab_5844	R405_WK1_vs_R391_WK1 & R405_WK2_vs_R391_WK2	Organoheterocyclic compounds
metab_14446	R405_WK1_vs_R391_WK1 & R405_WK2_vs_R391_WK2	Organoheterocyclic compounds
metab_14111	R405_WK1_vs_R391_WK1 & R405_WK2_vs_R391_WK2	Organoheterocyclic compounds
metab_10955	R405_WK1_vs_R391_WK1 & R405_WK2_vs_R391_WK2	Organoheterocyclic compounds
metab_2866	R405_WK1_vs_R391_WK1 & R405_WK2_vs_R391_WK2	Organoheterocyclic compounds
metab_16119	R405_WK1_vs_R391_WK1 & R405_WK2_vs_R391_WK2	Organoheterocyclic compounds
metab_5304	R405_WK1_vs_R391_WK1 & R405_WK2_vs_R391_WK2	Organoheterocyclic compounds
metab_8796	R405_WK1_vs_R391_WK1 & R405_WK2_vs_R391_WK2	Organoheterocyclic compounds
metab_5930	R405_WK1_vs_R391_WK1 & R405_WK2_vs_R391_WK2	Phenylpropanoids and polyketides
metab_16158	R405_WK1_vs_R391_WK1 & R405_WK2_vs_R391_WK2	Phenylpropanoids and polyketides
metab_165	R405_WK1_vs_R391_WK1 & R405_WK2_vs_R391_WK2	Phenylpropanoids and polyketides
metab_11126	R405_WK1_vs_R391_WK1 & R405_WK2_vs_R391_WK2	Phenylpropanoids and polyketides
metab_6595	R405_WK1_vs_R391_WK1 & R405_WK2_vs_R391_WK2	Phenylpropanoids and polyketides
metab_11695	R405_WK1_vs_R391_WK1 & R405_WK2_vs_R391_WK2	Phenylpropanoids and polyketides
metab_5872	R405_WK1_vs_R391_WK1 & R405_WK2_vs_R391_WK2	Phenylpropanoids and polyketides
metab_1535	R405_WK1_vs_R391_WK1 & R405_WK2_vs_R391_WK2	Phenylpropanoids and polyketides
metab_3114	R405_WK1_vs_R391_WK1 & R405_WK2_vs_R391_WK2	Phenylpropanoids and polyketides
metab_394	R405_WK1_vs_R391_WK1 & R405_WK2_vs_R391_WK2	Phenylpropanoids and polyketides
metab_14710	R405_WK1_vs_R391_WK1 & R405_WK2_vs_R391_WK2	Phenylpropanoids and polyketides
metab_5728	R405_WK1_vs_R391_WK1 & R405_WK2_vs_R391_WK2	Phenylpropanoids and polyketides
metab_2063	R405_WK1_vs_R391_WK1 & R405_WK2_vs_R391_WK2	Phenylpropanoids and polyketides
metab_3156	R405_WK1_vs_R391_WK1 & R405_WK2_vs_R391_WK2	Phenylpropanoids and polyketides
metab_5047	R405_WK1_vs_R391_WK1 & R405_WK2_vs_R391_WK2	Phenylpropanoids and polyketides
metab_13679	R405_WK1_vs_R391_WK1 & R405_WK2_vs_R391_WK2	Phenylpropanoids and polyketides
metab_756	R405_WK1_vs_R391_WK1 & R405_WK2_vs_R391_WK2	Phenylpropanoids and polyketides
metab_6316	R405_WK1_vs_R391_WK1 & R405_WK2_vs_R391_WK2	Phenylpropanoids and polyketides
metab_6317	R405_WK1_vs_R391_WK1 & R405_WK2_vs_R391_WK2	Phenylpropanoids and polyketides
metab_365	R405_WK1_vs_R391_WK1 & R405_WK2_vs_R391_WK2	Phenylpropanoids and polyketides
metab_518	R405_WK1_vs_R391_WK1 & R405_WK2_vs_R391_WK2	Phenylpropanoids and polyketides
metab_6634	R405_WK1_vs_R391_WK1 & R405_WK2_vs_R391_WK2	Phenylpropanoids and polyketides
metab_10640	R405_WK1_vs_R391_WK1 & R405_WK2_vs_R391_WK2	Phenylpropanoids and polyketides
metab_563	R405_WK1_vs_R391_WK1 & R405_WK2_vs_R391_WK2	Phenylpropanoids and polyketides
metab_16253	R405_WK1_vs_R391_WK1 & R405_WK2_vs_R391_WK2	Phenylpropanoids and polyketides
metab_39	R405_WK1_vs_R391_WK1 & R405_WK2_vs_R391_WK2	Phenylpropanoids and polyketides
metab_15170	R405_WK1_vs_R391_WK1 & R405_WK2_vs_R391_WK2	Phenylpropanoids and polyketides
metab_15279	R405_WK1_vs_R391_WK1 & R405_WK2_vs_R391_WK2	Phenylpropanoids and polyketides
metab_14554	R405_WK1_vs_R391_WK1 & R405_WK2_vs_R391_WK2	Phenylpropanoids and polyketides
metab_2722	R405_WK1_vs_R391_WK1 & R405_WK2_vs_R391_WK2	Phenylpropanoids and polyketides
metab_6410	R405_WK1_vs_R391_WK1 & R405_WK2_vs_R391_WK2	Phenylpropanoids and polyketides
metab_2888	R405_WK1_vs_R391_WK1 & R405_WK2_vs_R391_WK2	Phenylpropanoids and polyketides
metab_10910	R405_WK1_vs_R391_WK1 & R405_WK2_vs_R391_WK2	Phenylpropanoids and polyketides
metab_15281	R405_WK1_vs_R391_WK1 & R405_WK2_vs_R391_WK2	Phenylpropanoids and polyketides
metab_7237	R405_WK1_vs_R391_WK1 & R405_WK2_vs_R391_WK2	Phenylpropanoids and polyketides
metab_5142	R405_WK1_vs_R391_WK1 & R405_WK2_vs_R391_WK2	Phenylpropanoids and polyketides
metab_6113	R405_WK1_vs_R391_WK1 & R405_WK2_vs_R391_WK2	Phenylpropanoids and polyketides
metab_16529	R405_WK1_vs_R391_WK1 & R405_WK2_vs_R391_WK2	Phenylpropanoids and polyketides
metab_3068	R405_WK1_vs_R391_WK1 & R405_WK2_vs_R391_WK2	Phenylpropanoids and polyketides
metab_9526	R405_WK1_vs_R391_WK1 & R405_WK2_vs_R391_WK2
metab_539	R405_WK1_vs_R391_WK1 & R405_WK2_vs_R391_WK2
metab_11052	R405_WK1_vs_R391_WK1 & R405_WK2_vs_R391_WK2
metab_5762	R405_WK1_vs_R391_WK1 & R405_WK2_vs_R391_WK2
metab_11743	R405_WK1_vs_R391_WK1 & R405_WK2_vs_R391_WK2
metab_6312	R405_WK1_vs_R391_WK1 & R405_WK2_vs_R391_WK2
metab_6003	R405_WK1_vs_R391_WK1 & R405_WK2_vs_R391_WK2
metab_15097	R405_WK1_vs_R391_WK1 & R405_WK2_vs_R391_WK2
metab_7417	R405_WK1_vs_R391_WK1 & R405_WK2_vs_R391_WK2
metab_312	R405_WK1_vs_R391_WK1 & R405_WK2_vs_R391_WK2
metab_7237	R405_WK1_vs_R405_WK2 & R391_WK1_vs_R391_WK2	Phenylpropanoids and polyketides
metab_5490	R405_WK1_vs_R405_WK2 & R405_WK2_vs_R391_WK2	Benzenoids
metab_1452	R405_WK1_vs_R405_WK2 & R405_WK2_vs_R391_WK2	Benzenoids
metab_2753	R405_WK1_vs_R405_WK2 & R405_WK2_vs_R391_WK2	Benzenoids
metab_14950	R405_WK1_vs_R405_WK2 & R405_WK2_vs_R391_WK2	Lipids and lipid-like molecules
metab_7087	R405_WK1_vs_R405_WK2 & R405_WK2_vs_R391_WK2	Lipids and lipid-like molecules
metab_5046	R405_WK1_vs_R405_WK2 & R405_WK2_vs_R391_WK2	Organic oxygen compounds
metab_10636	R405_WK1_vs_R405_WK2 & R405_WK2_vs_R391_WK2	Organic oxygen compounds
metab_14671	R405_WK1_vs_R405_WK2 & R405_WK2_vs_R391_WK2	Organic oxygen compounds
metab_2811	R405_WK1_vs_R405_WK2 & R405_WK2_vs_R391_WK2	Organic oxygen compounds
metab_16174	R405_WK1_vs_R405_WK2 & R405_WK2_vs_R391_WK2	Organic oxygen compounds
metab_2734	R405_WK1_vs_R405_WK2 & R405_WK2_vs_R391_WK2	Organoheterocyclic compounds
metab_8672	R405_WK1_vs_R405_WK2 & R405_WK2_vs_R391_WK2	Organoheterocyclic compounds
metab_11126	R405_WK1_vs_R405_WK2 & R405_WK2_vs_R391_WK2	Phenylpropanoids and polyketides
metab_11695	R405_WK1_vs_R405_WK2 & R405_WK2_vs_R391_WK2	Phenylpropanoids and polyketides
metab_3156	R405_WK1_vs_R405_WK2 & R405_WK2_vs_R391_WK2	Phenylpropanoids and polyketides
metab_3151	R405_WK1_vs_R405_WK2 & R405_WK2_vs_R391_WK2	Phenylpropanoids and polyketides
metab_13864	R405_WK1_vs_R405_WK2 & R405_WK2_vs_R391_WK2	Phenylpropanoids and polyketides
metab_5047	R405_WK1_vs_R405_WK2 & R405_WK2_vs_R391_WK2	Phenylpropanoids and polyketides
metab_13679	R405_WK1_vs_R405_WK2 & R405_WK2_vs_R391_WK2	Phenylpropanoids and polyketides
metab_5378	R405_WK1_vs_R405_WK2 & R405_WK2_vs_R391_WK2	Phenylpropanoids and polyketides
metab_10640	R405_WK1_vs_R405_WK2 & R405_WK2_vs_R391_WK2	Phenylpropanoids and polyketides
metab_2394	R405_WK1_vs_R405_WK2 & R405_WK2_vs_R391_WK2	Phenylpropanoids and polyketides
metab_7237	R405_WK1_vs_R405_WK2 & R405_WK2_vs_R391_WK2	Phenylpropanoids and polyketides
metab_4839	R405_WK1_vs_R405_WK2 & R405_WK2_vs_R391_WK2	Phenylpropanoids and polyketides
metab_5152	R405_WK1_vs_R405_WK2 & R405_WK2_vs_R391_WK2	Phenylpropanoids and polyketides
metab_3304	R391_WK1_vs_R391_WK2 & R405_WK2_vs_R391_WK2	Benzenoids
metab_7264	R391_WK1_vs_R391_WK2 & R405_WK2_vs_R391_WK2	Benzenoids
metab_7864	R391_WK1_vs_R391_WK2 & R405_WK2_vs_R391_WK2	Organic acids and derivatives
metab_9904	R391_WK1_vs_R391_WK2 & R405_WK2_vs_R391_WK2	Organic acids and derivatives
metab_8354	R391_WK1_vs_R391_WK2 & R405_WK2_vs_R391_WK2	Organic nitrogen compounds
metab_152	R391_WK1_vs_R391_WK2 & R405_WK2_vs_R391_WK2	Organic oxygen compounds
metab_16158	R391_WK1_vs_R391_WK2 & R405_WK2_vs_R391_WK2	Phenylpropanoids and polyketides
metab_7237	R391_WK1_vs_R391_WK2 & R405_WK2_vs_R391_WK2	Phenylpropanoids and polyketides
metab_11750	R405_WK1_vs_R391_WK1 only	Alkaloids and derivatives
metab_6449	R405_WK1_vs_R391_WK1 only	Alkaloids and derivatives
metab_15448	R405_WK1_vs_R391_WK1 only	Benzenoids
metab_8741	R405_WK1_vs_R391_WK1 only	Benzenoids
metab_2202	R405_WK1_vs_R391_WK1 only	Benzenoids
metab_11184	R405_WK1_vs_R391_WK1 only	Benzenoids
metab_10394	R405_WK1_vs_R391_WK1 only	Benzenoids
metab_74	R405_WK1_vs_R391_WK1 only	Benzenoids
metab_15224	R405_WK1_vs_R391_WK1 only	Benzenoids
metab_6451	R405_WK1_vs_R391_WK1 only	Benzenoids
metab_15399	R405_WK1_vs_R391_WK1 only	Benzenoids
metab_2685	R405_WK1_vs_R391_WK1 only	Benzenoids
metab_1482	R405_WK1_vs_R391_WK1 only	Benzenoids
metab_691	R405_WK1_vs_R391_WK1 only	Benzenoids
metab_10106	R405_WK1_vs_R391_WK1 only	Benzenoids
metab_13191	R405_WK1_vs_R391_WK1 only	Benzenoids
metab_14668	R405_WK1_vs_R391_WK1 only	Benzenoids
metab_9701	R405_WK1_vs_R391_WK1 only	Benzenoids
metab_5217	R405_WK1_vs_R391_WK1 only	Lignans, neolignans and related compounds
metab_5860	R405_WK1_vs_R391_WK1 only	Lignans, neolignans and related compounds
metab_268	R405_WK1_vs_R391_WK1 only	Lignans, neolignans and related compounds
metab_6180	R405_WK1_vs_R391_WK1 only	Lignans, neolignans and related compounds
metab_14834	R405_WK1_vs_R391_WK1 only	Lipids and lipid-like molecules
metab_443	R405_WK1_vs_R391_WK1 only	Lipids and lipid-like molecules
metab_5839	R405_WK1_vs_R391_WK1 only	Lipids and lipid-like molecules
metab_611	R405_WK1_vs_R391_WK1 only	Lipids and lipid-like molecules
metab_11890	R405_WK1_vs_R391_WK1 only	Lipids and lipid-like molecules
metab_8816	R405_WK1_vs_R391_WK1 only	Lipids and lipid-like molecules
metab_4980	R405_WK1_vs_R391_WK1 only	Lipids and lipid-like molecules
metab_14176	R405_WK1_vs_R391_WK1 only	Lipids and lipid-like molecules
metab_6218	R405_WK1_vs_R391_WK1 only	Lipids and lipid-like molecules
metab_2276	R405_WK1_vs_R391_WK1 only	Lipids and lipid-like molecules
metab_8787	R405_WK1_vs_R391_WK1 only	Lipids and lipid-like molecules
metab_8786	R405_WK1_vs_R391_WK1 only	Lipids and lipid-like molecules
metab_6109	R405_WK1_vs_R391_WK1 only	Lipids and lipid-like molecules
metab_5612	R405_WK1_vs_R391_WK1 only	Lipids and lipid-like molecules
metab_5167	R405_WK1_vs_R391_WK1 only	Lipids and lipid-like molecules
metab_1274	R405_WK1_vs_R391_WK1 only	Lipids and lipid-like molecules
metab_11523	R405_WK1_vs_R391_WK1 only	Lipids and lipid-like molecules
metab_2380	R405_WK1_vs_R391_WK1 only	Lipids and lipid-like molecules
metab_4662	R405_WK1_vs_R391_WK1 only	Lipids and lipid-like molecules
metab_5506	R405_WK1_vs_R391_WK1 only	Lipids and lipid-like molecules
metab_12155	R405_WK1_vs_R391_WK1 only	Lipids and lipid-like molecules
metab_14616	R405_WK1_vs_R391_WK1 only	Lipids and lipid-like molecules
metab_14590	R405_WK1_vs_R391_WK1 only	Lipids and lipid-like molecules
metab_3909	R405_WK1_vs_R391_WK1 only	Lipids and lipid-like molecules
metab_13149	R405_WK1_vs_R391_WK1 only	Lipids and lipid-like molecules
metab_11181	R405_WK1_vs_R391_WK1 only	Lipids and lipid-like molecules
metab_10863	R405_WK1_vs_R391_WK1 only	Lipids and lipid-like molecules
metab_5393	R405_WK1_vs_R391_WK1 only	Lipids and lipid-like molecules
metab_13634	R405_WK1_vs_R391_WK1 only	Lipids and lipid-like molecules
metab_2361	R405_WK1_vs_R391_WK1 only	Lipids and lipid-like molecules
metab_8772	R405_WK1_vs_R391_WK1 only	Lipids and lipid-like molecules
metab_16043	R405_WK1_vs_R391_WK1 only	Lipids and lipid-like molecules
metab_3451	R405_WK1_vs_R391_WK1 only	Lipids and lipid-like molecules
metab_4200	R405_WK1_vs_R391_WK1 only	Lipids and lipid-like molecules
metab_14427	R405_WK1_vs_R391_WK1 only	Lipids and lipid-like molecules
metab_2172	R405_WK1_vs_R391_WK1 only	Lipids and lipid-like molecules
metab_11737	R405_WK1_vs_R391_WK1 only	Lipids and lipid-like molecules
metab_3132	R405_WK1_vs_R391_WK1 only	Lipids and lipid-like molecules
metab_10298	R405_WK1_vs_R391_WK1 only	Lipids and lipid-like molecules
metab_15008	R405_WK1_vs_R391_WK1 only	Lipids and lipid-like molecules
metab_5148	R405_WK1_vs_R391_WK1 only	Lipids and lipid-like molecules
metab_4324	R405_WK1_vs_R391_WK1 only	Lipids and lipid-like molecules
metab_14555	R405_WK1_vs_R391_WK1 only	Lipids and lipid-like molecules
metab_816	R405_WK1_vs_R391_WK1 only	Lipids and lipid-like molecules
metab_5563	R405_WK1_vs_R391_WK1 only	Lipids and lipid-like molecules
metab_14155	R405_WK1_vs_R391_WK1 only	Lipids and lipid-like molecules
metab_6995	R405_WK1_vs_R391_WK1 only	Lipids and lipid-like molecules
metab_6999	R405_WK1_vs_R391_WK1 only	Lipids and lipid-like molecules
metab_5928	R405_WK1_vs_R391_WK1 only	Lipids and lipid-like molecules
metab_2318	R405_WK1_vs_R391_WK1 only	Lipids and lipid-like molecules
metab_6164	R405_WK1_vs_R391_WK1 only	Lipids and lipid-like molecules
metab_14029	R405_WK1_vs_R391_WK1 only	Lipids and lipid-like molecules
metab_5700	R405_WK1_vs_R391_WK1 only	Lipids and lipid-like molecules
metab_1454	R405_WK1_vs_R391_WK1 only	Lipids and lipid-like molecules
metab_6939	R405_WK1_vs_R391_WK1 only	Lipids and lipid-like molecules
metab_5964	R405_WK1_vs_R391_WK1 only	Lipids and lipid-like molecules
metab_2868	R405_WK1_vs_R391_WK1 only	Lipids and lipid-like molecules
metab_1031	R405_WK1_vs_R391_WK1 only	Lipids and lipid-like molecules
metab_133	R405_WK1_vs_R391_WK1 only	Lipids and lipid-like molecules
metab_15394	R405_WK1_vs_R391_WK1 only	Lipids and lipid-like molecules
metab_16182	R405_WK1_vs_R391_WK1 only	Lipids and lipid-like molecules
metab_4540	R405_WK1_vs_R391_WK1 only	Lipids and lipid-like molecules
metab_5150	R405_WK1_vs_R391_WK1 only	Lipids and lipid-like molecules
metab_11917	R405_WK1_vs_R391_WK1 only	Lipids and lipid-like molecules
metab_6793	R405_WK1_vs_R391_WK1 only	Lipids and lipid-like molecules
metab_11436	R405_WK1_vs_R391_WK1 only	Lipids and lipid-like molecules
metab_3142	R405_WK1_vs_R391_WK1 only	Lipids and lipid-like molecules
metab_16286	R405_WK1_vs_R391_WK1 only	Not Available
metab_11457	R405_WK1_vs_R391_WK1 only	Not Available
metab_14451	R405_WK1_vs_R391_WK1 only	Nucleosides, nucleotides, and analogues
metab_7814	R405_WK1_vs_R391_WK1 only	Nucleosides, nucleotides, and analogues
metab_11847	R405_WK1_vs_R391_WK1 only	Nucleosides, nucleotides, and analogues
metab_16556	R405_WK1_vs_R391_WK1 only	Nucleosides, nucleotides, and analogues
metab_15382	R405_WK1_vs_R391_WK1 only	Nucleosides, nucleotides, and analogues
metab_15205	R405_WK1_vs_R391_WK1 only	Organic acids and derivatives
metab_15719	R405_WK1_vs_R391_WK1 only	Organic acids and derivatives
metab_15154	R405_WK1_vs_R391_WK1 only	Organic acids and derivatives
metab_7789	R405_WK1_vs_R391_WK1 only	Organic acids and derivatives
metab_7291	R405_WK1_vs_R391_WK1 only	Organic acids and derivatives
metab_1501	R405_WK1_vs_R391_WK1 only	Organic acids and derivatives
metab_16314	R405_WK1_vs_R391_WK1 only	Organic acids and derivatives
metab_6140	R405_WK1_vs_R391_WK1 only	Organic acids and derivatives
metab_15081	R405_WK1_vs_R391_WK1 only	Organic acids and derivatives
metab_3198	R405_WK1_vs_R391_WK1 only	Organic acids and derivatives
metab_15702	R405_WK1_vs_R391_WK1 only	Organic acids and derivatives
metab_7462	R405_WK1_vs_R391_WK1 only	Organic acids and derivatives
metab_10111	R405_WK1_vs_R391_WK1 only	Organic acids and derivatives
metab_5770	R405_WK1_vs_R391_WK1 only	Organic acids and derivatives
metab_15739	R405_WK1_vs_R391_WK1 only	Organic acids and derivatives
metab_14528	R405_WK1_vs_R391_WK1 only	Organic acids and derivatives
metab_11494	R405_WK1_vs_R391_WK1 only	Organic acids and derivatives
metab_8187	R405_WK1_vs_R391_WK1 only	Organic acids and derivatives
metab_14930	R405_WK1_vs_R391_WK1 only	Organic acids and derivatives
metab_17482	R405_WK1_vs_R391_WK1 only	Organic acids and derivatives
metab_7449	R405_WK1_vs_R391_WK1 only	Organic acids and derivatives
metab_6294	R405_WK1_vs_R391_WK1 only	Organic acids and derivatives
metab_7066	R405_WK1_vs_R391_WK1 only	Organic acids and derivatives
metab_4717	R405_WK1_vs_R391_WK1 only	Organic acids and derivatives
metab_7272	R405_WK1_vs_R391_WK1 only	Organic oxygen compounds
metab_2672	R405_WK1_vs_R391_WK1 only	Organic oxygen compounds
metab_15473	R405_WK1_vs_R391_WK1 only	Organic oxygen compounds
metab_586	R405_WK1_vs_R391_WK1 only	Organic oxygen compounds
metab_1430	R405_WK1_vs_R391_WK1 only	Organic oxygen compounds
metab_7131	R405_WK1_vs_R391_WK1 only	Organic oxygen compounds
metab_5123	R405_WK1_vs_R391_WK1 only	Organic oxygen compounds
metab_5991	R405_WK1_vs_R391_WK1 only	Organic oxygen compounds
metab_7965	R405_WK1_vs_R391_WK1 only	Organic oxygen compounds
metab_16437	R405_WK1_vs_R391_WK1 only	Organic oxygen compounds
metab_14501	R405_WK1_vs_R391_WK1 only	Organic oxygen compounds
metab_2416	R405_WK1_vs_R391_WK1 only	Organic oxygen compounds
metab_6564	R405_WK1_vs_R391_WK1 only	Organic oxygen compounds
metab_17560	R405_WK1_vs_R391_WK1 only	Organic oxygen compounds
metab_1995	R405_WK1_vs_R391_WK1 only	Organic oxygen compounds
metab_16137	R405_WK1_vs_R391_WK1 only	Organic oxygen compounds
metab_2244	R405_WK1_vs_R391_WK1 only	Organic oxygen compounds
metab_6007	R405_WK1_vs_R391_WK1 only	Organic oxygen compounds
metab_5732	R405_WK1_vs_R391_WK1 only	Organic oxygen compounds
metab_14696	R405_WK1_vs_R391_WK1 only	Organic oxygen compounds
metab_2652	R405_WK1_vs_R391_WK1 only	Organic oxygen compounds
metab_14074	R405_WK1_vs_R391_WK1 only	Organic oxygen compounds
metab_14973	R405_WK1_vs_R391_WK1 only	Organic oxygen compounds
metab_2957	R405_WK1_vs_R391_WK1 only	Organic oxygen compounds
metab_15556	R405_WK1_vs_R391_WK1 only	Organic oxygen compounds
metab_5929	R405_WK1_vs_R391_WK1 only	Organic oxygen compounds
metab_8769	R405_WK1_vs_R391_WK1 only	Organic oxygen compounds
metab_14383	R405_WK1_vs_R391_WK1 only	Organic oxygen compounds
metab_728	R405_WK1_vs_R391_WK1 only	Organic oxygen compounds
metab_3001	R405_WK1_vs_R391_WK1 only	Organic oxygen compounds
metab_5012	R405_WK1_vs_R391_WK1 only	Organic oxygen compounds
metab_13538	R405_WK1_vs_R391_WK1 only	Organic oxygen compounds
metab_16830	R405_WK1_vs_R391_WK1 only	Organic oxygen compounds
metab_17554	R405_WK1_vs_R391_WK1 only	Organic oxygen compounds
metab_11118	R405_WK1_vs_R391_WK1 only	Organic oxygen compounds
metab_3207	R405_WK1_vs_R391_WK1 only	Organoheterocyclic compounds
metab_8754	R405_WK1_vs_R391_WK1 only	Organoheterocyclic compounds
metab_7531	R405_WK1_vs_R391_WK1 only	Organoheterocyclic compounds
metab_5352	R405_WK1_vs_R391_WK1 only	Organoheterocyclic compounds
metab_14337	R405_WK1_vs_R391_WK1 only	Organoheterocyclic compounds
metab_4985	R405_WK1_vs_R391_WK1 only	Organoheterocyclic compounds
metab_11472	R405_WK1_vs_R391_WK1 only	Organoheterocyclic compounds
metab_6131	R405_WK1_vs_R391_WK1 only	Organoheterocyclic compounds
metab_4050	R405_WK1_vs_R391_WK1 only	Organoheterocyclic compounds
metab_6082	R405_WK1_vs_R391_WK1 only	Organoheterocyclic compounds
metab_8136	R405_WK1_vs_R391_WK1 only	Organoheterocyclic compounds
metab_11937	R405_WK1_vs_R391_WK1 only	Organoheterocyclic compounds
metab_15963	R405_WK1_vs_R391_WK1 only	Organoheterocyclic compounds
metab_10839	R405_WK1_vs_R391_WK1 only	Organoheterocyclic compounds
metab_15855	R405_WK1_vs_R391_WK1 only	Organoheterocyclic compounds
metab_8058	R405_WK1_vs_R391_WK1 only	Organoheterocyclic compounds
metab_15853	R405_WK1_vs_R391_WK1 only	Organoheterocyclic compounds
metab_16258	R405_WK1_vs_R391_WK1 only	Organoheterocyclic compounds
metab_11841	R405_WK1_vs_R391_WK1 only	Organoheterocyclic compounds
metab_7252	R405_WK1_vs_R391_WK1 only	Organoheterocyclic compounds
metab_5200	R405_WK1_vs_R391_WK1 only	Organoheterocyclic compounds
metab_14012	R405_WK1_vs_R391_WK1 only	Organoheterocyclic compounds
metab_83	R405_WK1_vs_R391_WK1 only	Organoheterocyclic compounds
metab_11256	R405_WK1_vs_R391_WK1 only	Organoheterocyclic compounds
metab_3174	R405_WK1_vs_R391_WK1 only	Organoheterocyclic compounds
metab_2592	R405_WK1_vs_R391_WK1 only	Organoheterocyclic compounds
metab_2259	R405_WK1_vs_R391_WK1 only	Organoheterocyclic compounds
metab_14635	R405_WK1_vs_R391_WK1 only	Organoheterocyclic compounds
metab_7481	R405_WK1_vs_R391_WK1 only	Organoheterocyclic compounds
metab_286	R405_WK1_vs_R391_WK1 only	Organoheterocyclic compounds
metab_15042	R405_WK1_vs_R391_WK1 only	Organoheterocyclic compounds
metab_13925	R405_WK1_vs_R391_WK1 only	Organoheterocyclic compounds
metab_5016	R405_WK1_vs_R391_WK1 only	Organoheterocyclic compounds
metab_11537	R405_WK1_vs_R391_WK1 only	Organoheterocyclic compounds
metab_2948	R405_WK1_vs_R391_WK1 only	Organoheterocyclic compounds
metab_2306	R405_WK1_vs_R391_WK1 only	Phenylpropanoids and polyketides
metab_13919	R405_WK1_vs_R391_WK1 only	Phenylpropanoids and polyketides
metab_14756	R405_WK1_vs_R391_WK1 only	Phenylpropanoids and polyketides
metab_10501	R405_WK1_vs_R391_WK1 only	Phenylpropanoids and polyketides
metab_9913	R405_WK1_vs_R391_WK1 only	Phenylpropanoids and polyketides
metab_14309	R405_WK1_vs_R391_WK1 only	Phenylpropanoids and polyketides
metab_13921	R405_WK1_vs_R391_WK1 only	Phenylpropanoids and polyketides
metab_5756	R405_WK1_vs_R391_WK1 only	Phenylpropanoids and polyketides
metab_15026	R405_WK1_vs_R391_WK1 only	Phenylpropanoids and polyketides
metab_5503	R405_WK1_vs_R391_WK1 only	Phenylpropanoids and polyketides
metab_9721	R405_WK1_vs_R391_WK1 only	Phenylpropanoids and polyketides
metab_5827	R405_WK1_vs_R391_WK1 only	Phenylpropanoids and polyketides
metab_2334	R405_WK1_vs_R391_WK1 only	Phenylpropanoids and polyketides
metab_5289	R405_WK1_vs_R391_WK1 only	Phenylpropanoids and polyketides
metab_15402	R405_WK1_vs_R391_WK1 only	Phenylpropanoids and polyketides
metab_3197	R405_WK1_vs_R391_WK1 only	Phenylpropanoids and polyketides
metab_11834	R405_WK1_vs_R391_WK1 only	Phenylpropanoids and polyketides
metab_2881	R405_WK1_vs_R391_WK1 only	Phenylpropanoids and polyketides
metab_10995	R405_WK1_vs_R391_WK1 only	Phenylpropanoids and polyketides
metab_14035	R405_WK1_vs_R391_WK1 only	Phenylpropanoids and polyketides
metab_10632	R405_WK1_vs_R391_WK1 only	Phenylpropanoids and polyketides
metab_841	R405_WK1_vs_R391_WK1 only	Phenylpropanoids and polyketides
metab_5124	R405_WK1_vs_R391_WK1 only	Phenylpropanoids and polyketides
metab_3007	R405_WK1_vs_R391_WK1 only	Phenylpropanoids and polyketides
metab_17569	R405_WK1_vs_R391_WK1 only	Phenylpropanoids and polyketides
metab_5959	R405_WK1_vs_R391_WK1 only	Phenylpropanoids and polyketides
metab_15392	R405_WK1_vs_R391_WK1 only	Phenylpropanoids and polyketides
metab_11259	R405_WK1_vs_R391_WK1 only	Phenylpropanoids and polyketides
metab_11427	R405_WK1_vs_R391_WK1 only	Phenylpropanoids and polyketides
metab_14808	R405_WK1_vs_R391_WK1 only	Phenylpropanoids and polyketides
metab_1503	R405_WK1_vs_R391_WK1 only	Phenylpropanoids and polyketides
metab_14727	R405_WK1_vs_R391_WK1 only	Phenylpropanoids and polyketides
metab_13571	R405_WK1_vs_R391_WK1 only	Phenylpropanoids and polyketides
metab_13573	R405_WK1_vs_R391_WK1 only	Phenylpropanoids and polyketides
metab_5809	R405_WK1_vs_R391_WK1 only	Phenylpropanoids and polyketides
metab_10366	R405_WK1_vs_R391_WK1 only	Phenylpropanoids and polyketides
metab_868	R405_WK1_vs_R391_WK1 only	Phenylpropanoids and polyketides
metab_2578	R405_WK1_vs_R391_WK1 only
metab_297	R405_WK1_vs_R391_WK1 only
metab_2234	R405_WK1_vs_R391_WK1 only
metab_1530	R405_WK1_vs_R391_WK1 only
metab_9769	R405_WK1_vs_R391_WK1 only
metab_5500	R405_WK1_vs_R391_WK1 only
metab_5497	R405_WK1_vs_R391_WK1 only
metab_14723	R405_WK1_vs_R391_WK1 only
metab_1298	R405_WK1_vs_R391_WK1 only
metab_11253	R405_WK1_vs_R391_WK1 only
metab_9319	R405_WK1_vs_R391_WK1 only
metab_15381	R405_WK1_vs_R391_WK1 only
metab_13964	R405_WK1_vs_R391_WK1 only
metab_11793	R405_WK1_vs_R405_WK2 only	Alkaloids and derivatives
metab_10763	R405_WK1_vs_R405_WK2 only	Benzenoids
metab_16275	R405_WK1_vs_R405_WK2 only	Benzenoids
metab_5084	R405_WK1_vs_R405_WK2 only	Lipids and lipid-like molecules
metab_14398	R405_WK1_vs_R405_WK2 only	Lipids and lipid-like molecules
metab_957	R405_WK1_vs_R405_WK2 only	Lipids and lipid-like molecules
metab_13127	R405_WK1_vs_R405_WK2 only	Lipids and lipid-like molecules
metab_13580	R405_WK1_vs_R405_WK2 only	Not Available
metab_14291	R405_WK1_vs_R405_WK2 only	Nucleosides, nucleotides, and analogues
metab_9471	R405_WK1_vs_R405_WK2 only	Organic acids and derivatives
metab_7112	R405_WK1_vs_R405_WK2 only	Organic acids and derivatives
metab_7118	R405_WK1_vs_R405_WK2 only	Organic acids and derivatives
metab_7825	R405_WK1_vs_R405_WK2 only	Organic acids and derivatives
metab_5108	R405_WK1_vs_R405_WK2 only	Organic acids and derivatives
metab_1982	R405_WK1_vs_R405_WK2 only	Organic acids and derivatives
metab_14442	R405_WK1_vs_R405_WK2 only	Organic acids and derivatives
metab_11851	R405_WK1_vs_R405_WK2 only	Organic oxygen compounds
metab_339	R405_WK1_vs_R405_WK2 only	Organic oxygen compounds
metab_10577	R405_WK1_vs_R405_WK2 only	Organic oxygen compounds
metab_16767	R405_WK1_vs_R405_WK2 only	Organic oxygen compounds
metab_2179	R405_WK1_vs_R405_WK2 only	Organic oxygen compounds
metab_16872	R405_WK1_vs_R405_WK2 only	Organic oxygen compounds
metab_14314	R405_WK1_vs_R405_WK2 only	Organic oxygen compounds
metab_9360	R405_WK1_vs_R405_WK2 only	Organic oxygen compounds
metab_6843	R405_WK1_vs_R405_WK2 only	Organoheterocyclic compounds
metab_5630	R405_WK1_vs_R405_WK2 only	Organoheterocyclic compounds
metab_14974	R405_WK1_vs_R405_WK2 only	Organoheterocyclic compounds
metab_5717	R405_WK1_vs_R405_WK2 only	Organoheterocyclic compounds
metab_7696	R405_WK1_vs_R405_WK2 only	Organoheterocyclic compounds
metab_14526	R405_WK1_vs_R405_WK2 only	Organoheterocyclic compounds
metab_3090	R405_WK1_vs_R405_WK2 only	Phenylpropanoids and polyketides
metab_2755	R405_WK1_vs_R405_WK2 only	Phenylpropanoids and polyketides
metab_5184	R405_WK1_vs_R405_WK2 only	Phenylpropanoids and polyketides
metab_3182	R405_WK1_vs_R405_WK2 only	Phenylpropanoids and polyketides
metab_6173	R405_WK1_vs_R405_WK2 only	Phenylpropanoids and polyketides
metab_3168	R405_WK1_vs_R405_WK2 only	Phenylpropanoids and polyketides
metab_126	R405_WK1_vs_R405_WK2 only
metab_16729	R391_WK1_vs_R391_WK2 only	Benzenoids
metab_15120	R391_WK1_vs_R391_WK2 only	Benzenoids
metab_4795	R391_WK1_vs_R391_WK2 only	Benzenoids
metab_4187	R391_WK1_vs_R391_WK2 only	Lipids and lipid-like molecules
metab_8875	R391_WK1_vs_R391_WK2 only	Lipids and lipid-like molecules
metab_2187	R391_WK1_vs_R391_WK2 only	Lipids and lipid-like molecules
metab_187	R391_WK1_vs_R391_WK2 only	Lipids and lipid-like molecules
metab_7899	R391_WK1_vs_R391_WK2 only	Nucleosides, nucleotides, and analogues
metab_2980	R391_WK1_vs_R391_WK2 only	Nucleosides, nucleotides, and analogues
metab_7838	R391_WK1_vs_R391_WK2 only	Nucleosides, nucleotides, and analogues
metab_6372	R391_WK1_vs_R391_WK2 only	Organic acids and derivatives
metab_7172	R391_WK1_vs_R391_WK2 only	Organic acids and derivatives
metab_8241	R391_WK1_vs_R391_WK2 only	Organic acids and derivatives
metab_16865	R391_WK1_vs_R391_WK2 only	Organic acids and derivatives
metab_17047	R391_WK1_vs_R391_WK2 only	Organic acids and derivatives
metab_1972	R391_WK1_vs_R391_WK2 only	Organic acids and derivatives
metab_16044	R391_WK1_vs_R391_WK2 only	Organic acids and derivatives
metab_2077	R391_WK1_vs_R391_WK2 only	Organic oxygen compounds
metab_2199	R391_WK1_vs_R391_WK2 only	Organic oxygen compounds
metab_11848	R391_WK1_vs_R391_WK2 only	Organic oxygen compounds
metab_7892	R391_WK1_vs_R391_WK2 only	Organoheterocyclic compounds
metab_2284	R391_WK1_vs_R391_WK2 only	Organoheterocyclic compounds
metab_7110	R391_WK1_vs_R391_WK2 only	Organoheterocyclic compounds
metab_9390	R391_WK1_vs_R391_WK2 only	Organoheterocyclic compounds
metab_2198	R391_WK1_vs_R391_WK2 only	Organoheterocyclic compounds
metab_2411	R391_WK1_vs_R391_WK2 only	Organoheterocyclic compounds
metab_8767	R391_WK1_vs_R391_WK2 only	Organoheterocyclic compounds
metab_974	R391_WK1_vs_R391_WK2 only	Organoheterocyclic compounds
metab_4797	R391_WK1_vs_R391_WK2 only	Phenylpropanoids and polyketides
metab_2247	R391_WK1_vs_R391_WK2 only
metab_9960	R391_WK1_vs_R391_WK2 only
metab_7434	R391_WK1_vs_R391_WK2 only
metab_13026	R391_WK1_vs_R391_WK2 only
metab_11263	R405_WK2_vs_R391_WK2 only	Alkaloids and derivatives
metab_5582	R405_WK2_vs_R391_WK2 only	Benzenoids
metab_2677	R405_WK2_vs_R391_WK2 only	Benzenoids
metab_8813	R405_WK2_vs_R391_WK2 only	Benzenoids
metab_8818	R405_WK2_vs_R391_WK2 only	Benzenoids
metab_16432	R405_WK2_vs_R391_WK2 only	Benzenoids
metab_7544	R405_WK2_vs_R391_WK2 only	Benzenoids
metab_5607	R405_WK2_vs_R391_WK2 only	Benzenoids
metab_7690	R405_WK2_vs_R391_WK2 only	Benzenoids
metab_179	R405_WK2_vs_R391_WK2 only	Benzenoids
metab_12094	R405_WK2_vs_R391_WK2 only	Benzenoids
metab_8801	R405_WK2_vs_R391_WK2 only	Benzenoids
metab_12007	R405_WK2_vs_R391_WK2 only	Benzenoids
metab_17547	R405_WK2_vs_R391_WK2 only	Benzenoids
metab_2696	R405_WK2_vs_R391_WK2 only	Benzenoids
metab_11119	R405_WK2_vs_R391_WK2 only	Benzenoids
metab_14654	R405_WK2_vs_R391_WK2 only	Hydrocarbon derivatives
metab_15620	R405_WK2_vs_R391_WK2 only	Lignans, neolignans and related compounds
metab_4295	R405_WK2_vs_R391_WK2 only	Lipids and lipid-like molecules
metab_4226	R405_WK2_vs_R391_WK2 only	Lipids and lipid-like molecules
metab_10430	R405_WK2_vs_R391_WK2 only	Lipids and lipid-like molecules
metab_536	R405_WK2_vs_R391_WK2 only	Lipids and lipid-like molecules
metab_7895	R405_WK2_vs_R391_WK2 only	Lipids and lipid-like molecules
metab_13447	R405_WK2_vs_R391_WK2 only	Lipids and lipid-like molecules
metab_15873	R405_WK2_vs_R391_WK2 only	Lipids and lipid-like molecules
metab_15987	R405_WK2_vs_R391_WK2 only	Lipids and lipid-like molecules
metab_15622	R405_WK2_vs_R391_WK2 only	Lipids and lipid-like molecules
metab_11018	R405_WK2_vs_R391_WK2 only	Lipids and lipid-like molecules
metab_12980	R405_WK2_vs_R391_WK2 only	Lipids and lipid-like molecules
metab_16434	R405_WK2_vs_R391_WK2 only	Lipids and lipid-like molecules
metab_10879	R405_WK2_vs_R391_WK2 only	Lipids and lipid-like molecules
metab_14614	R405_WK2_vs_R391_WK2 only	Lipids and lipid-like molecules
metab_14042	R405_WK2_vs_R391_WK2 only	Lipids and lipid-like molecules
metab_3412	R405_WK2_vs_R391_WK2 only	Lipids and lipid-like molecules
metab_1302	R405_WK2_vs_R391_WK2 only	Lipids and lipid-like molecules
metab_5425	R405_WK2_vs_R391_WK2 only	Lipids and lipid-like molecules
metab_10605	R405_WK2_vs_R391_WK2 only	Lipids and lipid-like molecules
metab_14812	R405_WK2_vs_R391_WK2 only	Lipids and lipid-like molecules
metab_517	R405_WK2_vs_R391_WK2 only	Lipids and lipid-like molecules
metab_15455	R405_WK2_vs_R391_WK2 only	Lipids and lipid-like molecules
metab_16398	R405_WK2_vs_R391_WK2 only	Lipids and lipid-like molecules
metab_17557	R405_WK2_vs_R391_WK2 only	Lipids and lipid-like molecules
metab_2213	R405_WK2_vs_R391_WK2 only	Lipids and lipid-like molecules
metab_4254	R405_WK2_vs_R391_WK2 only	Lipids and lipid-like molecules
metab_4436	R405_WK2_vs_R391_WK2 only	Lipids and lipid-like molecules
metab_1316	R405_WK2_vs_R391_WK2 only	Lipids and lipid-like molecules
metab_6160	R405_WK2_vs_R391_WK2 only	Lipids and lipid-like molecules
metab_4940	R405_WK2_vs_R391_WK2 only	Lipids and lipid-like molecules
metab_773	R405_WK2_vs_R391_WK2 only	Lipids and lipid-like molecules
metab_15746	R405_WK2_vs_R391_WK2 only	Lipids and lipid-like molecules
metab_15861	R405_WK2_vs_R391_WK2 only	Lipids and lipid-like molecules
metab_8806	R405_WK2_vs_R391_WK2 only	Lipids and lipid-like molecules
metab_11594	R405_WK2_vs_R391_WK2 only	Lipids and lipid-like molecules
metab_3549	R405_WK2_vs_R391_WK2 only	Lipids and lipid-like molecules
metab_15540	R405_WK2_vs_R391_WK2 only	Lipids and lipid-like molecules
metab_4168	R405_WK2_vs_R391_WK2 only	Lipids and lipid-like molecules
metab_12135	R405_WK2_vs_R391_WK2 only	Lipids and lipid-like molecules
metab_11241	R405_WK2_vs_R391_WK2 only	Not Available
metab_3633	R405_WK2_vs_R391_WK2 only	Not Available
metab_5117	R405_WK2_vs_R391_WK2 only	Not Available
metab_5353	R405_WK2_vs_R391_WK2 only	Nucleosides, nucleotides, and analogues
metab_5319	R405_WK2_vs_R391_WK2 only	Nucleosides, nucleotides, and analogues
metab_2735	R405_WK2_vs_R391_WK2 only	Nucleosides, nucleotides, and analogues
metab_1953	R405_WK2_vs_R391_WK2 only	Nucleosides, nucleotides, and analogues
metab_11776	R405_WK2_vs_R391_WK2 only	Nucleosides, nucleotides, and analogues
metab_13865	R405_WK2_vs_R391_WK2 only	Nucleosides, nucleotides, and analogues
metab_16651	R405_WK2_vs_R391_WK2 only	Organic acids and derivatives
metab_1976	R405_WK2_vs_R391_WK2 only	Organic acids and derivatives
metab_1985	R405_WK2_vs_R391_WK2 only	Organic acids and derivatives
metab_13749	R405_WK2_vs_R391_WK2 only	Organic acids and derivatives
metab_10559	R405_WK2_vs_R391_WK2 only	Organic acids and derivatives
metab_6559	R405_WK2_vs_R391_WK2 only	Organic acids and derivatives
metab_2186	R405_WK2_vs_R391_WK2 only	Organic acids and derivatives
metab_10871	R405_WK2_vs_R391_WK2 only	Organic acids and derivatives
metab_15741	R405_WK2_vs_R391_WK2 only	Organic acids and derivatives
metab_4330	R405_WK2_vs_R391_WK2 only	Organic acids and derivatives
metab_8130	R405_WK2_vs_R391_WK2 only	Organic acids and derivatives
metab_10040	R405_WK2_vs_R391_WK2 only	Organic acids and derivatives
metab_1860	R405_WK2_vs_R391_WK2 only	Organic acids and derivatives
metab_11242	R405_WK2_vs_R391_WK2 only	Organic acids and derivatives
metab_17565	R405_WK2_vs_R391_WK2 only	Organic acids and derivatives
metab_75	R405_WK2_vs_R391_WK2 only	Organic acids and derivatives
metab_15149	R405_WK2_vs_R391_WK2 only	Organic acids and derivatives
metab_16734	R405_WK2_vs_R391_WK2 only	Organic acids and derivatives
metab_7798	R405_WK2_vs_R391_WK2 only	Organic acids and derivatives
metab_7990	R405_WK2_vs_R391_WK2 only	Organic acids and derivatives
metab_11143	R405_WK2_vs_R391_WK2 only	Organic acids and derivatives
metab_3130	R405_WK2_vs_R391_WK2 only	Organic acids and derivatives
metab_7976	R405_WK2_vs_R391_WK2 only	Organic acids and derivatives
metab_6630	R405_WK2_vs_R391_WK2 only	Organic acids and derivatives
metab_7155	R405_WK2_vs_R391_WK2 only	Organic acids and derivatives
metab_10225	R405_WK2_vs_R391_WK2 only	Organic acids and derivatives
metab_254	R405_WK2_vs_R391_WK2 only	Organic acids and derivatives
metab_10077	R405_WK2_vs_R391_WK2 only	Organic acids and derivatives
metab_1170	R405_WK2_vs_R391_WK2 only	Organic acids and derivatives
metab_9268	R405_WK2_vs_R391_WK2 only	Organic acids and derivatives
metab_11509	R405_WK2_vs_R391_WK2 only	Organic acids and derivatives
metab_10338	R405_WK2_vs_R391_WK2 only	Organic acids and derivatives
metab_17570	R405_WK2_vs_R391_WK2 only	Organic acids and derivatives
metab_7564	R405_WK2_vs_R391_WK2 only	Organic acids and derivatives
metab_9413	R405_WK2_vs_R391_WK2 only	Organic acids and derivatives
metab_8387	R405_WK2_vs_R391_WK2 only	Organic acids and derivatives
metab_7905	R405_WK2_vs_R391_WK2 only	Organic acids and derivatives
metab_8132	R405_WK2_vs_R391_WK2 only	Organic nitrogen compounds
metab_16757	R405_WK2_vs_R391_WK2 only	Organic nitrogen compounds
metab_8044	R405_WK2_vs_R391_WK2 only	Organic nitrogen compounds
metab_2689	R405_WK2_vs_R391_WK2 only	Organic oxygen compounds
metab_15754	R405_WK2_vs_R391_WK2 only	Organic oxygen compounds
metab_2631	R405_WK2_vs_R391_WK2 only	Organic oxygen compounds
metab_402	R405_WK2_vs_R391_WK2 only	Organic oxygen compounds
metab_8788	R405_WK2_vs_R391_WK2 only	Organic oxygen compounds
metab_11973	R405_WK2_vs_R391_WK2 only	Organic oxygen compounds
metab_10870	R405_WK2_vs_R391_WK2 only	Organic oxygen compounds
metab_16216	R405_WK2_vs_R391_WK2 only	Organic oxygen compounds
metab_9093	R405_WK2_vs_R391_WK2 only	Organic oxygen compounds
metab_7499	R405_WK2_vs_R391_WK2 only	Organic oxygen compounds
metab_10006	R405_WK2_vs_R391_WK2 only	Organic oxygen compounds
metab_15687	R405_WK2_vs_R391_WK2 only	Organic oxygen compounds
metab_515	R405_WK2_vs_R391_WK2 only	Organic oxygen compounds
metab_7646	R405_WK2_vs_R391_WK2 only	Organic oxygen compounds
metab_11450	R405_WK2_vs_R391_WK2 only	Organic oxygen compounds
metab_2833	R405_WK2_vs_R391_WK2 only	Organic oxygen compounds
metab_2219	R405_WK2_vs_R391_WK2 only	Organic oxygen compounds
metab_5924	R405_WK2_vs_R391_WK2 only	Organic oxygen compounds
metab_6865	R405_WK2_vs_R391_WK2 only	Organic oxygen compounds
metab_11133	R405_WK2_vs_R391_WK2 only	Organic oxygen compounds
metab_2436	R405_WK2_vs_R391_WK2 only	Organic oxygen compounds
metab_263	R405_WK2_vs_R391_WK2 only	Organic oxygen compounds
metab_4161	R405_WK2_vs_R391_WK2 only	Organic oxygen compounds
metab_5476	R405_WK2_vs_R391_WK2 only	Organic oxygen compounds
metab_8811	R405_WK2_vs_R391_WK2 only	Organoheterocyclic compounds
metab_17576	R405_WK2_vs_R391_WK2 only	Organoheterocyclic compounds
metab_16610	R405_WK2_vs_R391_WK2 only	Organoheterocyclic compounds
metab_560	R405_WK2_vs_R391_WK2 only	Organoheterocyclic compounds
metab_2831	R405_WK2_vs_R391_WK2 only	Organoheterocyclic compounds
metab_16649	R405_WK2_vs_R391_WK2 only	Organoheterocyclic compounds
metab_10192	R405_WK2_vs_R391_WK2 only	Organoheterocyclic compounds
metab_9961	R405_WK2_vs_R391_WK2 only	Organoheterocyclic compounds
metab_10514	R405_WK2_vs_R391_WK2 only	Organoheterocyclic compounds
metab_7768	R405_WK2_vs_R391_WK2 only	Organoheterocyclic compounds
metab_6400	R405_WK2_vs_R391_WK2 only	Organoheterocyclic compounds
metab_16735	R405_WK2_vs_R391_WK2 only	Organoheterocyclic compounds
metab_202	R405_WK2_vs_R391_WK2 only	Organoheterocyclic compounds
metab_7852	R405_WK2_vs_R391_WK2 only	Organoheterocyclic compounds
metab_4774	R405_WK2_vs_R391_WK2 only	Organoheterocyclic compounds
metab_6525	R405_WK2_vs_R391_WK2 only	Organoheterocyclic compounds
metab_14443	R405_WK2_vs_R391_WK2 only	Organoheterocyclic compounds
metab_10882	R405_WK2_vs_R391_WK2 only	Organoheterocyclic compounds
metab_15941	R405_WK2_vs_R391_WK2 only	Organoheterocyclic compounds
metab_5401	R405_WK2_vs_R391_WK2 only	Organoheterocyclic compounds
metab_13212	R405_WK2_vs_R391_WK2 only	Organoheterocyclic compounds
metab_7861	R405_WK2_vs_R391_WK2 only	Organoheterocyclic compounds
metab_6544	R405_WK2_vs_R391_WK2 only	Organoheterocyclic compounds
metab_1618	R405_WK2_vs_R391_WK2 only	Phenylpropanoids and polyketides
metab_3653	R405_WK2_vs_R391_WK2 only	Phenylpropanoids and polyketides
metab_14785	R405_WK2_vs_R391_WK2 only	Phenylpropanoids and polyketides
metab_11905	R405_WK2_vs_R391_WK2 only	Phenylpropanoids and polyketides
metab_6434	R405_WK2_vs_R391_WK2 only	Phenylpropanoids and polyketides
metab_8821	R405_WK2_vs_R391_WK2 only	Phenylpropanoids and polyketides
metab_5597	R405_WK2_vs_R391_WK2 only	Phenylpropanoids and polyketides
metab_456	R405_WK2_vs_R391_WK2 only	Phenylpropanoids and polyketides
metab_15084	R405_WK2_vs_R391_WK2 only	Phenylpropanoids and polyketides
metab_14465	R405_WK2_vs_R391_WK2 only	Phenylpropanoids and polyketides
metab_7106	R405_WK2_vs_R391_WK2 only	Phenylpropanoids and polyketides
metab_2454	R405_WK2_vs_R391_WK2 only	Phenylpropanoids and polyketides
metab_2770	R405_WK2_vs_R391_WK2 only	Phenylpropanoids and polyketides
metab_6002	R405_WK2_vs_R391_WK2 only	Phenylpropanoids and polyketides
metab_5513	R405_WK2_vs_R391_WK2 only	Phenylpropanoids and polyketides
metab_32	R405_WK2_vs_R391_WK2 only	Phenylpropanoids and polyketides
metab_6455	R405_WK2_vs_R391_WK2 only	Phenylpropanoids and polyketides
metab_426	R405_WK2_vs_R391_WK2 only	Phenylpropanoids and polyketides
metab_559	R405_WK2_vs_R391_WK2 only	Phenylpropanoids and polyketides
metab_2687	R405_WK2_vs_R391_WK2 only	Phenylpropanoids and polyketides
metab_6905	R405_WK2_vs_R391_WK2 only	Phenylpropanoids and polyketides
metab_11559	R405_WK2_vs_R391_WK2 only	Phenylpropanoids and polyketides
metab_2311	R405_WK2_vs_R391_WK2 only	Phenylpropanoids and polyketides
metab_9266	R405_WK2_vs_R391_WK2 only	Phenylpropanoids and polyketides
metab_6672	R405_WK2_vs_R391_WK2 only	Phenylpropanoids and polyketides
metab_14205	R405_WK2_vs_R391_WK2 only	Phenylpropanoids and polyketides
metab_2750	R405_WK2_vs_R391_WK2 only	Phenylpropanoids and polyketides
metab_11308	R405_WK2_vs_R391_WK2 only	Phenylpropanoids and polyketides
metab_2944	R405_WK2_vs_R391_WK2 only	Phenylpropanoids and polyketides
metab_278	R405_WK2_vs_R391_WK2 only
metab_14349	R405_WK2_vs_R391_WK2 only
metab_11742	R405_WK2_vs_R391_WK2 only
metab_7540	R405_WK2_vs_R391_WK2 only
metab_10891	R405_WK2_vs_R391_WK2 only
