# Supplementary material for: Defense-Related Enzyme Activities and Metabolomic Analysis Reveal Differentially Accumulated Metabolites and Response Pathways for Sheath Blight Resistance in Rice
Source: Plants (Basel). 2024 Dec 19;13(24):3554. doi: 10.3390/plants13243554 (PMC11677778; doi:10.3390/plants13243554)
Supplement: Supplementary file 1 [file plants-13-03554-s001.zip › Table S3.xlsx]

## Sheet: DAMs-WK1
Vip_plsda	Vip_oplsda	P_value	fdr	FC	mode	metab_id	Metabolite	Formula	KEGG Compound ID	hmdb_id	CAS ID		Metabolite	Superclass	Class	Subclass
2.9672	3.14863	7.93e-06	0.00315	0.524864	neg	metab_15248	Syringic acid	C9H10O5	C10833	HMDB0254615;HMDB0002085	530-57-4	TOP30	Syringic acid	Benzenoids	Benzene and substituted derivatives	Benzoic acids and derivatives
2.7386	3.01586	0.002484	0.08823	1.90329	neg	metab_10899	Kaempferol 3-rhamnoside-7-glucoside	C20H18O6	C10627	LMPK12111864;HMDB0304571	-	TOP30	Kaempferol 3-rhamnoside-7-glucoside	Lignans, neolignans and related compounds	Furanoid lignans	Tetrahydrofuran lignans
2.22391	2.51082	0.02545	0.2602	0.664913	pos	metab_5928	Carotol	C15H26O	C09628	HMDB0036579	465-28-1	TOP30	Carotol	Lipids and lipid-like molecules	Prenol lipids	Sesquiterpenoids
4.08004	4.29791	1.66e-06	0.001011	2143.42	pos	metab_8772	Androsterone glucuronide	C25H38O8	C11135	HMDB0004484;HMDB0002829;PW_C001715	1852-43-3;3602-09-3	TOP30	Androsterone glucuronide	Lipids and lipid-like molecules	Steroids and steroid derivatives	Steroidal glycosides
2.39648	2.57571	8.92e-05	0.01261	0.650385	neg	metab_11502	Biocytin	C16H28N4O4S	C05552	PW_C001785;HMDB0003134	576-19-2	TOP30	Biocytin	Organic acids and derivatives	Carboxylic acids and derivatives	Amino acids, peptides, and analogues
2.33156	2.50777	0.002806	0.09493	1.60439	neg	metab_15154	L-Prolinamide, 5-oxo-L-prolyl-L-norvalyl-	C15H24N4O4	-	HMDB0253911	-	TOP30	L-Prolinamide, 5-oxo-L-prolyl-L-norvalyl-	Organic acids and derivatives	Carboxylic acids and derivatives	Amino acids, peptides, and analogues
2.97737	3.13328	3.38e-05	0.008384	0.527521	neg	metab_15877	5-(3',4',5'-Trihydroxyphenyl)-gamma-valerolactone-4'-O-glucuronide	C17H20O11	-	HMDB0059986	-	TOP30	5-(3',4',5'-Trihydroxyphenyl)-gamma-valerolactone-4'-O-glucuronide	Organic oxygen compounds	Organooxygen compounds	Carbohydrates and carbohydrate conjugates
2.4018	2.49369	0.0001481	0.01674	0.695723	pos	metab_2661	H Type II trisaccharide	C20H35NO15	-	HMDB0253004	-	TOP30	H Type II trisaccharide	Organic oxygen compounds	Organooxygen compounds	Carbohydrates and carbohydrate conjugates
2.64201	2.74059	6.9e-06	0.003015	1.73219	neg	metab_10960	2-Hydroxybenzaldehyde O-[xylosyl-(1->6)-glucoside]	C18H24O11	-	HMDB0034157	14907-56-3	TOP30	2-Hydroxybenzaldehyde O-[xylosyl-(1->6)-glucoside]	Organic oxygen compounds	Organooxygen compounds	Carbohydrates and carbohydrate conjugates
2.88818	3.02523	1.79e-07	0.0006928	2.01677	neg	metab_10636	Dextran-70	C17H32O10	-	HMDB0256672	-	TOP30	Dextran-70	Organic oxygen compounds	Organooxygen compounds	Carbohydrates and carbohydrate conjugates
2.28457	2.52143	0.002683	0.09232	1.52986	neg	metab_10955	Carbofuran	C12H15NO3	C14291	HMDB0031770	1563-66-2	TOP30	Carbofuran	Organoheterocyclic compounds	Coumarans	Not Available
2.35592	2.63274	0.01658	0.2189	1.50679	neg	metab_15042	Cambinol	C21H16N2O2S	-	HMDB0249572	-	TOP30	Cambinol	Organoheterocyclic compounds	Diazines	Pyrimidines and pyrimidine derivatives
2.77577	2.88921	4.9e-05	0.009249	0.624897	neg	metab_14446	Protoanemonin	C5H4O2	C07090	HMDB0060503	108-28-1	TOP30	Protoanemonin	Organoheterocyclic compounds	Dihydrofurans	Furanones
3.35445	3.55928	3.22e-06	0.001781	0.465456	neg	metab_15258	Sumiki's acid	C6H6O4	C20448	HMDB0002432	6338-41-6	TOP30	Sumiki's acid	Organoheterocyclic compounds	Furans	Furoic acid and derivatives
2.36898	2.55934	0.0002512	0.02312	1.53659	pos	metab_1577	Neocnidilide	C12H18O2	C17002	HMDB0034450	4567-33-3	TOP30	Neocnidilide	Organoheterocyclic compounds	Isobenzofurans	Not Available
2.66943	2.87528	0.0002063	0.02158	1.59028	neg	metab_11224	Galactonolactone	C6H10O6	C03383	HMDB0002541	2426-46-2	TOP30	Galactonolactone	Organoheterocyclic compounds	Lactones	Not Available
2.46954	2.607	1.18e-05	0.003817	1.59646	neg	metab_14111	Milrinone	C12H9N3O	C07224	HMDB0014380;MJDBOTE0001493	78415-72-2	TOP30	Milrinone	Organoheterocyclic compounds	Pyridines and derivatives	Bipyridines and oligopyridines
2.35197	2.51551	0.005688	0.1425	1.37043	pos	metab_8697	Capsicum annuum Fluorescent chlorophyll catabolite	C35H40N4O7	-	HMDB0035528	-	TOP30	Capsicum annuum Fluorescent chlorophyll catabolite	Organoheterocyclic compounds	Tetrapyrroles and derivatives	Not Available
2.33677	2.52711	0.001148	0.05848	0.669299	neg	metab_10910	(7'R,8'R)-4,7'-Epoxy-3'-methoxy-4',5,9,9'-lignanetetrol 9'-glucoside	C25H32O11	-	HMDB0038710	-	TOP30	(7'R,8'R)-4,7'-Epoxy-3'-methoxy-4',5,9,9'-lignanetetrol 9'-glucoside	Phenylpropanoids and polyketides	2-arylbenzofuran flavonoids	Not Available
2.37286	2.52386	1.29e-05	0.003912	1.38388	neg	metab_10640	2-O-p-Coumaroyl-D-glucose	C15H18O8	-	HMDB0039167	110351-44-5	TOP30	2-O-p-Coumaroyl-D-glucose	Phenylpropanoids and polyketides	Cinnamic acids and derivatives	Hydroxycinnamic acids and derivatives
2.34662	2.63369	0.0222	0.2444	1.69761	neg	metab_15279	Coumarinic acid	C9H8O3	C05838	HMDB0041592;HMDB0304296	495-79-4	TOP30	Coumarinic acid	Phenylpropanoids and polyketides	Cinnamic acids and derivatives	Hydroxycinnamic acids and derivatives
2.27797	2.53099	0.006036	0.1363	1.44476	neg	metab_15281	Marminal	C16H16O4	-	HMDB0035035	15334-19-7	TOP30	Marminal	Phenylpropanoids and polyketides	Coumarins and derivatives	Not Available
3.38561	3.58691	2.01e-06	0.001136	0.409979	pos	metab_2722	Poncirin	C28H34O14	C09830	HMDB0037487;LMPK12140333	14941-08-3	TOP30	Poncirin	Phenylpropanoids and polyketides	Flavonoids	Flavonoid glycosides
2.35814	2.61689	0.01011	0.1871	1.37561	pos	metab_1535	Liquiritigenin 4'-[3-acetylapiosyl-(1->2)-glucoside]	C28H32O14	-	LMPK12140026;HMDB0035444	226946-10-7	TOP30	Liquiritigenin 4'-[3-acetylapiosyl-(1->2)-glucoside]	Phenylpropanoids and polyketides	Flavonoids	Flavonoid glycosides
2.48817	2.75947	0.00503	0.133	1.49989	pos	metab_3068	Isowertin 2''-rhamnoside	C28H32O14	C12629	HMDB0037417	64821-00-7	TOP30	Isowertin 2''-rhamnoside	Phenylpropanoids and polyketides	Flavonoids	Flavonoid glycosides
2.46387	2.73502	0.01638	0.226	1.58286	pos	metab_5047	Catechin 7-glucoside	C21H24O11	C09617	HMDB0037949	65597-47-9	TOP30	Catechin 7-glucoside	Phenylpropanoids and polyketides	Flavonoids	Flavonoid glycosides
2.63792	2.93684	0.006986	0.1486	1.89185	neg	metab_11126	Liquiritin apioside	C26H30O13	-	HMDB0037491	74639-14-8	TOP30	Liquiritin apioside	Phenylpropanoids and polyketides	Flavonoids	Flavonoid glycosides
2.59017	2.8789	0.02473	0.2533	1.93871	neg	metab_11259	Isoorientin 2''-[p-coumaroyl-(->6)-glucoside]	C36H36O18	-	HMDB0032910	220948-74-3	TOP30	Isoorientin 2''-[p-coumaroyl-(->6)-glucoside]	Phenylpropanoids and polyketides	Flavonoids	Flavonoid glycosides
2.60634	2.80668	0.01189	0.1887	0.513514	neg	metab_14309	Pinostilbenoside	C21H24O8	-	HMDB0039273	58762-96-2	TOP30	Pinostilbenoside	Phenylpropanoids and polyketides	Stilbenes	Stilbene glycosides
1.30647	1.37019	0.003213	0.1078	0.920012	pos	metab_6449	1,2,3,4-Tetrahydro-b-carboline-1,3-dicarboxylic acid	C13H12N2O4	-	HMDB0032102	59132-30-8		1,2,3,4-Tetrahydro-b-carboline-1,3-dicarboxylic acid	Alkaloids and derivatives	Harmala alkaloids	Not Available
1.29803	1.46093	0.03009	0.2728	1.14034	neg	metab_17577	SN-38	C22H20N2O5	C11173	HMDB0014900;HMDB0060510;PW_C040474	86639-52-3;100286-90-6		SN-38	Alkaloids and derivatives	Camptothecins	Not Available
1.45465	1.65445	0.04583	0.3095	1.19465	neg	metab_11750	Belotecan	C25H27N3O4	-	HMDB0248935	-		Belotecan	Alkaloids and derivatives	Camptothecins	Not Available
2.248	2.42474	0.001611	0.0685	0.72199	neg	metab_10969	4-Hydroxymandelic Acid	C8H8O4	C11527	HMDB0000822	1198-84-1		4-Hydroxymandelic Acid	Benzenoids	Phenols	1-hydroxy-2-unsubstituted benzenoids
1.72356	1.88122	0.001812	0.07276	1.28812	neg	metab_11651	P-Benzosemiquinone	C6H6O2	C02389	HMDB0256033	-		P-Benzosemiquinone	Benzenoids	Phenols	1-hydroxy-2-unsubstituted benzenoids
1.06833	1.21332	0.04585	0.3161	0.913628	pos	metab_5765	10-Hydroxy-2-oxabicyclo[6.2.2]dodeca-1(10),8,11-trien-3-one	C11H12O3	-	HMDB0255348	-		10-Hydroxy-2-oxabicyclo[6.2.2]dodeca-1(10),8,11-trien-3-one	Benzenoids	Phenols	1-hydroxy-4-unsubstituted benzenoids
0.986852	1.06562	0.001979	0.08468	0.949984	pos	metab_1482	Cardanoldiene	C21H32O	-	HMDB0029816	51546-63-5		Cardanoldiene	Benzenoids	Phenols	1-hydroxy-4-unsubstituted benzenoids
1.12986	1.01267	0.02383	0.2519	0.940094	neg	metab_15399	Benzoylprop-ethyl	C18H17Cl2NO3	C19044	HMDB0249057	33878-50-1		Benzoylprop-ethyl	Benzenoids	Benzene and substituted derivatives	Anilides
1.7489	1.97541	0.0155	0.2216	1.27305	pos	metab_2477	Physcion 8-gentiobioside	C28H32O15	C10382	LMPK13040012;HMDB0036009	84268-38-2		Physcion 8-gentiobioside	Benzenoids	Anthracenes	Anthraquinones
1.33388	1.49089	0.03028	0.2735	0.885533	neg	metab_13191	Kukoamine C	C28H42N4O6	C17617	HMDB0060526	-		Kukoamine C	Benzenoids	Phenols	Benzenediols
1.05019	1.18642	0.02313	0.2505	1.08705	neg	metab_10394	Susalimod	C21H16N2O5S	-	HMDB0258638	-		Susalimod	Benzenoids	Benzene and substituted derivatives	Benzenesulfonamides
2.11295	2.27911	0.004165	0.1209	0.732126	pos	metab_7264	Butyl 4-aminobenzoate	C11H15NO2	C07875	HMDB0249473	-		Butyl 4-aminobenzoate	Benzenoids	Benzene and substituted derivatives	Benzoic acids and derivatives
1.78547	1.8679	0.0006747	0.04291	0.806432	neg	metab_10549	6-O-Benzoyl-alpha-D-glucose	C13H16O7	-	HMDB0303039	-		6-O-Benzoyl-alpha-D-glucose	Benzenoids	Benzene and substituted derivatives	Benzoic acids and derivatives
1.71478	1.84899	0.006427	0.1528	0.848432	pos	metab_6444	Cladosporin	C16H20O5	-	HMDB0250312	-		Cladosporin	Benzenoids	Benzene and substituted derivatives	Benzoic acids and derivatives
1.00012	1.13891	0.04645	0.3184	0.917708	pos	metab_74	Mono-(3-carboxypropyl) phthalate	C12H12O6	-	HMDB0061748	-		Mono-(3-carboxypropyl) phthalate	Benzenoids	Benzene and substituted derivatives	Benzoic acids and derivatives
1.09416	1.18348	0.01222	0.1997	0.939091	pos	metab_8741	6'-O-Galloylsucrose	C19H26O15	-	HMDB0039285	115713-43-4		6'-O-Galloylsucrose	Benzenoids	Benzene and substituted derivatives	Benzoic acids and derivatives
1.04662	1.09666	0.02113	0.2408	0.94501	neg	metab_10106	4'-O-Galloylsucrose	C19H26O15	-	HMDB0039284	115713-44-5		4'-O-Galloylsucrose	Benzenoids	Benzene and substituted derivatives	Benzoic acids and derivatives
1.06713	1.20392	0.01797	0.2271	1.08192	neg	metab_16129	Meta-O-Dealkylated flecainide lactam	C15H17F3N2O4	-	HMDB0060832	-		Meta-O-Dealkylated flecainide lactam	Benzenoids	Benzene and substituted derivatives	Benzoic acids and derivatives
1.54325	1.68371	0.01144	0.196	1.149	pos	metab_8775	Benzoic Acid	C7H6O2	C00261	HMDB0304270;HMDB0303719;HMDB0001870;HMDB0013676;HMDB0013677;HMDB0004461;HMDB0006115;MJDBOTE0000832	65-85-0;303-07-1;55-21-0;100-52-7;99-10-5		Benzoic Acid	Benzenoids	Benzene and substituted derivatives	Benzoic acids and derivatives
1.63272	1.73214	0.01417	0.2132	1.23579	pos	metab_2685	Methyl salicylate	C8H8O3	C12305	HMDB0034172;HMDB0029817	119-36-8;118-61-6		Methyl salicylate	Benzenoids	Benzene and substituted derivatives	Benzoic acids and derivatives
2.21777	2.39197	0.0001429	0.01695	1.48894	neg	metab_11524	Metronidazole benzoate	C13H13N3O4	C07203	HMDB0254688;HMDB0015052	443-48-1		Metronidazole benzoate	Benzenoids	Benzene and substituted derivatives	Benzoic acids and derivatives
1.42577	1.61751	0.03456	0.2914	0.852909	pos	metab_5708	Losartan	C22H23ClN6O	C07072	PW_C009156;HMDB0014816;MJDBOTE0001722	114798-26-4		Losartan	Benzenoids	Benzene and substituted derivatives	Biphenyls and derivatives
1.25163	1.41676	0.03696	0.2872	1.13333	neg	metab_9701	Diclazuril	C17H9Cl3N4O2	-	HMDB0251204	-		Diclazuril	Benzenoids	Benzene and substituted derivatives	Diphenylacetonitriles
1.94983	2.04348	0.0007367	0.04464	1.26908	neg	metab_11184	4'-Hydroxyfenoprofen glucuronide	C21H22O10	-	HMDB0060772	-		4'-Hydroxyfenoprofen glucuronide	Benzenoids	Benzene and substituted derivatives	Diphenylethers
1.52237	1.70441	0.04021	0.3017	1.20928	pos	metab_691	Loperamide	C29H33ClN2O2	C07080	HMDB0004999	53179-11-6		Loperamide	Benzenoids	Benzene and substituted derivatives	Diphenylmethanes
1.86301	1.98247	0.002588	0.09493	1.27936	pos	metab_5490	Bisphenol A	C15H16O2	C13624	HMDB0032133;MJDBOTE0000553	1980-05-07		Bisphenol A	Benzenoids	Benzene and substituted derivatives	Diphenylmethanes
1.12337	1.27024	0.02861	0.2699	0.913751	pos	metab_4460	Oryzalexin E	C20H32O2	C21561	HMDB0039702	150943-96-7		Oryzalexin E	Benzenoids	Phenanthrenes and derivatives	Hydrophenanthrenes
2.18865	2.4028	0.01303	0.1957	0.692241	neg	metab_14668	5-Hydroxyconiferyl alcohol	C10H12O4	C12205	HMDB0060398	1782-47-4		5-Hydroxyconiferyl alcohol	Benzenoids	Phenols	Methoxyphenols
2.15807	2.35918	0.0007914	0.04526	0.725044	neg	metab_14738	Homovanillin	C9H10O3	C05581	PW_C002411;HMDB0005175	5703-24-2		Homovanillin	Benzenoids	Phenols	Methoxyphenols
1.49794	1.62723	0.00427	0.1224	0.861246	pos	metab_2645	Vanillylmandelic acid	C9H10O5	C05584	HMDB0304531;PW_C000197;HMDB0254548;HMDB0000291	55-10-7;13244-77-4		Vanillylmandelic acid	Benzenoids	Phenols	Methoxyphenols
1.35711	1.48777	0.02124	0.2408	0.868076	neg	metab_15448	2-Methoxy-4-vinylphenol	C9H10O2	C17883	HMDB0013744	7786-61-0		2-Methoxy-4-vinylphenol	Benzenoids	Phenols	Methoxyphenols
1.60463	1.73125	0.01187	0.1983	1.18907	pos	metab_2903	Eugenol	C10H12O2	C10453	HMDB0005809;MJDBOTE0000375	97-53-0		Eugenol	Benzenoids	Phenols	Methoxyphenols
1.42125	1.50792	0.008301	0.1633	1.17742	neg	metab_11286	4-Nitrocatechol	C6H5NO4	C02235	HMDB0002916	3316-09-04		4-Nitrocatechol	Benzenoids	Phenols	Nitrophenols
1.84166	2.01339	0.001237	0.05992	1.26018	neg	metab_14909	2-Nitrophenol	C6H5NO3	C01988	HMDB0245260	88-75-5		2-Nitrophenol	Benzenoids	Phenols	Nitrophenols
1.43581	1.5074	0.0001806	0.01832	0.889984	pos	metab_2703	1,2-Dihydroxy-3,4-epoxy-1,2,3,4-tetrahydronaphthalene	C10H10O3	C14784	HMDB0062273	75947-54-5		1,2-Dihydroxy-3,4-epoxy-1,2,3,4-tetrahydronaphthalene	Benzenoids	Tetralins	Not Available
1.00765	1.13906	0.03389	0.2896	0.911784	pos	metab_2202	Vanillin Acetate	C10H10O4	-	HMDB0029663	881-68-5		Vanillin Acetate	Benzenoids	Phenol esters	Not Available
1.76269	1.99105	0.02057	0.243	1.27947	pos	metab_6451	Anthralin	C14H10O3	C06831	HMDB0248463;HMDB0248459;HMDB0244253	1143-38-0		Anthralin	Benzenoids	Anthracenes	Not Available
1.40162	1.49734	0.007953	0.1677	1.12715	pos	metab_6469	2-Phenylacetamide	C8H9NO	C02505	HMDB0010715	103-81-1		2-Phenylacetamide	Benzenoids	Benzene and substituted derivatives	Phenylacetamides
1.89712	2.07596	0.0008888	0.0492	1.27418	neg	metab_15192	Eriocitrin	C27H32O15	C09732	LMPK12140366;HMDB0005811	13463-28-0		Eriocitrin	Benzenoids	Naphthalenes	Phenylnaphthalenes
1.05362	1.16918	0.02568	0.2569	1.08266	neg	metab_15224	Pyridaben	C19H25ClN2OS	C18614	HMDB0256960	96489-71-3		Pyridaben	Benzenoids	Benzene and substituted derivatives	Phenylpropanes
1.86047	2.09508	0.01893	0.2298	1.27389	neg	metab_538	(2RS,5RS)-(E)-2-(2-Phenylethenyl)-1,3-dioxan-5-ol	C12H14O3	-	HMDB0031973	87562-73-0		(2RS,5RS)-(E)-2-(2-Phenylethenyl)-1,3-dioxan-5-ol	Benzenoids	Benzene and substituted derivatives	Styrenes
1.95481	2.13027	0.01749	0.2293	1.39769	pos	metab_2339	Desmethyl Fluvoxamine	C14H19F3N2O2	-	HMDB0251053	-		Desmethyl Fluvoxamine	Benzenoids	Benzene and substituted derivatives	Trifluoromethylbenzenes
1.65888	1.84046	0.007571	0.1546	1.20971	neg	metab_11149	Plicatic acid	C20H22O10	C10873	HMDB0256643	16462-65-0		Plicatic acid	Lignans, neolignans and related compounds	Aryltetralin lignans	9,9p-dihydroxyaryltetralin lignans
1.35658	1.52259	0.0347	0.2917	1.14862	pos	metab_268	Citrusin B	C27H36O13	-	HMDB0039231	105279-10-5		Citrusin B	Lignans, neolignans and related compounds	Lignan glycosides	Not Available
1.33751	1.47631	0.006668	0.1567	1.1816	pos	metab_6180	Myricatomentoside I	C26H32O10	-	HMDB0031536	191999-61-8		Myricatomentoside I	Lignans, neolignans and related compounds	Lignan glycosides	Not Available
1.72606	1.94349	0.01075	0.1912	0.786434	pos	metab_5860	Podofilox	C22H22O8	C10874	HMDB0246672;HMDB0015310	477-47-4		Podofilox	Lignans, neolignans and related compounds	Lignan lactones	Podophyllotoxins
1.55416	1.74027	0.007718	0.1669	0.83406	pos	metab_5718	(-)-Olivil	C20H24O7	-	HMDB0301811	2955-23-9		(-)-Olivil	Lignans, neolignans and related compounds	Furanoid lignans	Tetrahydrofuran lignans
1.0048	1.09559	0.02081	0.2441	0.942429	pos	metab_5217	7-Oxomatairesinol	C20H20O7	-	HMDB0301740	-		7-Oxomatairesinol	Lignans, neolignans and related compounds	Furanoid lignans	Tetrahydrofuran lignans
0.938236	1.06626	0.03901	0.2998	0.955533	pos	metab_2276	9-F1-phytoprostane	C18H32O5	-	HMDB0304641	-		9-F1-phytoprostane	Lipids and lipid-like molecules	Fatty Acyls	Eicosanoids
1.12695	1.2721	0.04565	0.3094	1.11209	neg	metab_13866	10,11-dihydro-20-trihydroxy-leukotriene B4	C20H34O7	-	LMFA03020044;HMDB0012503	-		10,11-dihydro-20-trihydroxy-leukotriene B4	Lipids and lipid-like molecules	Fatty Acyls	Eicosanoids
1.40929	1.58242	0.01777	0.2256	1.20765	neg	metab_11523	Ethyl 4-(acetylthio)butyrate	C8H14O3S	-	HMDB0032259;LMFA07010866	104228-51-5		Ethyl 4-(acetylthio)butyrate	Lipids and lipid-like molecules	Fatty Acyls	Fatty acid esters
1.61561	1.80957	0.04618	0.3178	1.22023	pos	metab_5506	Isomorellic acid	C33H36O8	-	HMDB0030734	-		Isomorellic acid	Lipids and lipid-like molecules	Fatty Acyls	Fatty acid esters
2.06055	2.28912	0.00451	0.1198	1.39995	neg	metab_14555	Ascorbyl palmitate	C22H38O7	-	LMFA07010788;HMDB0039883	137-66-6		Ascorbyl palmitate	Lipids and lipid-like molecules	Fatty Acyls	Fatty acid esters
1.61018	1.79505	0.01541	0.2109	0.819694	neg	metab_16988	Maleamic Acid	C4H5NO3	C01596	HMDB0254310	557-24-4		Maleamic Acid	Lipids and lipid-like molecules	Fatty Acyls	Fatty acids and conjugates
1.23925	1.36264	0.04325	0.3022	0.866094	neg	metab_13235	4,7,10,13-Hexadecatetraenoic acid	C16H26O2	-	HMDB0253125;HMDB0246620;LMFA01030702	-		4,7,10,13-Hexadecatetraenoic acid	Lipids and lipid-like molecules	Fatty Acyls	Fatty acids and conjugates
1.21434	1.35692	0.03944	0.2947	0.88161	neg	metab_12155	(10Z,14E,16E)-10,14,16-Octadecatrien-12-ynoic acid	C18H26O2	-	LMFA01030919;HMDB0035963	-		(10Z,14E,16E)-10,14,16-Octadecatrien-12-ynoic acid	Lipids and lipid-like molecules	Fatty Acyls	Fatty acids and conjugates
1.3337	1.48039	0.007595	0.1661	0.892419	pos	metab_5917	(Z)-10-Hydroxy-8-decene-4,6-diynoic acid	C10H10O3	-	HMDB0031055	51193-97-6		(Z)-10-Hydroxy-8-decene-4,6-diynoic acid	Lipids and lipid-like molecules	Fatty Acyls	Fatty acids and conjugates
1.04413	1.16484	0.02961	0.2747	0.917349	pos	metab_5150	N-Palmitoyl Cysteine	C14H22O4	-	HMDB0241923	-		N-Palmitoyl Cysteine	Lipids and lipid-like molecules	Fatty Acyls	Fatty acids and conjugates
1.26445	1.33467	0.02107	0.2453	0.92311	pos	metab_952	Butyric acid	C4H8O2	C00246	HMDB0000039;LMFA01010004;PW_C000028	107-92-6		Butyric acid	Lipids and lipid-like molecules	Fatty Acyls	Fatty acids and conjugates
0.951032	1.06959	0.04429	0.3113	0.942782	pos	metab_4325	Sapienic acid	C16H30O2	C21942	LMFA01030267;HMDB0257483	17004-51-2		Sapienic acid	Lipids and lipid-like molecules	Fatty Acyls	Fatty acids and conjugates
0.950975	1.07871	0.03912	0.3	0.945197	pos	metab_1454	Traumatin	C12H20O3	C16309	LMFA01060093;HMDB0037326	65410-38-0		Traumatin	Lipids and lipid-like molecules	Fatty Acyls	Fatty acids and conjugates
1.33716	1.36203	0.001652	0.06946	1.15638	neg	metab_17558	Dodecanedioic Acid	C12H22O4	C02678	HMDB0000933;LMFA01170009;HMDB0000623;MJDBOTE0000650	693-23-2;6402-36-4		Dodecanedioic Acid	Lipids and lipid-like molecules	Fatty Acyls	Fatty acids and conjugates
1.60615	1.76771	0.0146	0.2179	1.16265	pos	metab_1640	(S)-Batatic acid	C10H12O4	-	HMDB0035721	-		(S)-Batatic acid	Lipids and lipid-like molecules	Fatty Acyls	Fatty acids and conjugates
1.33483	1.50179	0.02555	0.2569	1.17662	neg	metab_16182	Adipic acid	C6H10O4	C06104	LMFA01170048;HMDB0000448	124-04-9		Adipic acid	Lipids and lipid-like molecules	Fatty Acyls	Fatty acids and conjugates
1.43273	1.6051	0.03817	0.2994	1.24674	pos	metab_6793	Undecanedioic acid	C11H20O4	-	LMFA01170007;HMDB0000888	1852-04-6		Undecanedioic acid	Lipids and lipid-like molecules	Fatty Acyls	Fatty acids and conjugates
1.69504	1.65645	0.006141	0.1381	1.27087	neg	metab_14616	Undecylenic acid	C11H20O2	C13910	HMDB0033724;LMFA01030036	112-38-9		Undecylenic acid	Lipids and lipid-like molecules	Fatty Acyls	Fatty acids and conjugates
1.84182	2.02896	0.001342	0.07022	1.30638	pos	metab_695	Dodecatrienoic acid	C12H18O2	-	HMDB0302622	-		Dodecatrienoic acid	Lipids and lipid-like molecules	Fatty Acyls	Fatty acids and conjugates
2.06983	2.26099	0.002074	0.07963	1.42222	neg	metab_14397	Pimelic acid	C7H12O4	C02656	HMDB0000857;LMFA01170051	111-16-0		Pimelic acid	Lipids and lipid-like molecules	Fatty Acyls	Fatty acids and conjugates
2.47663	2.44124	0.001362	0.07022	0.717812	pos	metab_5989	Methyl (3x,10R)-dihydroxy-11-dodecene-6,8-diynoate 10-glucoside	C19H26O9	-	HMDB0040896	152141-43-0		Methyl (3x,10R)-dihydroxy-11-dodecene-6,8-diynoate 10-glucoside	Lipids and lipid-like molecules	Fatty Acyls	Fatty acyl glycosides
1.73338	1.94911	0.02819	0.2687	0.786358	pos	metab_1605	Methyl helianthenoate A glucoside	C19H24O8	-	HMDB0040899	152230-54-1		Methyl helianthenoate A glucoside	Lipids and lipid-like molecules	Fatty Acyls	Fatty acyl glycosides
1.59767	1.79065	0.03533	0.2947	0.829918	pos	metab_14176	(2R,6x)-7-Methyl-3-methylene-1,2,6,7-octanetetrol 2-glucoside	C16H30O9	-	HMDB0033216	219814-32-1		(2R,6x)-7-Methyl-3-methylene-1,2,6,7-octanetetrol 2-glucoside	Lipids and lipid-like molecules	Fatty Acyls	Fatty acyl glycosides
0.898982	1.00384	0.03454	0.2822	0.938601	neg	metab_13867	(3S,5R,6S,7E,9x)-7-Megastigmene-3,6,9-triol 9-glucoside	C19H34O8	-	LMFA13010057;HMDB0041176	-		(3S,5R,6S,7E,9x)-7-Megastigmene-3,6,9-triol 9-glucoside	Lipids and lipid-like molecules	Fatty Acyls	Fatty acyl glycosides
1.13266	1.25918	0.01707	0.2293	1.09618	pos	metab_2380	Glaucarubol 15-O-beta-D-glucopyranoside	C26H38O13	-	HMDB0035909	89202-77-7		Glaucarubol 15-O-beta-D-glucopyranoside	Lipids and lipid-like molecules	Fatty Acyls	Fatty acyl glycosides
1.55301	1.65497	0.0006499	0.04221	1.18001	neg	metab_14590	Eriojaposide B	C25H40O11	C17889	HMDB0038029	351412-97-0		Eriojaposide B	Lipids and lipid-like molecules	Fatty Acyls	Fatty acyl glycosides
1.5348	1.75425	0.03769	0.2894	1.19661	neg	metab_11890	[6]-Gingerdiol 5-O-beta-D-glucopyranoside	C23H38O9	-	HMDB0036123	-		[6]-Gingerdiol 5-O-beta-D-glucopyranoside	Lipids and lipid-like molecules	Fatty Acyls	Fatty acyl glycosides
1.58266	1.77661	0.03939	0.3004	1.23365	pos	metab_6109	Carboxydextran	C19H32O18	-	HMDB0249656	-		Carboxydextran	Lipids and lipid-like molecules	Fatty Acyls	Fatty acyl glycosides
2.23846	2.11554	0.008562	0.1737	0.723404	pos	metab_2650	Gibberellin A29	C19H24O6	C06096	LMPR0104170036;HMDB0303458	-		Gibberellin A29	Lipids and lipid-like molecules	Fatty Acyls	Fatty alcohol esters
1.33698	1.50469	0.02042	0.243	1.19658	pos	metab_6999	(3Z,6Z)-3,6-Nonadien-1-ol	C9H16O	-	HMDB0030957	53046-97-2		(3Z,6Z)-3,6-Nonadien-1-ol	Lipids and lipid-like molecules	Fatty Acyls	Fatty alcohols
1.50884	1.67384	0.004346	0.1233	0.822954	pos	metab_6939	S-Acetyldihydrolipoamide-E	C10H19NO2S2	C16255	LMFA08020202;HMDB0006878;PW_C002986	-		S-Acetyldihydrolipoamide-E	Lipids and lipid-like molecules	Fatty Acyls	Fatty amides
1.37651	1.40036	0.0007711	0.0495	0.877747	pos	metab_6827	Pentanamide	C5H11NO	C01842	HMDB0256275;LMFA08010002	626-97-1		Pentanamide	Lipids and lipid-like molecules	Fatty Acyls	Fatty amides
1.39791	1.58932	0.03754	0.2985	0.854549	pos	metab_4475	9(S)-HOTrE	C18H30O3	C16326	HMDB0247705	-		9(S)-HOTrE	Lipids and lipid-like molecules	Fatty Acyls	Lineolic acids and derivatives
1.18438	1.34833	0.04163	0.3042	0.908074	pos	metab_1168	13(S)-HpODE	C18H32O4	C04717	HMDB0003871	33964-75-9		13(S)-HpODE	Lipids and lipid-like molecules	Fatty Acyls	Lineolic acids and derivatives
0.916428	1.02431	0.04471	0.306	0.958358	neg	metab_10298	Corchorifatty acid F	C18H32O5	-	HMDB0035919	95341-44-9		Corchorifatty acid F	Lipids and lipid-like molecules	Fatty Acyls	Lineolic acids and derivatives
1.29566	1.37375	0.02054	0.243	1.11874	pos	metab_443	Dihydrojasmonic acid	C12H20O3	-	HMDB0033601	98674-52-3		Dihydrojasmonic acid	Lipids and lipid-like molecules	Fatty Acyls	Lineolic acids and derivatives
1.5135	1.62093	0.03512	0.2834	1.2207	neg	metab_13149	PA(10:0/i-16:0)	C29H57O8P	C00416	PW_C064000;HMDB0115615	-		PA(10:0/i-16:0)	Lipids and lipid-like molecules	Glycerophospholipids	Glycerophosphates
1.52011	1.66434	0.01697	0.2293	1.17809	pos	metab_5839	LysoPI(20:4(5Z,8Z,11Z,14Z)/0:0)	C29H49O12P	-	HMDB0061690	1246430-04-5		LysoPI(20:4(5Z,8Z,11Z,14Z)/0:0)	Lipids and lipid-like molecules	Glycerophospholipids	Glycerophosphoinositols
2.05339	2.31075	0.02033	0.243	1.37231	pos	metab_5612	PI(20:4(5Z,8Z,11Z,14Z)/0:0)	C29H49O12P	-	LMGP06050006;HMDB0256523;HMDB0061690	1246430-04-5		PI(20:4(5Z,8Z,11Z,14Z)/0:0)	Lipids and lipid-like molecules	Glycerophospholipids	Glycerophosphoinositols
1.92607	2.09683	0.01235	0.1909	0.736242	neg	metab_14711	Gibberellin A20	C19H24O5	C02035	HMDB0303457;LMPR0104170004	19143-87-4		Gibberellin A20	Lipids and lipid-like molecules	Prenol lipids	Diterpenoids
1.99121	2.15554	0.008956	0.1774	0.774813	pos	metab_2684	Gibberellin A105	C19H22O5	-	HMDB0031076	114596-77-9		Gibberellin A105	Lipids and lipid-like molecules	Prenol lipids	Diterpenoids
1.11085	1.23544	0.02639	0.2609	0.908055	neg	metab_11737	Gibberellin A8-catabolite	C19H22O7	C11870	LMPR0104170027;HMDB0304364	78791-79-4		Gibberellin A8-catabolite	Lipids and lipid-like molecules	Prenol lipids	Diterpenoids
1.08053	1.19415	0.03392	0.2896	1.08036	pos	metab_3909	Taxine B	C33H45NO8	C19989	HMDB0258750	1361-51-9		Taxine B	Lipids and lipid-like molecules	Prenol lipids	Diterpenoids
1.32834	1.39254	0.000432	0.03334	0.891443	neg	metab_10863	Verbenalol	C11H14O5	-	HMDB0303044	-		Verbenalol	Lipids and lipid-like molecules	Prenol lipids	Monoterpenoids
0.959492	1.05799	0.03083	0.2798	1.07361	pos	metab_611	5-Hydroxy-p-mentha-6,8-dien-2-one	C10H14O2	-	HMDB0037011	56423-48-4		5-Hydroxy-p-mentha-6,8-dien-2-one	Lipids and lipid-like molecules	Prenol lipids	Monoterpenoids
0.93112	1.04657	0.02446	0.2533	1.08023	neg	metab_14155	Valdiate	C17H26O5	-	HMDB0040980	162232-32-8		Valdiate	Lipids and lipid-like molecules	Prenol lipids	Monoterpenoids
1.33291	1.41496	0.009863	0.1854	1.12308	pos	metab_6825	(S)-Oleuropeic acid	C10H16O3	-	HMDB0036998	5027-76-9		(S)-Oleuropeic acid	Lipids and lipid-like molecules	Prenol lipids	Monoterpenoids
1.16893	1.31415	0.02006	0.2414	1.13367	pos	metab_5167	(-)-Menthone	C10H18O	C00843	HMDB0035162;LMPR0102090004	14073-97-3		(-)-Menthone	Lipids and lipid-like molecules	Prenol lipids	Monoterpenoids
1.30444	1.39955	0.03937	0.3004	1.16685	pos	metab_5964	Tricycloekasantal	C12H18O	-	HMDB0031194	16933-18-9		Tricycloekasantal	Lipids and lipid-like molecules	Prenol lipids	Monoterpenoids
1.67907	1.88907	0.01272	0.2034	1.20874	pos	metab_3132	Afzelechin-(4alpha->8)-pelargonidin 3-O-beta-glucopyranoside	C36H33O15+	-	HMDB0302009	-		Afzelechin-(4alpha->8)-pelargonidin 3-O-beta-glucopyranoside	Lipids and lipid-like molecules	Prenol lipids	Monoterpenoids
1.58926	1.7854	0.01713	0.2293	1.21745	pos	metab_2850	(S)-(-)-Perillyl alcohol	C10H16O	C02452	HMDB0003634	536-59-4		(S)-(-)-Perillyl alcohol	Lipids and lipid-like molecules	Prenol lipids	Monoterpenoids
1.47572	1.62383	0.004966	0.1257	1.25708	neg	metab_15394	4-Isopropylbenzoic Acid	C10H12O2	C06578	HMDB0035268	536-66-3		4-Isopropylbenzoic Acid	Lipids and lipid-like molecules	Prenol lipids	Monoterpenoids
1.63615	1.83304	0.03688	0.297	1.3105	pos	metab_3142	(S)-Carvone	C10H14O	C11383	HMDB0004487	2244-16-8		(S)-Carvone	Lipids and lipid-like molecules	Prenol lipids	Monoterpenoids
1.70172	1.9172	0.02838	0.2672	1.32196	neg	metab_14427	Camphorsulfonic acid	C10H16O4S	-	HMDB0243496	-		Camphorsulfonic acid	Lipids and lipid-like molecules	Prenol lipids	Monoterpenoids
2.12213	2.23877	3.21e-07	0.0003809	1.39095	pos	metab_532	Acoric Acid	C15H24O4	-	HMDB0038165	5956-06-09		Acoric Acid	Lipids and lipid-like molecules	Prenol lipids	Monoterpenoids
2.23342	2.36308	1.87e-05	0.005303	1.51039	neg	metab_11319	5C-aglycone	C16H16O4	-	HMDB0004810	34927-45-2		5C-aglycone	Lipids and lipid-like molecules	Prenol lipids	Quinone and hydroquinone lipids
1.82679	2.04204	0.04428	0.3113	1.33983	pos	metab_8816	Retinol	C20H30O	C00473	HMDB0006216;HMDB0006221;LMPR01090001;HMDB0000305	22737-96-8;68-26-8;11103-57-4;68-26-8;2052-63-3		Retinol	Lipids and lipid-like molecules	Prenol lipids	Retinoids
2.17142	2.42137	0.003882	0.1185	0.7	pos	metab_2868	Beta-Santalol	C15H24O	C09720	LMPR0103800003;HMDB0036716	77-42-9		Beta-Santalol	Lipids and lipid-like molecules	Prenol lipids	Sesquiterpenoids
1.86053	2.02836	0.001792	0.08	0.768827	pos	metab_8786	Farnesol	C15H26O	C06081	LMPR0103010008;HMDB0243636;HMDB0004305;MJDBOTE0000461	4602-84-0		Farnesol	Lipids and lipid-like molecules	Prenol lipids	Sesquiterpenoids
1.31748	1.49598	0.03052	0.2787	0.894067	pos	metab_5148	Cinncassiol C2	C20H28O6	C17642	HMDB0035168	73599-14-1		Cinncassiol C2	Lipids and lipid-like molecules	Prenol lipids	Sesquiterpenoids
1.17667	1.31508	0.03688	0.2872	0.913912	neg	metab_11917	(1(10)E,4a,5E)-1(10),5-Germacradiene-12-acetoxy-4,11-diol	C17H28O4	-	HMDB0038798	143305-08-2		(1(10)E,4a,5E)-1(10),5-Germacradiene-12-acetoxy-4,11-diol	Lipids and lipid-like molecules	Prenol lipids	Sesquiterpenoids
1.37697	1.45272	4.43e-05	0.008603	1.12377	neg	metab_14521	Hesperetin 7-glucoside	C22H24O11	-	HMDB0030747	2500-68-7		Hesperetin 7-glucoside	Lipids and lipid-like molecules	Prenol lipids	Sesquiterpenoids
1.43475	1.61725	0.0454	0.3157	1.17886	pos	metab_816	Alpha-Cyperol	C15H24O	C16945	HMDB0035026	20084-99-5		Alpha-Cyperol	Lipids and lipid-like molecules	Prenol lipids	Sesquiterpenoids
1.77139	1.89599	0.003533	0.1128	1.21604	pos	metab_6218	HT-2 Toxin	C22H32O8	C19952	HMDB0253219	26934-87-2		HT-2 Toxin	Lipids and lipid-like molecules	Prenol lipids	Sesquiterpenoids
1.67722	1.89894	0.04755	0.3207	1.24936	pos	metab_1274	Armillatin	C38H58O6	-	HMDB0038743	139051-17-5		Armillatin	Lipids and lipid-like molecules	Prenol lipids	Sesquiterpenoids
1.86728	2.03629	0.0005504	0.03805	1.26355	neg	metab_11552	Methyl (3b,11x)-3-Hydroxy-8-oxo-6-eremophilen-12-oate	C16H24O4	-	HMDB0041229	64964-00-7		Methyl (3b,11x)-3-Hydroxy-8-oxo-6-eremophilen-12-oate	Lipids and lipid-like molecules	Prenol lipids	Sesquiterpenoids
1.76104	1.98301	0.02273	0.2512	1.32524	pos	metab_5563	7(14)-Bisabolene-2,3,10,11-tetrol	C15H28O4	-	HMDB0035918	122470-42-2		7(14)-Bisabolene-2,3,10,11-tetrol	Lipids and lipid-like molecules	Prenol lipids	Sesquiterpenoids
1.94564	2.17441	0.04664	0.3189	1.34901	pos	metab_6995	15-Deacetylneosolaniol	C17H24O7	C02951	HMDB0036157	76348-84-0		15-Deacetylneosolaniol	Lipids and lipid-like molecules	Prenol lipids	Sesquiterpenoids
2.02695	2.21716	0.003315	0.1035	0.739936	neg	metab_11429	Suspensolide F	C21H34O12	C17429	HMDB0031918	64703-86-2		Suspensolide F	Lipids and lipid-like molecules	Prenol lipids	Terpene glycosides
2.16935	2.11774	0.004581	0.1263	0.751375	pos	metab_6219	16,17-Dihydro-16alpha,17-dihydroxygibberellin A4 17-glucoside	C25H36O12	-	HMDB0040647	159858-83-0		16,17-Dihydro-16alpha,17-dihydroxygibberellin A4 17-glucoside	Lipids and lipid-like molecules	Prenol lipids	Terpene glycosides
1.91114	2.06682	0.000223	0.02272	0.77278	neg	metab_10922	Diosbulbinoside F	C26H34O12	-	HMDB0036783	66756-58-9		Diosbulbinoside F	Lipids and lipid-like molecules	Prenol lipids	Terpene glycosides
2.00692	2.02256	0.001799	0.08	0.779312	pos	metab_7012	Deoxyloganin	C17H26O9	C06071	HMDB0251007;LMPR0102070005	26660-57-1		Deoxyloganin	Lipids and lipid-like molecules	Prenol lipids	Terpene glycosides
1.17652	1.26929	0.01082	0.1912	0.91736	pos	metab_2117	Verbenalin	C17H24O10	C09802	HMDB0301853;LMPR0102070016;MJDBOTE0000258	548-37-8		Verbenalin	Lipids and lipid-like molecules	Prenol lipids	Terpene glycosides
0.996734	1.06755	0.01866	0.2298	0.929173	neg	metab_11181	Ligustroside	C25H32O12	-	HMDB0034751	35897-92-8		Ligustroside	Lipids and lipid-like molecules	Prenol lipids	Terpene glycosides
0.923892	1.02188	0.04265	0.3005	0.935638	neg	metab_16043	8-O-Acetyl shanzhiside methyl ester	C19H28O12	-	HMDB0248874	-		8-O-Acetyl shanzhiside methyl ester	Lipids and lipid-like molecules	Prenol lipids	Terpene glycosides
1.10059	1.21063	0.002511	0.08823	1.07966	neg	metab_15347	Gardenoside	C17H24O11	C09779	HMDB0252642	24512-62-7		Gardenoside	Lipids and lipid-like molecules	Prenol lipids	Terpene glycosides
1.27209	1.39883	0.01949	0.24	1.14803	pos	metab_5700	L-Citronellol glucoside	C16H30O6	-	HMDB0029850	117895-55-3		L-Citronellol glucoside	Lipids and lipid-like molecules	Prenol lipids	Terpene glycosides
1.56104	1.74891	0.04856	0.3215	1.19932	pos	metab_2172	(1S,2R,4R,8S)-p-Menthane-2,8,9-triol 9-glucoside	C16H30O8	-	HMDB0039978	378254-08-1		(1S,2R,4R,8S)-p-Menthane-2,8,9-triol 9-glucoside	Lipids and lipid-like molecules	Prenol lipids	Terpene glycosides
1.55481	1.72104	0.01074	0.179	1.20597	neg	metab_15451	Lippioside I	C25H30O13	-	HMDB0034265	220271-93-2		Lippioside I	Lipids and lipid-like molecules	Prenol lipids	Terpene glycosides
1.56921	1.76595	0.03331	0.2878	1.21268	pos	metab_133	(1R*,2R*,4R*,8S*)-p-Menthane-1,2,8,9-tetrol 9-glucoside	C16H30O9	-	HMDB0039976	402593-84-4		(1R*,2R*,4R*,8S*)-p-Menthane-1,2,8,9-tetrol 9-glucoside	Lipids and lipid-like molecules	Prenol lipids	Terpene glycosides
1.85246	1.89473	0.001286	0.06924	1.2149	pos	metab_5600	Peonidin 3-(6''-p-coumaroyl-glucoside) 5-glucoside	C38H41O17+	-	HMDB0038092	51939-65-2		Peonidin 3-(6''-p-coumaroyl-glucoside) 5-glucoside	Lipids and lipid-like molecules	Prenol lipids	Terpene glycosides
1.68093	1.90348	0.02786	0.266	1.23647	neg	metab_11436	(1S,3R,4R)-8,10-Dihydroxyfenchone 10-O-b-D-glucoside	C16H26O8	-	HMDB0033223	217960-77-5		(1S,3R,4R)-8,10-Dihydroxyfenchone 10-O-b-D-glucoside	Lipids and lipid-like molecules	Prenol lipids	Terpene glycosides
1.73936	1.95107	0.03649	0.296	1.2471	pos	metab_2318	(1S,2R,4R,8S)-p-Menthane-2,8,9-triol 2-glucoside	C16H30O8	-	HMDB0039977	378254-07-0		(1S,2R,4R,8S)-p-Menthane-2,8,9-triol 2-glucoside	Lipids and lipid-like molecules	Prenol lipids	Terpene glycosides
1.70043	1.91317	0.03091	0.2747	1.24886	neg	metab_13659	Kiwiionoside	C19H34O9	-	HMDB0038691	141897-12-3		Kiwiionoside	Lipids and lipid-like molecules	Prenol lipids	Terpene glycosides
1.63012	1.83211	0.04964	0.3226	1.24972	pos	metab_5393	Gibberellin A38 glucosyl ester	C26H36O11	-	HMDB0036903	36702-73-5		Gibberellin A38 glucosyl ester	Lipids and lipid-like molecules	Prenol lipids	Terpene glycosides
1.94506	2.16091	0.01747	0.2293	1.37179	pos	metab_6164	Unshuoside A	C16H28O7	-	HMDB0029784	-		Unshuoside A	Lipids and lipid-like molecules	Prenol lipids	Terpene glycosides
2.1165	2.26279	0.03074	0.2793	0.702055	pos	metab_2331	Anisatin	C15H20O8	C09294	HMDB0302686	5230-87-5		Anisatin	Lipids and lipid-like molecules	Prenol lipids	Terpene lactones
2.07166	2.27538	0.0007961	0.05004	0.74732	pos	metab_548	Dehydrocyanaropicrin	C19H20O6	-	HMDB0035029	35821-02-4		Dehydrocyanaropicrin	Lipids and lipid-like molecules	Prenol lipids	Terpene lactones
1.96345	2.12453	0.007348	0.1529	0.765126	neg	metab_15924	15-Hydroxyleptocarpin	C20H26O7	-	HMDB0036694	121541-07-9		15-Hydroxyleptocarpin	Lipids and lipid-like molecules	Prenol lipids	Terpene lactones
2.00569	2.22947	0.01746	0.2293	0.768904	pos	metab_3451	Niveusin C	C20H26O7	C09517	HMDB0034474	75680-27-2		Niveusin C	Lipids and lipid-like molecules	Prenol lipids	Terpene lactones
1.59851	1.81541	0.03287	0.2868	0.840132	pos	metab_625	3-O-Methylniveusin A	C21H28O8	-	HMDB0039084	-		3-O-Methylniveusin A	Lipids and lipid-like molecules	Prenol lipids	Terpene lactones
1.59894	1.41866	0.0367	0.2967	0.875271	pos	metab_7136	Helenalin	C15H18O4	C09473	HMDB0253066	6754-13-8		Helenalin	Lipids and lipid-like molecules	Prenol lipids	Terpene lactones
1.17388	1.30176	0.02799	0.2661	0.888935	neg	metab_15008	Sorgolactone	C18H20O5	C09186	HMDB0039607	141262-39-7		Sorgolactone	Lipids and lipid-like molecules	Prenol lipids	Terpene lactones
1.3078	1.43211	0.002267	0.09079	0.900035	pos	metab_2670	19-Monoacetyl cincassiol A	C21H30O8	-	HMDB0302510	-		19-Monoacetyl cincassiol A	Lipids and lipid-like molecules	Prenol lipids	Terpene lactones
0.912172	1.00662	0.03483	0.2822	0.938135	neg	metab_14834	15-Hydroxy-3-dehydrodeoxyfruticin	C20H24O7	-	HMDB0302665	-		15-Hydroxy-3-dehydrodeoxyfruticin	Lipids and lipid-like molecules	Prenol lipids	Terpene lactones
1.52141	1.70829	0.03846	0.2998	1.23235	pos	metab_2361	Cynaroside A	C21H32O10	-	HMDB0040532	117804-06-5		Cynaroside A	Lipids and lipid-like molecules	Prenol lipids	Terpene lactones
1.65858	1.86363	0.01931	0.2381	0.792453	pos	metab_3615	Ruscogenin	C27H42O4	C08909	LMST01080038;HMDB0257364	472-11-7		Ruscogenin	Lipids and lipid-like molecules	Prenol lipids	Triterpenoids
1.50041	1.68778	0.0262	0.2629	1.23275	pos	metab_7138	GHB-Gluc	C10H16O9	-	HMDB0252712	-		GHB-Gluc	Lipids and lipid-like molecules	Saccharolipids	Not Available
2.08906	2.3384	0.007529	0.1651	0.723866	pos	metab_4540	3a,6a,7b-Trihydroxy-5b-cholanoic acid	C24H40O5	C17727	HMDB0000364	6830-03-01		3a,6a,7b-Trihydroxy-5b-cholanoic acid	Lipids and lipid-like molecules	Steroids and steroid derivatives	Bile acids, alcohols and derivatives
2.08326	2.29103	0.001733	0.07882	0.734995	pos	metab_4324	12-Ketodeoxycholic acid	C24H38O4	-	HMDB0000328	5130-29-0		12-Ketodeoxycholic acid	Lipids and lipid-like molecules	Steroids and steroid derivatives	Bile acids, alcohols and derivatives
0.946278	1.06604	0.02055	0.243	0.94756	pos	metab_1031	Allylestrenol	C21H32O	C12811	LMST02030125;HMDB0015500	432-60-0		Allylestrenol	Lipids and lipid-like molecules	Steroids and steroid derivatives	Estrane steroids
1.99787	2.22249	0.0362	0.2958	1.36725	pos	metab_4200	Desogestrel	C22H30O	C07629	HMDB0014449;LMST02030104	54024-22-5		Desogestrel	Lipids and lipid-like molecules	Steroids and steroid derivatives	Estrane steroids
1.29138	1.27141	0.0455	0.3157	1.10826	pos	metab_8787	Fludrocortisone acetate	C23H31FO6	C08186	HMDB0252329;LMST02030122;HMDB0002802	53-06-5;514-36-3		Fludrocortisone acetate	Lipids and lipid-like molecules	Steroids and steroid derivatives	Pregnane steroids
1.06191	1.19887	0.02563	0.2569	1.09361	neg	metab_16127	Cefoxitin	C16H17N3O7S2	C06887	HMDB0015426	35607-66-0		Cefoxitin	Lipids and lipid-like molecules	Steroids and steroid derivatives	Steroid esters
1.56525	1.64496	0.009678	0.1837	1.18215	pos	metab_4662	Bufalin	C24H34O4	C16922	LMST01130001;HMDB0249428	465-21-4		Bufalin	Lipids and lipid-like molecules	Steroids and steroid derivatives	Steroid lactones
1.73352	1.92211	0.02222	0.2503	1.2386	pos	metab_4980	Glycosides	C29H44O12	C01443	HMDB0031448	-		Glycosides	Lipids and lipid-like molecules	Steroids and steroid derivatives	Steroid lactones
1.52085	1.58073	0.003413	0.1119	0.895669	pos	metab_6477	Estriol-17-glucuronide	C24H32O9	C11346	HMDB0010333	7219-89-8		Estriol-17-glucuronide	Lipids and lipid-like molecules	Steroids and steroid derivatives	Steroidal glycosides
1.08949	1.08854	0.04883	0.3218	0.944898	pos	metab_6603	Estriol-16-Glucuronide	C24H32O9	C05504	HMDB0006766	1852-50-2		Estriol-16-Glucuronide	Lipids and lipid-like molecules	Steroids and steroid derivatives	Steroidal glycosides
0.943522	1.0553	0.04598	0.3098	1.06424	neg	metab_14029	Cortolone-3-glucuronide	C27H42O11	-	HMDB0010320	56162-46-0		Cortolone-3-glucuronide	Lipids and lipid-like molecules	Steroids and steroid derivatives	Steroidal glycosides
0.952403	1.04296	0.007804	0.1676	1.05459	pos	metab_4951	MG(PGD2/0:0/0:0)	C23H38O7	-	HMDB0260469	-		MG(PGD2/0:0/0:0)	Not Available	Not Available	Not Available
1.39688	1.57448	0.01863	0.2346	1.13048	pos	metab_949	MG(5-iso PGF2VI/0:0/0:0)	C21H36O7	-	HMDB0260485	-		MG(5-iso PGF2VI/0:0/0:0)	Not Available	Not Available	Not Available
1.28803	1.43331	0.03027	0.2735	1.14069	neg	metab_16286	Glucuronidated Sn-38	C29H30N2O11	-	HMDB0252796	-		Glucuronidated Sn-38	Not Available	Not Available	Not Available
1.32817	1.46585	0.03561	0.2848	1.18159	neg	metab_11457	Deoxycholylasparagine	C28H46N2O6	-	HMDB0242421	-		Deoxycholylasparagine	Not Available	Not Available	Not Available
1.62035	1.84944	0.03722	0.2875	1.22878	neg	metab_13583	MG(0:0/5-iso PGF2VI/0:0)	C21H36O7	-	HMDB0260537	-		MG(0:0/5-iso PGF2VI/0:0)	Not Available	Not Available	Not Available
1.41503	1.5587	0.0189	0.2298	1.17168	neg	metab_15382	N1-(5-Phospho-a-D-ribosyl)-5,6-dimethylbenzimidazole	C14H19N2O7P	C04778	HMDB0003882	-		N1-(5-Phospho-a-D-ribosyl)-5,6-dimethylbenzimidazole	Nucleosides, nucleotides, and analogues	Benzimidazole ribonucleosides and ribonucleotides	Not Available
1.9085	2.06281	0.0195	0.2341	1.29969	neg	metab_10024	4'-Thiothymidine	C10H14N2O4S	-	HMDB0246637	-		4'-Thiothymidine	Nucleosides, nucleotides, and analogues	Nucleoside and nucleotide analogues	Thionucleosides
1.37529	1.56293	0.04258	0.3063	0.875201	pos	metab_5424	5'-N-Ethylcarboxamidoadenosine	C12H16N6O4	-	HMDB0255498	-		5'-N-Ethylcarboxamidoadenosine	Nucleosides, nucleotides, and analogues	Purine nucleosides	Not Available
1.07437	1.21345	0.02019	0.2373	1.07656	neg	metab_9003	Griseolic acid	C14H13N5O8	-	HMDB0242674	-		Griseolic acid	Nucleosides, nucleotides, and analogues	Purine nucleosides	Not Available
1.3215	1.4394	0.001073	0.05538	1.0966	neg	metab_16344	7-Methylxanthosine	C11H15N4O6+	C16352	HMDB0301918	-		7-Methylxanthosine	Nucleosides, nucleotides, and analogues	Purine nucleosides	Not Available
0.993193	1.13053	0.03945	0.2947	1.0809	neg	metab_10000	Deoxyinosine	C10H12N4O4	C05512	PW_C000050;HMDB0000071;MJDBOTE0001081	890-38-0		Deoxyinosine	Nucleosides, nucleotides, and analogues	Purine nucleosides	Purine 2''-deoxyribonucleosides
1.01332	1.09944	0.01606	0.2163	0.938012	neg	metab_11847	DIMP	C10H13N4O7P	C06196	HMDB0006555;HMDB0251357	3393-18-8		DIMP	Nucleosides, nucleotides, and analogues	Purine nucleotides	Purine deoxyribonucleotides
0.98109	1.10481	0.02872	0.2677	1.06395	neg	metab_16556	DIDP	C10H14N4O10P2	C01344	HMDB0003536	26575-15-5		DIDP	Nucleosides, nucleotides, and analogues	Purine nucleotides	Purine deoxyribonucleotides
1.52022	1.72605	0.0409	0.3031	0.811035	pos	metab_7814	2'-O-Methylcytidine	C10H15N3O5	-	HMDB0242132	-		2'-O-Methylcytidine	Nucleosides, nucleotides, and analogues	Pyrimidine nucleosides	Not Available
1.33675	1.47847	0.01819	0.2333	0.894289	pos	metab_6563	Cytosine deoxyribonucleoside	C9H13N3O4	C00881	HMDB0250725;HMDB0000014	951-77-9		Cytosine deoxyribonucleoside	Nucleosides, nucleotides, and analogues	Pyrimidine nucleosides	Pyrimidine 2''-deoxyribonucleosides
1.14772	1.19262	0.01908	0.231	0.916391	neg	metab_14451	Gemcitabine	C9H11F2N3O4	C07650	PW_C008951;HMDB0014584	95058-81-4		Gemcitabine	Nucleosides, nucleotides, and analogues	Pyrimidine nucleosides	Pyrimidine 2''-deoxyribonucleosides
2.31685	2.4426	7.87e-07	0.001251	0.706148	neg	metab_15772	Phosphohistidine	C6H10N3O5P	-	HMDB0256480	-		Phosphohistidine	Organic acids and derivatives	Carboxylic acids and derivatives	Amino acids, peptides, and analogues
1.79593	1.78779	0.009049	0.1678	0.784268	neg	metab_15305	2-Amino-5-phosphonopentanoic acid	C5H12NO5P	C13734	HMDB0247376	-		2-Amino-5-phosphonopentanoic acid	Organic acids and derivatives	Carboxylic acids and derivatives	Amino acids, peptides, and analogues
1.69926	1.91024	0.03868	0.2931	0.801864	neg	metab_13031	Endomorphin-1	C34H38N6O5	C15890	HMDB0005773	189388-22-5		Endomorphin-1	Organic acids and derivatives	Carboxylic acids and derivatives	Amino acids, peptides, and analogues
1.42946	1.61188	0.04204	0.2995	0.816988	neg	metab_10111	Myo-inositol glutamate	C11H17NO10	-	HMDB0254974	-		Myo-inositol glutamate	Organic acids and derivatives	Carboxylic acids and derivatives	Amino acids, peptides, and analogues
1.63351	1.82184	0.01474	0.207	0.853225	neg	metab_11065	L-Asparagine	C4H8N2O3	C00152	HMDB0000168;PW_C000110;HMDB0251512;MJDBOTE0000518	70-47-3		L-Asparagine	Organic acids and derivatives	Carboxylic acids and derivatives	Amino acids, peptides, and analogues
1.41545	1.55271	0.001361	0.0625	0.853861	neg	metab_15325	Amethopterin	C20H22N8O5	C01937	HMDB0014703;HMDB0248287	1959-05-02		Amethopterin	Organic acids and derivatives	Carboxylic acids and derivatives	Amino acids, peptides, and analogues
1.19518	1.34197	0.03257	0.2788	0.874201	neg	metab_10875	Methotrexate	C20H22N8O5	C01937	PW_C009057;HMDB0014703;HMDB0248287;MJDBOTE0000857	1959-05-02		Methotrexate	Organic acids and derivatives	Carboxylic acids and derivatives	Amino acids, peptides, and analogues
1.37075	1.53591	0.0358	0.2853	0.87661	neg	metab_11225	Gamma-Glutamylasparagine	C9H15N3O6	-	HMDB0029144	38681-07-1		Gamma-Glutamylasparagine	Organic acids and derivatives	Carboxylic acids and derivatives	Amino acids, peptides, and analogues
1.44759	1.49205	0.006375	0.152	0.889511	pos	metab_5713	Damme	C29H41N5O7S	-	HMDB0250840	-		Damme	Organic acids and derivatives	Carboxylic acids and derivatives	Amino acids, peptides, and analogues
1.33736	1.32446	0.01144	0.1864	0.895013	neg	metab_10491	Hydroxyprolylhydroxyproline	C10H16N2O5	-	HMDB0028864	21768-17-2		Hydroxyprolylhydroxyproline	Organic acids and derivatives	Carboxylic acids and derivatives	Amino acids, peptides, and analogues
1.46331	1.41484	0.03703	0.297	0.896104	pos	metab_7935	N2-(2-Carboxymethyl-2-hydroxysuccinoyl)arginine	C12H20N4O8	-	HMDB0032766	87605-91-2		N2-(2-Carboxymethyl-2-hydroxysuccinoyl)arginine	Organic acids and derivatives	Carboxylic acids and derivatives	Amino acids, peptides, and analogues
1.25737	1.35222	0.004959	0.1326	0.900077	pos	metab_7789	Epsilon-(gamma-Glutamyl)lysine	C11H21N3O5	-	HMDB0003869	17105-15-6		Epsilon-(gamma-Glutamyl)lysine	Organic acids and derivatives	Carboxylic acids and derivatives	Amino acids, peptides, and analogues
1.24364	1.35559	0.00766	0.1546	0.910562	neg	metab_16855	N-(L-Arginino)succinate	C10H18N4O6	C03406	HMDB0000052	2387-71-5		N-(L-Arginino)succinate	Organic acids and derivatives	Carboxylic acids and derivatives	Amino acids, peptides, and analogues
1.28935	1.21051	0.01641	0.226	0.910685	pos	metab_7291	Leucylleucine	C12H24N2O3	C11332	HMDB0254039;HMDB0028933	3303-31-9		Leucylleucine	Organic acids and derivatives	Carboxylic acids and derivatives	Amino acids, peptides, and analogues
1.1173	1.14476	0.04359	0.3029	0.910725	neg	metab_10029	6-Oxopiperidine-2-carboxylic acid	C6H9NO3	-	HMDB0061705	-		6-Oxopiperidine-2-carboxylic acid	Organic acids and derivatives	Carboxylic acids and derivatives	Amino acids, peptides, and analogues
1.2876	1.34689	0.03189	0.2833	0.920246	pos	metab_1993	Pipecolic Acid	C6H11NO2	C00408	HMDB0000070;HMDB0000716;MJDBOTE0000664	3105-95-1;535-75-1		Pipecolic Acid	Organic acids and derivatives	Carboxylic acids and derivatives	Amino acids, peptides, and analogues
1.24481	1.27057	0.009858	0.1854	0.929399	pos	metab_820	Argininosuccinic acid	C10H18N4O6	C03406	HMDB0000052;PW_C000036	2387-71-5		Argininosuccinic acid	Organic acids and derivatives	Carboxylic acids and derivatives	Amino acids, peptides, and analogues
1.00155	1.07744	0.01916	0.237	0.932914	pos	metab_6140	L-Phosphoarginine	C6H15N4O5P	C05945	HMDB0029438	1189-11-3		L-Phosphoarginine	Organic acids and derivatives	Carboxylic acids and derivatives	Amino acids, peptides, and analogues
1.03632	1.15323	0.04137	0.2995	0.933952	neg	metab_17482	Disofenin	C18H26N2O5	-	HMDB0251479	-		Disofenin	Organic acids and derivatives	Carboxylic acids and derivatives	Amino acids, peptides, and analogues
1.01852	1.10759	0.03359	0.2882	0.93826	pos	metab_3153	Roxadustat	C19H16N2O5	-	HMDB0252245	-		Roxadustat	Organic acids and derivatives	Carboxylic acids and derivatives	Amino acids, peptides, and analogues
0.9274	1.04581	0.0471	0.3128	1.07623	neg	metab_15059	Acetyl-DL-Leucine	C8H15NO3	C02710	HMDB0011756	1188-21-2		Acetyl-DL-Leucine	Organic acids and derivatives	Carboxylic acids and derivatives	Amino acids, peptides, and analogues
1.28955	1.40877	0.01966	0.2349	1.11129	neg	metab_9223	Glutamylleucine	C11H20N2O5	-	HMDB0028823	5969-52-8		Glutamylleucine	Organic acids and derivatives	Carboxylic acids and derivatives	Amino acids, peptides, and analogues
1.3773	1.47667	0.001019	0.05933	1.12172	pos	metab_8731	Safinamide	C17H19FN2O2	-	HMDB0257441	-		Safinamide	Organic acids and derivatives	Carboxylic acids and derivatives	Amino acids, peptides, and analogues
1.16677	1.3236	0.04761	0.3207	1.12234	pos	metab_7066	Ala-Phe-Ala	C15H21N3O4	-	HMDB0304795	-		Ala-Phe-Ala	Organic acids and derivatives	Carboxylic acids and derivatives	Amino acids, peptides, and analogues
1.21139	1.35322	0.04194	0.3054	1.12652	pos	metab_7462	2-Hydroxy-4-carboxybutyrylhistidylprolinamide	C16H23N5O6	-	HMDB0251550	-		2-Hydroxy-4-carboxybutyrylhistidylprolinamide	Organic acids and derivatives	Carboxylic acids and derivatives	Amino acids, peptides, and analogues
1.462	1.62007	0.003999	0.1196	1.14594	pos	metab_1501	L-Alaninamide, N-acetyl-L-tyrosyl-L-valyl-N-((1S)-2-carboxy-1-formylethyl)-	C23H32N4O8	-	HMDB0259949	-		L-Alaninamide, N-acetyl-L-tyrosyl-L-valyl-N-((1S)-2-carboxy-1-formylethyl)-	Organic acids and derivatives	Carboxylic acids and derivatives	Amino acids, peptides, and analogues
1.32171	1.44444	0.02456	0.2533	1.14682	neg	metab_14930	L-Hexahydro-3-imino-1,2,4-oxadiazepine-3-carboxylic acid	C5H9N3O3	-	HMDB0030402	21539-44-6		L-Hexahydro-3-imino-1,2,4-oxadiazepine-3-carboxylic acid	Organic acids and derivatives	Carboxylic acids and derivatives	Amino acids, peptides, and analogues
1.45587	1.62188	0.01045	0.1783	1.15037	neg	metab_15410	(-)-2-Difluoromethylornithine	C6H12F2N2O2	C07997	HMDB0242197	-		(-)-2-Difluoromethylornithine	Organic acids and derivatives	Carboxylic acids and derivatives	Amino acids, peptides, and analogues
1.27384	1.43091	0.01828	0.228	1.1506	neg	metab_11588	5-hydroxy-2-oxo-4-ureido-2,5-dihydro-1H imidazole-5-carboxylate	C5H5N4O5-	-	HMDB0304214	-		5-hydroxy-2-oxo-4-ureido-2,5-dihydro-1H imidazole-5-carboxylate	Organic acids and derivatives	Carboxylic acids and derivatives	Amino acids, peptides, and analogues
1.55605	1.73502	0.004837	0.1238	1.1641	neg	metab_9956	Lysyltryptophan	C17H24N4O3	-	HMDB0028962	50674-18-5		Lysyltryptophan	Organic acids and derivatives	Carboxylic acids and derivatives	Amino acids, peptides, and analogues
1.33758	1.49774	0.0102	0.1765	1.16504	neg	metab_16314	Bialaphos	C11H22N3O6P	C06457	HMDB0249177	35597-43-4		Bialaphos	Organic acids and derivatives	Carboxylic acids and derivatives	Amino acids, peptides, and analogues
1.4316	1.59907	0.02007	0.2414	1.17737	pos	metab_7449	Captopril-cysteine disulfide	C12H20N2O5S2	-	HMDB0060562	-		Captopril-cysteine disulfide	Organic acids and derivatives	Carboxylic acids and derivatives	Amino acids, peptides, and analogues
1.37012	1.53433	0.04768	0.3151	1.18882	neg	metab_15205	Ramipril Diketopiperazine	C23H30N2O4	-	HMDB0060869	-		Ramipril Diketopiperazine	Organic acids and derivatives	Carboxylic acids and derivatives	Amino acids, peptides, and analogues
1.7059	1.77154	0.01162	0.1965	1.19367	pos	metab_3198	Nelfinavir	C32H45N3O4S	C07257	HMDB0014365	159989-64-7		Nelfinavir	Organic acids and derivatives	Carboxylic acids and derivatives	Amino acids, peptides, and analogues
1.49932	1.67513	0.04599	0.3098	1.21323	neg	metab_14528	Ser-Tyr	C12H16N2O5	-	HMDB0029051;HMDB0258243	21435-27-8		Ser-Tyr	Organic acids and derivatives	Carboxylic acids and derivatives	Amino acids, peptides, and analogues
1.52714	1.67219	0.008547	0.1737	1.21863	pos	metab_5770	Quinaprilat	C23H26N2O5	C21540	PW_C022737;HMDB0042005	82768-85-2;85441-60-7		Quinaprilat	Organic acids and derivatives	Carboxylic acids and derivatives	Amino acids, peptides, and analogues
1.58367	1.75528	0.01494	0.2206	1.22236	pos	metab_6457	Tarazepide	C28H24N4O2	-	HMDB0258726	-		Tarazepide	Organic acids and derivatives	Carboxylic acids and derivatives	Amino acids, peptides, and analogues
1.97001	2.18573	0.00453	0.1258	1.23843	pos	metab_6092	(1R)-Hydroxy-(2R)-glutathionyl-1,2-dihydronaphthalene	C20H25N3O7S	C14791	HMDB0060300	-		(1R)-Hydroxy-(2R)-glutathionyl-1,2-dihydronaphthalene	Organic acids and derivatives	Carboxylic acids and derivatives	Amino acids, peptides, and analogues
1.80587	2.0347	0.04037	0.3017	1.26705	pos	metab_2870	Valganciclovir, (S)-	C14H22N6O5	-	HMDB0259748	-		Valganciclovir, (S)-	Organic acids and derivatives	Carboxylic acids and derivatives	Amino acids, peptides, and analogues
1.67616	1.88163	0.01597	0.2162	1.26766	neg	metab_14277	Glutaminyltryptophan	C16H20N4O4	-	HMDB0028808	66851-83-0		Glutaminyltryptophan	Organic acids and derivatives	Carboxylic acids and derivatives	Amino acids, peptides, and analogues
1.61228	1.80364	0.021	0.2398	1.27427	neg	metab_14069	Leu-Leu-Tyr	C21H33N3O5	C11331	HMDB0304804	20368-24-5		Leu-Leu-Tyr	Organic acids and derivatives	Carboxylic acids and derivatives	Amino acids, peptides, and analogues
1.88434	1.98761	0.0062	0.1383	1.28248	neg	metab_15081	N-alpha-Acetyl-L-citrulline	C8H15N3O4	C15532	HMDB0000856	33965-42-3		N-alpha-Acetyl-L-citrulline	Organic acids and derivatives	Carboxylic acids and derivatives	Amino acids, peptides, and analogues
2.19385	2.44381	0.00684	0.1578	1.30529	pos	metab_8675	Neoliquiritin 2''-apioside	C26H30O13	-	HMDB0040544	135432-48-3		Neoliquiritin 2''-apioside	Organic acids and derivatives	Carboxylic acids and derivatives	Amino acids, peptides, and analogues
1.73747	1.94028	0.0239	0.2519	1.33239	neg	metab_15739	Arginylarginine	C12H26N8O3	-	HMDB0028703	15483-27-9		Arginylarginine	Organic acids and derivatives	Carboxylic acids and derivatives	Amino acids, peptides, and analogues
2.06231	2.18715	0.0001369	0.01649	1.3736	neg	metab_11623	Gamma-Glutamyl-beta-aminopropiononitrile	C8H13N3O3	C06114	HMDB0060477	-		Gamma-Glutamyl-beta-aminopropiononitrile	Organic acids and derivatives	Carboxylic acids and derivatives	Amino acids, peptides, and analogues
2.11538	2.34713	0.004024	0.1153	1.42086	neg	metab_11196	2-Oxo-4-hydroxy-4-carboxy-5-ureidoimidazoline	C5H6N4O5	C12248	HMDB0301917;HMDB0059663	1320343-65-4		2-Oxo-4-hydroxy-4-carboxy-5-ureidoimidazoline	Organic acids and derivatives	Carboxylic acids and derivatives	Amino acids, peptides, and analogues
1.12658	1.25056	0.02336	0.251	1.09507	neg	metab_15719	Dimethylpropiothetin	C5H10O2S	C04022	HMDB0251405	7314-30-9		Dimethylpropiothetin	Organic acids and derivatives	Carboxylic acids and derivatives	Carboxylic acid derivatives
1.83388	2.01184	0.003073	0.1039	0.767565	pos	metab_6355	Elenaic acid	C11H14O6	-	HMDB0039136	34422-12-3		Elenaic acid	Organic acids and derivatives	Carboxylic acids and derivatives	Dicarboxylic acids and derivatives
0.997355	1.10084	0.005826	0.135	1.06747	neg	metab_15702	Calcein	C30H26N2O13	-	HMDB0249537	-		Calcein	Organic acids and derivatives	Carboxylic acids and derivatives	Pentacarboxylic acids and derivatives
1.2226	1.35401	0.003416	0.1041	1.07882	neg	metab_16644	Trans-Aconitic Acid	C6H6O6	C02341	HMDB0000958;MJDBOTE0001106	4023-65-8		Trans-Aconitic Acid	Organic acids and derivatives	Carboxylic acids and derivatives	Tricarboxylic acids and derivatives
1.13472	1.27691	0.01574	0.2229	1.10252	pos	metab_8492	Cis-Aconitic acid	C6H6O6	C00417	PW_C000051;HMDB0000072	585-84-2		Cis-Aconitic acid	Organic acids and derivatives	Carboxylic acids and derivatives	Tricarboxylic acids and derivatives
1.51548	1.61583	0.0006829	0.04308	1.14929	neg	metab_16728	Cis-Aconitic anhydride	C6H4O5	-	HMDB0250284	-		Cis-Aconitic anhydride	Organic acids and derivatives	Carboxylic acids and derivatives	Tricarboxylic acids and derivatives
1.62591	1.71505	0.001399	0.07055	1.18292	pos	metab_8770	Aconitic acid	C6H6O6	C02341;C00417	HMDB0000958;HMDB0000072;HMDB0247961	585-84-2;4023-65-8		Aconitic acid	Organic acids and derivatives	Carboxylic acids and derivatives	Tricarboxylic acids and derivatives
1.60539	1.76232	0.01041	0.178	0.813132	neg	metab_11494	3-(5'-methylthio)pentylmalate	C10H16O5S-2	C17223	HMDB0304110	-		3-(5'-methylthio)pentylmalate	Organic acids and derivatives	Hydroxy acids and derivatives	Medium-chain hydroxy acids and derivatives
1.44003	1.59143	0.01516	0.221	1.17429	pos	metab_4717	15H-11,12-EETA	C20H32O4	C14781	PW_C002389;HMDB0005050	877878-78-9		15H-11,12-EETA	Organic acids and derivatives	Hydroxy acids and derivatives	Medium-chain hydroxy acids and derivatives
1.52302	1.51478	0.002193	0.08261	1.12529	neg	metab_11413	(1R,6R)-6-hydroxy-2-succinylcyclohexa-2,4-diene-1-carboxylate	C11H12O6	C05817	HMDB0303951	-		(1R,6R)-6-hydroxy-2-succinylcyclohexa-2,4-diene-1-carboxylate	Organic acids and derivatives	Keto acids and derivatives	Gamma-keto acids and derivatives
1.67074	1.87467	0.03114	0.281	1.28081	pos	metab_8187	2-n-Propyl-4-oxopentanoic acid	C8H14O3	C16655	HMDB0060683;PW_C040565	-		2-n-Propyl-4-oxopentanoic acid	Organic acids and derivatives	Keto acids and derivatives	Gamma-keto acids and derivatives
1.06931	1.16631	0.03194	0.2774	0.914309	neg	metab_16856	Carnosine	C9H14N4O3	C00386	HMDB0000033;PW_C000023;MJDBOTE0000496	305-84-0		Carnosine	Organic acids and derivatives	Peptidomimetics	Hybrid peptides
1.87564	1.89722	0.001542	0.07535	1.21476	pos	metab_6294	Beta-Alanyl-L-histidine	C9H14N4O3	C00386	HMDB0000033;HMDB0256117	305-84-0		Beta-Alanyl-L-histidine	Organic acids and derivatives	Peptidomimetics	Hybrid peptides
1.53429	1.69398	0.02674	0.264	0.841128	pos	metab_7591	Porphobilinogen	C10H14N2O4	C00931	HMDB0000245;PW_C000166	487-90-1		Porphobilinogen	Organic nitrogen compounds	Organonitrogen compounds	Amines
1.87901	1.93815	0.003206	0.1078	1.19445	pos	metab_8354	Choline Phosphate	C5H14NO4P	C00588	HMDB0001565	3616-04-4;107-73-3		Choline Phosphate	Organic nitrogen compounds	Organonitrogen compounds	Quaternary ammonium salts
0.998284	1.12348	0.03421	0.2907	0.935964	pos	metab_5123	3,4-Diferuloylquinic acid	C27H28O12	-	HMDB0301725	-		3,4-Diferuloylquinic acid	Organic oxygen compounds	Organooxygen compounds	Alcohols and polyols
0.96725	1.08048	0.02287	0.2514	1.07375	pos	metab_3001	O-feruloylquinate	C17H19O9-	C02572	HMDB0240453;HMDB0304441;HMDB0030669	62929-69-5;96646-16-1		O-feruloylquinate	Organic oxygen compounds	Organooxygen compounds	Alcohols and polyols
1.48776	1.63241	0.008583	0.1737	1.16926	pos	metab_7965	Dexpanthenol	C9H19NO4	C05944	HMDB0004231;HMDB0304820	81-13-0		Dexpanthenol	Organic oxygen compounds	Organooxygen compounds	Alcohols and polyols
1.77716	1.94357	0.01688	0.2291	1.23033	pos	metab_5046	3,4-Di-O-caffeoylquinic acid	C25H24O12	C10468	HMDB0030707;HMDB0253617;HMDB0030705	57378-72-0;14534-61-3		3,4-Di-O-caffeoylquinic acid	Organic oxygen compounds	Organooxygen compounds	Alcohols and polyols
1.84389	1.87971	0.01504	0.221	1.23708	pos	metab_6564	5-Caffeoylquinic acid	C16H18O9	C17147	HMDB0240477	-		5-Caffeoylquinic acid	Organic oxygen compounds	Organooxygen compounds	Alcohols and polyols
1.76852	1.96553	0.01363	0.2093	1.28215	pos	metab_728	3-Sinapoylquinic acid	C18H22O10	-	HMDB0301716	-		3-Sinapoylquinic acid	Organic oxygen compounds	Organooxygen compounds	Alcohols and polyols
1.79902	2.02486	0.009481	0.1827	1.30048	pos	metab_2672	1,2-Cyclohexanediol	C6H12O2	-	HMDB0244061	-		1,2-Cyclohexanediol	Organic oxygen compounds	Organooxygen compounds	Alcohols and polyols
2.04861	2.27829	0.009056	0.1678	0.702169	neg	metab_11172	(S)-Mandelic acid O-beta-D-Glucopyranoside	C14H18O8	-	HMDB0038335	-		(S)-Mandelic acid O-beta-D-Glucopyranoside	Organic oxygen compounds	Organooxygen compounds	Carbohydrates and carbohydrate conjugates
2.09925	2.36247	0.008921	0.1774	0.703642	pos	metab_2652	2-Methoxycarbonylphenyl beta-D-glucopyranoside	C14H18O8	-	HMDB0033137	10019-60-0		2-Methoxycarbonylphenyl beta-D-glucopyranoside	Organic oxygen compounds	Organooxygen compounds	Carbohydrates and carbohydrate conjugates
1.97306	2.19013	0.005114	0.1336	0.719745	pos	metab_5732	Caffeic acid 3-glucoside	C15H18O9	C10431	HMDB0303040	24959-81-7		Caffeic acid 3-glucoside	Organic oxygen compounds	Organooxygen compounds	Carbohydrates and carbohydrate conjugates
2.22706	2.35894	0.0004171	0.03302	0.737839	pos	metab_152	Niazicinin	C17H23NO8	-	HMDB0031947	163812-19-9		Niazicinin	Organic oxygen compounds	Organooxygen compounds	Carbohydrates and carbohydrate conjugates
2.06593	2.06588	0.004161	0.1168	0.787545	neg	metab_15107	Sambacin	C26H36O12	-	HMDB0038883	85562-86-3		Sambacin	Organic oxygen compounds	Organooxygen compounds	Carbohydrates and carbohydrate conjugates
2.0654	2.19693	0.0006497	0.0443	0.793153	pos	metab_6126	Alpha-D-GalpNAc-(1->3)-[alpha-L-Fucp-(1->2)]-D-Galp	C20H35NO15	-	HMDB0247725	-		Alpha-D-GalpNAc-(1->3)-[alpha-L-Fucp-(1->2)]-D-Galp	Organic oxygen compounds	Organooxygen compounds	Carbohydrates and carbohydrate conjugates
1.70256	1.84324	0.008613	0.167	0.818069	neg	metab_11118	5,6,7,8-Tetrahydromethanopterin	C30H45N6O16P	C01217	HMDB0060403	92481-94-2		5,6,7,8-Tetrahydromethanopterin	Organic oxygen compounds	Organooxygen compounds	Carbohydrates and carbohydrate conjugates
1.60871	1.80054	0.005215	0.1345	0.82288	pos	metab_2969	3-Furanmethanol glucoside	C11H16O7	-	HMDB0032924	86425-28-7		3-Furanmethanol glucoside	Organic oxygen compounds	Organooxygen compounds	Carbohydrates and carbohydrate conjugates
1.64817	1.7999	0.009006	0.1678	0.832065	neg	metab_14074	7-Methyl-1,4,5-naphthalenetriol 4-[xylosyl-(1->6)-glucoside]	C22H28O12	-	HMDB0034909	-		7-Methyl-1,4,5-naphthalenetriol 4-[xylosyl-(1->6)-glucoside]	Organic oxygen compounds	Organooxygen compounds	Carbohydrates and carbohydrate conjugates
1.65215	1.86484	0.01181	0.1981	0.840459	pos	metab_5395	N-Acetyl-a-neuraminic acid	C11H19NO9	C19909	HMDB0000773	21646-00-4		N-Acetyl-a-neuraminic acid	Organic oxygen compounds	Organooxygen compounds	Carbohydrates and carbohydrate conjugates
1.62858	1.76611	0.001592	0.06805	0.851003	neg	metab_15306	Cichorioside D	C27H38O13	-	HMDB0302051	-		Cichorioside D	Organic oxygen compounds	Organooxygen compounds	Carbohydrates and carbohydrate conjugates
1.41768	1.5625	0.03412	0.2822	0.851409	neg	metab_14383	5-Hexenyl glucosinolate	C13H23NO9S2	-	HMDB0038416	76265-24-2		5-Hexenyl glucosinolate	Organic oxygen compounds	Organooxygen compounds	Carbohydrates and carbohydrate conjugates
1.46463	1.55535	0.03621	0.2958	0.857496	pos	metab_8026	Rutinose	C12H22O10	C08247	HMDB0302439;HMDB0247100	90-74-4		Rutinose	Organic oxygen compounds	Organooxygen compounds	Carbohydrates and carbohydrate conjugates
1.52674	1.66211	0.001035	0.05933	0.863596	pos	metab_172	4-Hydroxy-3-(2-hydroxyethyl)acetophenone 4-glucoside	C16H22O8	-	HMDB0037552	-		4-Hydroxy-3-(2-hydroxyethyl)acetophenone 4-glucoside	Organic oxygen compounds	Organooxygen compounds	Carbohydrates and carbohydrate conjugates
1.60079	1.73065	0.0008029	0.05004	0.86695	pos	metab_1638	Etodolac acyl glucuronide	C23H29NO9	-	HMDB0060916	-		Etodolac acyl glucuronide	Organic oxygen compounds	Organooxygen compounds	Carbohydrates and carbohydrate conjugates
1.61301	1.71739	0.0004163	0.03334	0.879818	neg	metab_16174	Apiosylglucosyl 4-hydroxybenzoate	C18H24O12	-	HMDB0035318	223261-31-2		Apiosylglucosyl 4-hydroxybenzoate	Organic oxygen compounds	Organooxygen compounds	Carbohydrates and carbohydrate conjugates
1.1948	1.31827	0.04744	0.3141	0.891689	neg	metab_10857	Neohesperidoside	C12H22O10	C08244	HMDB0302540	-		Neohesperidoside	Organic oxygen compounds	Organooxygen compounds	Carbohydrates and carbohydrate conjugates
1.33874	1.37652	0.02185	0.2427	0.904951	neg	metab_15556	Acarbose	C25H43NO18	C06802	HMDB0014429;HMDB0248185;MJDBOTE0001373	56180-94-0		Acarbose	Organic oxygen compounds	Organooxygen compounds	Carbohydrates and carbohydrate conjugates
1.18241	1.33825	0.02272	0.2512	0.905334	pos	metab_5786	Casuarine 6-alpha-D-glucoside	C14H25NO10	-	HMDB0031999	186795-20-0		Casuarine 6-alpha-D-glucoside	Organic oxygen compounds	Organooxygen compounds	Carbohydrates and carbohydrate conjugates
1.26644	1.27208	0.02271	0.2473	0.915777	neg	metab_15473	Gal-alpha1,4Gal-beta1,4-GlcNAc	C20H35NO16	-	HMDB0252574	-		Gal-alpha1,4Gal-beta1,4-GlcNAc	Organic oxygen compounds	Organooxygen compounds	Carbohydrates and carbohydrate conjugates
1.15081	1.14241	0.001034	0.05371	0.92	neg	metab_17554	D-Sedoheptulose 7-phosphate	C7H15O10P	C05382	HMDB0001068;PW_C000843	2646-35-7;89927-08-2		D-Sedoheptulose 7-phosphate	Organic oxygen compounds	Organooxygen compounds	Carbohydrates and carbohydrate conjugates
1.15302	1.28742	0.04257	0.3005	0.921724	neg	metab_13538	Descladinose roxithromycin	C33H62N2O12	-	HMDB0060814	-		Descladinose roxithromycin	Organic oxygen compounds	Organooxygen compounds	Carbohydrates and carbohydrate conjugates
1.2411	1.29953	0.003368	0.1037	0.923653	neg	metab_11825	Flurbiprofen glucuronide	C21H21FO8	-	HMDB0060918	-		Flurbiprofen glucuronide	Organic oxygen compounds	Organooxygen compounds	Carbohydrates and carbohydrate conjugates
1.03971	1.08643	0.01682	0.2288	0.930617	pos	metab_1430	D-Digitoxose	C6H12O4	C21045	HMDB0251279	-		D-Digitoxose	Organic oxygen compounds	Organooxygen compounds	Carbohydrates and carbohydrate conjugates
0.98898	1.12449	0.04144	0.304	0.936024	pos	metab_5012	5-Hydroxy-6-methoxyindole glucuronide	C15H17NO8	-	HMDB0010363	77463-71-9		5-Hydroxy-6-methoxyindole glucuronide	Organic oxygen compounds	Organooxygen compounds	Carbohydrates and carbohydrate conjugates
0.966949	1.07307	0.02139	0.2467	1.05842	pos	metab_1995	Beta-D-ribosylnicotinate	C11H13NO6	C05841	HMDB0304540;HMDB0006809	4013-06-03		Beta-D-ribosylnicotinate	Organic oxygen compounds	Organooxygen compounds	Carbohydrates and carbohydrate conjugates
1.03127	1.16619	0.01975	0.2353	1.05887	neg	metab_16137	Tuliposide B	C11H18O9	C08570	LMFA13010038;HMDB0303141	19870-33-8		Tuliposide B	Organic oxygen compounds	Organooxygen compounds	Carbohydrates and carbohydrate conjugates
1.05467	1.17281	0.0393	0.3002	1.08817	pos	metab_2244	Phenethylamine glucuronide	C14H19NO6	C03033	HMDB0010323	-		Phenethylamine glucuronide	Organic oxygen compounds	Organooxygen compounds	Carbohydrates and carbohydrate conjugates
1.09715	1.20905	0.008849	0.1678	1.08855	neg	metab_17560	Epimelibiose	C12H22O11	C05400	PW_C002930;HMDB0006792	140461-60-5;17296-19-4		Epimelibiose	Organic oxygen compounds	Organooxygen compounds	Carbohydrates and carbohydrate conjugates
1.18283	1.2473	0.009585	0.1828	1.12435	pos	metab_7131	7-Hydroxybutylidenephthalide 7-(6-malonylglucoside)	C21H24O11	-	HMDB0034753	240823-20-5		7-Hydroxybutylidenephthalide 7-(6-malonylglucoside)	Organic oxygen compounds	Organooxygen compounds	Carbohydrates and carbohydrate conjugates
1.28905	1.41799	0.01335	0.2084	1.12479	pos	metab_8782	Dermatan L-iduronate	C16H27NO11	C01490	HMDB0060470;HMDB0000632	24967-94-0		Dermatan L-iduronate	Organic oxygen compounds	Organooxygen compounds	Carbohydrates and carbohydrate conjugates
1.30924	1.32875	0.01149	0.1868	1.13182	neg	metab_16830	Trehalose 6-Phosphate	C12H23O14P	C00689	HMDB0001124	4484-88-2		Trehalose 6-Phosphate	Organic oxygen compounds	Organooxygen compounds	Carbohydrates and carbohydrate conjugates
1.33659	1.37569	0.0125	0.2014	1.13365	pos	metab_2416	4-Hydroxy-5-(3',5'-dihydroxyphenyl)-valeric acid-O-glucuronide	C17H22O11	-	HMDB0059973	-		4-Hydroxy-5-(3',5'-dihydroxyphenyl)-valeric acid-O-glucuronide	Organic oxygen compounds	Organooxygen compounds	Carbohydrates and carbohydrate conjugates
1.37615	1.49023	0.006564	0.143	1.14405	neg	metab_16069	Ptaquiloside	C20H30O8	C19515	HMDB0242690	87625-62-5		Ptaquiloside	Organic oxygen compounds	Organooxygen compounds	Carbohydrates and carbohydrate conjugates
1.71244	1.86964	0.01184	0.1981	1.15575	pos	metab_0	Dihydroferulic acid 4-O-glucuronide	C16H20O10	-	HMDB0041723	-		Dihydroferulic acid 4-O-glucuronide	Organic oxygen compounds	Organooxygen compounds	Carbohydrates and carbohydrate conjugates
1.33485	1.49816	0.02393	0.2519	1.16083	neg	metab_10524	2-O-Benzoyl-D-glucose	C13H16O7	-	HMDB0034618	63029-01-6		2-O-Benzoyl-D-glucose	Organic oxygen compounds	Organooxygen compounds	Carbohydrates and carbohydrate conjugates
1.42563	1.58312	0.0215	0.242	1.18819	neg	metab_15686	De-O-methylsimmondsin	C15H23NO9	-	HMDB0041208	135105-75-8		De-O-methylsimmondsin	Organic oxygen compounds	Organooxygen compounds	Carbohydrates and carbohydrate conjugates
1.55517	1.7423	0.01066	0.1912	1.19183	pos	metab_2957	6'-Sialyllactosamine	C23H40N2O18	C04886	HMDB0001081;HMDB0041621	191667-37-5;64364-50-7		6'-Sialyllactosamine	Organic oxygen compounds	Organooxygen compounds	Carbohydrates and carbohydrate conjugates
1.64958	1.71345	0.007637	0.1665	1.22371	pos	metab_5991	Verdamicin	C20H39N5O7	-	HMDB0259789	-		Verdamicin	Organic oxygen compounds	Organooxygen compounds	Carbohydrates and carbohydrate conjugates
1.81884	1.96876	0.0011	0.06261	1.22423	pos	metab_399	6-[4-(2-carboxyethyl)phenoxy]-3,4,5-trihydroxyoxane-2-carboxylic acid	C15H18O9	-	HMDB0125169	-		6-[4-(2-carboxyethyl)phenoxy]-3,4,5-trihydroxyoxane-2-carboxylic acid	Organic oxygen compounds	Organooxygen compounds	Carbohydrates and carbohydrate conjugates
1.78749	2.01947	0.03124	0.281	1.23441	pos	metab_5929	Rubrofusarin 6-[glucosyl-(1->3)-glucosyl-(1->6)-glucoside]	C33H42O20	-	HMDB0034569	-		Rubrofusarin 6-[glucosyl-(1->3)-glucosyl-(1->6)-glucoside]	Organic oxygen compounds	Organooxygen compounds	Carbohydrates and carbohydrate conjugates
1.72018	1.93249	0.009785	0.1744	1.27485	neg	metab_14664	Glucosyl 6-hydroxy-2,6-dimethyl-2E,7-octadienoate	C16H26O8	-	HMDB0035822	191548-38-6		Glucosyl 6-hydroxy-2,6-dimethyl-2E,7-octadienoate	Organic oxygen compounds	Organooxygen compounds	Carbohydrates and carbohydrate conjugates
1.63028	1.83386	0.04009	0.3013	1.29154	pos	metab_7272	3-Methoxy-4-hydroxyphenylglycol glucuronide	C15H20O10	C03033	HMDB0000496	52002-41-2		3-Methoxy-4-hydroxyphenylglycol glucuronide	Organic oxygen compounds	Organooxygen compounds	Carbohydrates and carbohydrate conjugates
1.73409	1.91476	0.04746	0.3141	1.30394	neg	metab_14696	(1R,2R,4S)-p-Menthane-1,2,8-triol 8-glucoside	C16H30O8	-	HMDB0039894	378254-09-2		(1R,2R,4S)-p-Menthane-1,2,8-triol 8-glucoside	Organic oxygen compounds	Organooxygen compounds	Carbohydrates and carbohydrate conjugates
1.98074	2.17657	0.007986	0.1677	1.30985	pos	metab_6078	Echinacoside	C35H46O20	C10450	HMDB0251686;MJDBOTE0000933	82854-37-3		Echinacoside	Organic oxygen compounds	Organooxygen compounds	Carbohydrates and carbohydrate conjugates
1.96693	2.21471	0.03255	0.2857	1.32678	pos	metab_586	3'-demethyletoposide	C28H30O13	-	HMDB0061028	-		3'-demethyletoposide	Organic oxygen compounds	Organooxygen compounds	Carbohydrates and carbohydrate conjugates
1.9742	2.07393	0.002999	0.09812	1.32802	neg	metab_14671	Licoagroside A	C23H24O12	-	HMDB0035448	-		Licoagroside A	Organic oxygen compounds	Organooxygen compounds	Carbohydrates and carbohydrate conjugates
1.86852	1.94384	0.01909	0.237	1.32895	pos	metab_6076	Glucose pyruvate	C9H14O9	-	HMDB0252786	-		Glucose pyruvate	Organic oxygen compounds	Organooxygen compounds	Carbohydrates and carbohydrate conjugates
1.80349	2.06102	0.04437	0.3051	1.33136	neg	metab_10953	Monotropeoside	C19H26O12	-	HMDB0303042	-		Monotropeoside	Organic oxygen compounds	Organooxygen compounds	Carbohydrates and carbohydrate conjugates
2.42086	2.432	0.002619	0.09493	1.34875	pos	metab_2811	2-O-alpha-D-Galactopyranosyl-1-deoxynojirimycin	C12H23NO9	-	HMDB0041337	155168-05-1		2-O-alpha-D-Galactopyranosyl-1-deoxynojirimycin	Organic oxygen compounds	Organooxygen compounds	Carbohydrates and carbohydrate conjugates
1.8729	2.04724	0.0007854	0.04526	1.35368	neg	metab_14975	Fructose lactate	C9H16O9	-	HMDB0252491	-		Fructose lactate	Organic oxygen compounds	Organooxygen compounds	Carbohydrates and carbohydrate conjugates
2.1009	2.32822	0.00241	0.09172	1.36309	pos	metab_1817	(+/-)-threo-1-(p-Hydroxyphenyl)propylene glycol 4'-glucoside	C15H22O8	-	HMDB0033068	-		(+/-)-threo-1-(p-Hydroxyphenyl)propylene glycol 4'-glucoside	Organic oxygen compounds	Organooxygen compounds	Carbohydrates and carbohydrate conjugates
1.96842	2.16772	0.003752	0.11	1.3691	neg	metab_14973	2,4-Dihydroxy-7,8-dimethoxy-2H-1,4-benzoxazin-3(4H)-one 2-glucoside	C16H21NO11	-	HMDB0037550	40246-08-0		2,4-Dihydroxy-7,8-dimethoxy-2H-1,4-benzoxazin-3(4H)-one 2-glucoside	Organic oxygen compounds	Organooxygen compounds	Carbohydrates and carbohydrate conjugates
1.95975	2.19706	0.01553	0.2216	1.43699	pos	metab_171	Lotaustralin	C11H19NO6	C08334	HMDB0033865	534-67-8		Lotaustralin	Organic oxygen compounds	Organooxygen compounds	Carbohydrates and carbohydrate conjugates
1.79927	1.87612	0.00352	0.1128	0.803265	pos	metab_6246	3-Methyl-1-(2,4,6-trihydroxyphenyl)-1-butanone	C11H14O4	C07350	HMDB0033798	26103-97-9		3-Methyl-1-(2,4,6-trihydroxyphenyl)-1-butanone	Organic oxygen compounds	Organooxygen compounds	Carbonyl compounds
1.46052	1.61888	0.01762	0.2294	0.850637	pos	metab_6186	3-(5-Methoxy-4-oxocyclohex-2-en-1-yl)prop-2-enoic acid	C10H12O4	-	HMDB0255409	-		3-(5-Methoxy-4-oxocyclohex-2-en-1-yl)prop-2-enoic acid	Organic oxygen compounds	Organooxygen compounds	Carbonyl compounds
1.30734	1.41513	0.0153	0.2109	0.853826	neg	metab_15883	2,6-Dimethoxy-1,4-benzoquinone	C8H8O4	C10331	HMDB0029673	530-55-2		2,6-Dimethoxy-1,4-benzoquinone	Organic oxygen compounds	Organooxygen compounds	Carbonyl compounds
1.44392	1.55297	0.02304	0.252	0.888648	pos	metab_8703	Acetophenone	C8H8O	C07113	HMDB0033910	98-86-2		Acetophenone	Organic oxygen compounds	Organooxygen compounds	Carbonyl compounds
1.11146	1.25768	0.02229	0.2503	0.90435	pos	metab_5730	4-Hydroxy-6-methyl-3-(1-oxobutyl)-2H-pyran-2-one	C10H12O4	-	HMDB0040637	22073-85-4		4-Hydroxy-6-methyl-3-(1-oxobutyl)-2H-pyran-2-one	Organic oxygen compounds	Organooxygen compounds	Carbonyl compounds
1.02473	1.137	0.02978	0.2708	0.920123	neg	metab_14501	3-Hydroxy-1-(4-hydroxyphenyl)-1-Propanone	C9H10O3	-	HMDB0040645	53170-93-7		3-Hydroxy-1-(4-hydroxyphenyl)-1-Propanone	Organic oxygen compounds	Organooxygen compounds	Carbonyl compounds
0.913634	1.02283	0.01808	0.233	1.07836	pos	metab_5360	Eremopetasinorone A	C13H18O2	-	HMDB0029669	182127-76-0		Eremopetasinorone A	Organic oxygen compounds	Organooxygen compounds	Carbonyl compounds
1.21296	1.35794	0.0386	0.293	1.11972	neg	metab_16437	5-Hydroxy-N-formylkynurenine	C11H12N2O5	C05648	HMDB0004086;PW_C002055	-		5-Hydroxy-N-formylkynurenine	Organic oxygen compounds	Organooxygen compounds	Carbonyl compounds
1.41955	1.59209	0.008427	0.1728	1.16483	pos	metab_8769	APC	C33H38N4O8	C16542	HMDB0060661;PW_C040679	-		APC	Organic oxygen compounds	Organooxygen compounds	Carbonyl compounds
1.72912	1.92665	0.0142	0.2027	1.23534	neg	metab_11099	(S)-Methylmalonic acid semialdehyde	C4H6O3	C06002	HMDB0002217;LMFA01060190;PW_C001500	99043-16-0		(S)-Methylmalonic acid semialdehyde	Organic oxygen compounds	Organooxygen compounds	Carbonyl compounds
1.85299	2.02005	0.002569	0.09493	1.28036	pos	metab_2518	Ketorolac	C15H13NO3	C07062	HMDB0014608;PW_C008970	74103-06-3;66635-83-4		Ketorolac	Organic oxygen compounds	Organooxygen compounds	Carbonyl compounds
2.11357	2.22831	3.17e-07	0.0003809	1.40687	pos	metab_6007	Oxyglutinosone	C14H20O3	-	HMDB0302978	-		Oxyglutinosone	Organic oxygen compounds	Organooxygen compounds	Carbonyl compounds
2.14472	2.37215	0.007126	0.1616	1.30314	pos	metab_3016	Linarin	C28H32O14	-	LMPK12110449;HMDB0254097	-		Linarin	Organic oxygen compounds	Organooxygen compounds	Ethers
1.0603	1.16535	0.03308	0.2868	0.924023	pos	metab_7978	Urocanic acid	C6H6N2O2	C00785	HMDB0000301;PW_C000205;HMDB0062562	104-98-3;3465-72-3		Urocanic acid	Organoheterocyclic compounds	Azoles	Imidazoles
1.04383	1.18359	0.0275	0.2653	1.08513	neg	metab_9724	5-(4-Chlorophenyl)-1-(4-methoxyphenyl)-3-(trifluoromethyl)-1H-pyrazole	C17H12ClF3N2O	-	HMDB0257536	-		5-(4-Chlorophenyl)-1-(4-methoxyphenyl)-3-(trifluoromethyl)-1H-pyrazole	Organoheterocyclic compounds	Azoles	Pyrazoles
1.05746	1.14073	0.01845	0.2288	0.921098	neg	metab_11841	Oxazepam	C15H11ClN2O2	C07359	HMDB0014980	604-75-1		Oxazepam	Organoheterocyclic compounds	Benzodiazepines	1,4-benzodiazepines
1.73075	1.83651	0.0007986	0.05004	1.23888	pos	metab_3207	3-keto-Digoxigenin	C23H32O5	C07359	HMDB0060746	-		3-keto-Digoxigenin	Organoheterocyclic compounds	Benzodiazepines	1,4-benzodiazepines
1.27809	1.43328	0.03298	0.2868	0.865238	pos	metab_8796	Isosafrole	C10H10O2	C10472	HMDB0033591;HMDB0253689	94-59-7;120-58-1		Isosafrole	Organoheterocyclic compounds	Benzodioxoles	Not Available
1.15357	1.17087	0.04333	0.3085	0.923669	pos	metab_5352	Silymonin	C25H24O9	-	LMPK12140696;HMDB0030585	70815-31-5		Silymonin	Organoheterocyclic compounds	Benzodioxoles	Not Available
1.47243	1.64619	0.01756	0.2293	1.17225	pos	metab_7532	Myristicin	C11H12O3	C10480	HMDB0035873	607-91-0		Myristicin	Organoheterocyclic compounds	Benzodioxoles	Not Available
1.09428	1.16542	0.008859	0.1774	0.923951	pos	metab_6131	Cimifugin	C16H18O6	C09000	HMDB0250254;MJDBOTE0000241	37921-38-3		Cimifugin	Organoheterocyclic compounds	Benzopyrans	1-benzopyrans
0.893158	1.01099	0.04579	0.316	0.945892	pos	metab_4050	5'-Carboxy-gamma-chromanol	C18H26O4	-	HMDB0012799	1221262-11-8		5'-Carboxy-gamma-chromanol	Organoheterocyclic compounds	Benzopyrans	1-benzopyrans
1.02404	1.15344	0.04647	0.3184	1.09531	pos	metab_5844	Isoeugenitol	C11H10O4	-	HMDB0029472	479-06-1		Isoeugenitol	Organoheterocyclic compounds	Benzopyrans	1-benzopyrans
1.25999	1.41155	0.02927	0.2729	1.13449	pos	metab_83	Butyrolactone derivative	C24H24O8	-	HMDB0249481	-		Butyrolactone derivative	Organoheterocyclic compounds	Benzopyrans	1-benzopyrans
2.0993	2.28936	0.0007631	0.04493	1.41283	neg	metab_14429	Khellin	C14H12O5	C09010	HMDB0253797;LMPK13110001	82-02-0		Khellin	Organoheterocyclic compounds	Benzopyrans	1-benzopyrans
2.14578	2.35958	0.001714	0.07061	1.4376	neg	metab_15282	XANTHONE	C13H8O2	-	HMDB0259922	-		XANTHONE	Organoheterocyclic compounds	Benzopyrans	1-benzopyrans
0.999316	1.11133	0.04177	0.2995	0.940177	neg	metab_11937	7-Hydroxy granisetron	C18H24N4O2	-	HMDB0247255	-		7-Hydroxy granisetron	Organoheterocyclic compounds	Benzopyrazoles	Indazoles
1.1086	1.25555	0.04898	0.3218	0.919515	pos	metab_5699	Afn-1252	C22H21N3O3	-	HMDB0260335	-		Afn-1252	Organoheterocyclic compounds	Diazanaphthalenes	Naphthyridines
1.42265	1.58389	0.0306	0.2742	0.842353	neg	metab_11472	3',5'-Dideoxythymidine	C10H14N2O3	-	HMDB0246113	-		3',5'-Dideoxythymidine	Organoheterocyclic compounds	Diazines	Pyrimidines and pyrimidine derivatives
1.24737	1.10086	0.03177	0.2825	0.925329	pos	metab_8058	4-Amino-5-hydroxymethyl-2-methylpyrimidine	C6H9N3O	C01279	HMDB0247327	73-67-6		4-Amino-5-hydroxymethyl-2-methylpyrimidine	Organoheterocyclic compounds	Diazines	Pyrimidines and pyrimidine derivatives
1.81197	1.9652	0.04542	0.3089	0.742712	neg	metab_15269	Zymonic acid	C6H6O5	-	HMDB0031210	24891-71-2		Zymonic acid	Organoheterocyclic compounds	Dihydrofurans	Furanones
1.52486	1.67991	0.04811	0.3156	0.789069	neg	metab_10255	3-Hydroxy-4,5-dimethyl-2(5H)-furanone	C6H8O3	-	HMDB0031306	28664-35-9		3-Hydroxy-4,5-dimethyl-2(5H)-furanone	Organoheterocyclic compounds	Dihydrofurans	Furanones
0.886542	1.00114	0.02129	0.2467	1.06157	pos	metab_7481	L-erythro-5-(1-Hydroxyethyl)-2(5H)-furanone	C6H8O3	-	HMDB0033285	54621-96-4		L-erythro-5-(1-Hydroxyethyl)-2(5H)-furanone	Organoheterocyclic compounds	Dihydrofurans	Furanones
1.0591	1.17983	0.0426	0.3005	1.12235	neg	metab_15853	Cis-4-Carboxymethylenebut-2-en-4-olide	C6H4O4	C04431	HMDB0060459	73237-79-3		Cis-4-Carboxymethylenebut-2-en-4-olide	Organoheterocyclic compounds	Dihydrofurans	Furanones
1.70759	1.76534	0.02757	0.2678	1.29094	pos	metab_6082	Ascladiol	C7H8O4	-	HMDB0029610	32013-85-7		Ascladiol	Organoheterocyclic compounds	Dihydrofurans	Furanones
1.27012	1.43331	0.02334	0.252	0.90097	pos	metab_286	Cantharidin	C10H12O4	C16778	HMDB0249592	56-25-7		Cantharidin	Organoheterocyclic compounds	Furofurans	Not Available
1.31288	1.43259	0.03879	0.2933	1.12544	neg	metab_15855	O-Ethyl s-(2-furylmethyl)thiocarbonate	C8H10O3S	-	HMDB0303266	-		O-Ethyl s-(2-furylmethyl)thiocarbonate	Organoheterocyclic compounds	Heteroaromatic compounds	Not Available
1.60727	1.76347	0.03079	0.2744	0.802809	neg	metab_14337	Pentostatin	C11H16N4O4	C02267	HMDB0014692;HMDB0245535	53910-25-1		Pentostatin	Organoheterocyclic compounds	Imidazodiazepines	Not Available
1.95162	2.05059	1.36e-05	0.003835	1.2387	pos	metab_2734	Xanthine amine congener	C21H28N6O4	-	HMDB0259918	-		Xanthine amine congener	Organoheterocyclic compounds	Imidazopyrimidines	Purines and purine derivatives
2.48417	2.48886	0.002405	0.09172	1.49627	pos	metab_3474	9-Carboxymethoxymethylguanine	C8H9N5O4	-	HMDB0060805	-		9-Carboxymethoxymethylguanine	Organoheterocyclic compounds	Imidazopyrimidines	Purines and purine derivatives
1.40516	1.57053	0.04051	0.3017	1.15167	pos	metab_5016	Fumitremorgin B	C27H33N3O5	C20630	HMDB0030203	12626-17-4		Fumitremorgin B	Organoheterocyclic compounds	Indoles and derivatives	Carbazoles
2.07486	2.17796	5.05e-07	0.001003	0.767417	neg	metab_15264	Rapalexin B	C10H8N2O2S	-	HMDB0302105	-		Rapalexin B	Organoheterocyclic compounds	Indoles and derivatives	Hydroxyindoles
1.62093	1.78557	0.04273	0.3063	0.838508	pos	metab_57	4-Hydroxy-1H-indole-3-acetonitrile	C10H8N2O	-	HMDB0038462	118573-52-7		4-Hydroxy-1H-indole-3-acetonitrile	Organoheterocyclic compounds	Indoles and derivatives	Hydroxyindoles
1.65199	1.73767	0.01619	0.2166	1.21694	neg	metab_13606	Melatonin	C13H16N2O2	C01598	HMDB0001389;PW_C001074;MJDBZSJ0000127	73-31-4		Melatonin	Organoheterocyclic compounds	Indoles and derivatives	Indoles
1.34891	1.42579	0.008934	0.1774	0.903028	pos	metab_3174	Leptosine	C32H32N6O7S4	-	HMDB0303041	-		Leptosine	Organoheterocyclic compounds	Indoles and derivatives	Pyrroloindoles
0.987659	1.10245	0.02811	0.2669	0.93046	neg	metab_16258	Moschamine	C20H20N2O4	-	HMDB0032759	68573-23-9		Moschamine	Organoheterocyclic compounds	Indoles and derivatives	Tryptamines and derivatives
2.04399	2.2728	0.004517	0.1198	1.25774	neg	metab_15272	Nb-trans-Feruloylserotonin glucoside	C26H30N2O9	-	HMDB0032761	-		Nb-trans-Feruloylserotonin glucoside	Organoheterocyclic compounds	Indoles and derivatives	Tryptamines and derivatives
1.55072	1.56445	0.03095	0.2747	0.835872	neg	metab_11537	Imipenem	C12H17N3O4S	C06665	HMDB0015536	74431-23-5;64221-86-9		Imipenem	Organoheterocyclic compounds	Lactams	Beta lactams
1.5525	1.76228	0.04618	0.3178	0.800201	pos	metab_4985	S-Adenosylhomocysteine	C14H20N6O5S	C00021	PW_C000749;HMDB0000939	979-92-0		S-Adenosylhomocysteine	Organoheterocyclic compounds	Lactones	Gamma butyrolactones
1.52714	1.69022	0.02708	0.2638	0.827346	neg	metab_14012	Lactucin	C15H16O5	C09489	HMDB0035814	1891-29-8		Lactucin	Organoheterocyclic compounds	Lactones	Gamma butyrolactones
1.52298	1.61822	0.0003005	0.02745	1.11608	neg	metab_17556	Dehydroascorbic acid	C6H6O6	C05422	HMDB0001264;PW_C000977	490-83-5		Dehydroascorbic acid	Organoheterocyclic compounds	Lactones	Gamma butyrolactones
1.44496	1.62323	0.0325	0.2855	1.20331	pos	metab_2948	Menthone lactone	C10H18O2	C18066	HMDB0040330	499-54-7		Menthone lactone	Organoheterocyclic compounds	Lactones	Not Available
1.27654	1.19515	0.03866	0.2998	0.912737	pos	metab_5304	Cafamarine	C26H36O10	-	HMDB0037003	42612-19-1		Cafamarine	Organoheterocyclic compounds	Naphthofurans	Not Available
1.60678	1.46766	0.01569	0.2229	0.886504	pos	metab_2647	Penitrem E	C37H45NO6	C20597	HMDB0256241;HMDB0242736	78213-66-8		Penitrem E	Organoheterocyclic compounds	Naphthopyrans	Not Available
1.58131	1.61395	0.001265	0.0686	1.18095	pos	metab_1589	Dukunolide C	C28H28O11	-	HMDB0035204	99343-74-5		Dukunolide C	Organoheterocyclic compounds	Naphthopyrans	Not Available
1.40568	1.44288	0.03242	0.2788	0.848976	neg	metab_14635	(1S,2S,4S,5R)-1,8-Epoxy-p-menthane-2,5-diol	C10H18O3	-	HMDB0033010	219546-83-5		(1S,2S,4S,5R)-1,8-Epoxy-p-menthane-2,5-diol	Organoheterocyclic compounds	Oxanes	Not Available
1.508	1.70392	0.02445	0.2557	1.23248	pos	metab_2259	Phenmetrazine	C11H15NO	C07432	HMDB0014968	134-49-6		Phenmetrazine	Organoheterocyclic compounds	Oxazinanes	Morpholines
1.76842	1.89476	0.01195	0.1892	1.35633	neg	metab_10839	N-NITROSOMORPHOLINE	C4H8N2O2	C19283	HMDB0255208	59-89-2		N-NITROSOMORPHOLINE	Organoheterocyclic compounds	Oxazinanes	Morpholines
1.94139	2.14859	0.002976	0.09777	0.745476	neg	metab_11489	Tripdiolide	C20H24O7	C09202	HMDB0259259	38647-10-8		Tripdiolide	Organoheterocyclic compounds	Oxepanes	Not Available
1.73682	1.90266	0.006619	0.1564	1.27695	pos	metab_2866	Limonene-1,2-epoxide	C10H16O	C07271	LMPR0102090015;HMDB0035158	1195-92-2		Limonene-1,2-epoxide	Organoheterocyclic compounds	Oxepanes	Not Available
2.01171	2.15207	5.22e-05	0.008624	0.776042	pos	metab_3023	Pinolidoxin	C18H26O6	C08503	HMDB0301836	152985-39-2		Pinolidoxin	Organoheterocyclic compounds	Oxocins	Not Available
1.83683	2.05007	0.04729	0.3202	1.30834	pos	metab_5200	Revefenacin	C35H43N5O4	-	HMDB0304897	-		Revefenacin	Organoheterocyclic compounds	Piperidines	Benzylpiperidines
1.16867	1.27374	0.00179	0.08	0.900353	pos	metab_7775	4-Hydroxy-2,2,6,6-tetramethylpiperidine-1-oxyl	C9H19NO2	-	HMDB0258807	-		4-Hydroxy-2,2,6,6-tetramethylpiperidine-1-oxyl	Organoheterocyclic compounds	Piperidines	Not Available
1.70685	1.80229	0.004053	0.1153	1.22113	neg	metab_11256	Pterin	C6H5N5O	C00715	HMDB0000802	2236-60-4		Pterin	Organoheterocyclic compounds	Pteridines and derivatives	Pterins and derivatives
1.72764	1.89832	0.03687	0.2872	0.75	neg	metab_15225	Parasorbic acid	C6H8O2	C08502	HMDB0301801	10048-32-5		Parasorbic acid	Organoheterocyclic compounds	Pyrans	Pyranones and derivatives
1.22219	1.37088	0.03113	0.281	0.891779	pos	metab_8754	Erinapyrone C	C8H10O5	-	HMDB0041026	157207-53-9		Erinapyrone C	Organoheterocyclic compounds	Pyrans	Pyranones and derivatives
1.71315	1.9094	0.02534	0.2602	1.25655	pos	metab_7985	Chelidonic acid	C7H4O6	C08476	HMDB0249899	99-32-1		Chelidonic acid	Organoheterocyclic compounds	Pyrans	Pyranones and derivatives
0.978964	1.11256	0.04783	0.3207	0.926963	pos	metab_8136	Pyridoxine	C8H11NO3	C00314	HMDB0301760;PW_C000161;HMDB0000239;MJDBOTE0000424	58-56-0;65-23-6		Pyridoxine	Organoheterocyclic compounds	Pyridines and derivatives	Pyridoxines
1.94508	2.13289	0.001539	0.0672	1.3243	neg	metab_16119	N-Desmethylzopiclone	C16H15ClN6O3	-	HMDB0060541	-		N-Desmethylzopiclone	Organoheterocyclic compounds	Pyrrolopyrazines	Cyclopyrrolones
1.05214	1.12144	0.009289	0.1705	0.944079	neg	metab_13925	Hallacridone	C18H13NO4	-	HMDB0029826	109897-77-0		Hallacridone	Organoheterocyclic compounds	Quinolines and derivatives	Benzoquinolines
1.96562	2.14033	0.009531	0.1827	0.746206	pos	metab_7531	Ciprofloxacin-7-ethylenediamine	C15H16FN3O3	-	HMDB0250269	-		Ciprofloxacin-7-ethylenediamine	Organoheterocyclic compounds	Quinolines and derivatives	Quinoline carboxylic acids
1.87543	2.11546	0.02714	0.2652	0.752892	pos	metab_7346	4-ethyl-2-(pyridin-2-ylmethylamino)pyrimidine-5-carboxylic acid	C13H14N4O2	-	-	-		Levofloxacin	Organoheterocyclic compounds	Quinolines and derivatives	Quinoline carboxylic acids
1.76635	1.97905	0.02937	0.2681	1.34439	neg	metab_15963	6-Anilino-5,8-quinolinedione	C15H10N2O2	-	HMDB0247642	-		6-Anilino-5,8-quinolinedione	Organoheterocyclic compounds	Quinolines and derivatives	Quinoline quinones
1.91883	2.03373	6.66e-06	0.002196	0.775981	pos	metab_2592	Alpha-Bisabolol oxide B	C15H26O2	C16774	HMDB0038197	26184-88-3		Alpha-Bisabolol oxide B	Organoheterocyclic compounds	Tetrahydrofurans	Not Available
1.49188	1.65142	0.01158	0.1871	0.837576	neg	metab_11151	METAMITRON	C10H10N4O	C10930	HMDB0254501	41394-05-2		METAMITRON	Organoheterocyclic compounds	Triazines	1,2,4-triazines
1.2222	1.36148	0.03931	0.2943	0.88687	neg	metab_17569	Lappaol D	C30H32O9	C17812	HMDB0302070	-		Lappaol D	Phenylpropanoids and polyketides	2-arylbenzofuran flavonoids	Not Available
1.07802	1.12234	0.02372	0.2517	0.926276	neg	metab_14756	Moracin P	C19H18O5	-	HMDB0040315	102841-46-3		Moracin P	Phenylpropanoids and polyketides	2-arylbenzofuran flavonoids	Not Available
1.24476	1.12689	0.03197	0.2774	0.923284	neg	metab_10632	Hydroxyrubicin	C27H28O12	-	HMDB0253290	-		Hydroxyrubicin	Phenylpropanoids and polyketides	Anthracyclines	Not Available
1.83659	2.0203	0.04706	0.3198	0.753708	pos	metab_7252	Levofloxacin	C18H20FN3O4	C07660	HMDB0001929;MJDBOTE0001687	100986-85-4		P-Coumaraldehyde	Phenylpropanoids and polyketides	Cinnamaldehydes	Not Available
1.84785	1.85767	0.01854	0.2345	0.775148	pos	metab_6634	Ethyl trans-p-methoxycinnamate	C12H14O3	C10476	HMDB0030762	24393-56-4		Ethyl trans-p-methoxycinnamate	Phenylpropanoids and polyketides	Cinnamic acids and derivatives	Cinnamic acid esters
1.06195	1.16678	0.009367	0.171	0.929819	neg	metab_13921	1-O-E-Cinnamoyl-(6-arabinosylglucose)	C20H26O11	-	HMDB0030294	181373-66-0		1-O-E-Cinnamoyl-(6-arabinosylglucose)	Phenylpropanoids and polyketides	Cinnamic acids and derivatives	Cinnamic acid esters
2.03554	2.12327	0.00391	0.1185	0.772938	pos	metab_6316	Forsythiaside	C29H36O15	C10456	HMDB0252460	79916-77-1		Forsythiaside	Phenylpropanoids and polyketides	Cinnamic acids and derivatives	Hydroxycinnamic acids and derivatives
1.5276	1.73381	0.0277	0.2678	0.825848	pos	metab_5728	Cis-Sinapic acid	C11H12O5	-	HMDB0034069	7361-90-2		Cis-Sinapic acid	Phenylpropanoids and polyketides	Cinnamic acids and derivatives	Hydroxycinnamic acids and derivatives
1.68373	1.52049	0.02372	0.252	0.871939	pos	metab_518	Osmanthuside B	C29H36O13	-	HMDB0038749	94492-23-6		Osmanthuside B	Phenylpropanoids and polyketides	Cinnamic acids and derivatives	Hydroxycinnamic acids and derivatives
0.949806	1.04993	0.027	0.2644	0.930041	pos	metab_2306	Cis-Caffeic acid	C9H8O4	C01481	HMDB0003501	4361-87-9		Cis-Caffeic acid	Phenylpropanoids and polyketides	Cinnamic acids and derivatives	Hydroxycinnamic acids and derivatives
0.971701	1.00762	0.02669	0.264	0.939251	pos	metab_6595	Dehydrozingerone	C11H12O3	C17840	HMDB0032591	1080-12-2		Dehydrozingerone	Phenylpropanoids and polyketides	Cinnamic acids and derivatives	Hydroxycinnamic acids and derivatives
0.926421	1.03381	0.03639	0.2869	0.942051	neg	metab_9721	2-O-(Z-p-Hydroxycinnamoyl)-(x)-glyceric acid	C12H12O6	-	HMDB0041195	154639-28-8		2-O-(Z-p-Hydroxycinnamoyl)-(x)-glyceric acid	Phenylpropanoids and polyketides	Cinnamic acids and derivatives	Hydroxycinnamic acids and derivatives
1.40444	1.52268	0.02358	0.252	1.18552	pos	metab_6317	Trans-2, 3, 4-Trimethoxycinnamate	C12H14O5	-	HMDB0011721	33130-03-9		Trans-2, 3, 4-Trimethoxycinnamate	Phenylpropanoids and polyketides	Cinnamic acids and derivatives	Hydroxycinnamic acids and derivatives
1.86562	1.96037	0.01513	0.221	1.20377	pos	metab_2888	Sinapinic acid-O-glucuronide isomer	C17H20O11	-	HMDB0060019	-		Sinapinic acid-O-glucuronide isomer	Phenylpropanoids and polyketides	Cinnamic acids and derivatives	Hydroxycinnamic acids and derivatives
1.93615	2.15801	0.00725	0.1635	1.24104	pos	metab_563	1,2-Diferuloylgentiobiose	C32H38O17	-	HMDB0301720	-		1,2-Diferuloylgentiobiose	Phenylpropanoids and polyketides	Cinnamic acids and derivatives	Hydroxycinnamic acids and derivatives
1.60247	1.78528	0.02053	0.2382	1.26451	neg	metab_10366	Isoferuloyl C1-glucuronide	C16H18O10	-	HMDB0041749	-		Isoferuloyl C1-glucuronide	Phenylpropanoids and polyketides	Cinnamic acids and derivatives	Hydroxycinnamic acids and derivatives
1.84479	1.9914	0.003565	0.1065	1.33236	neg	metab_10501	2'-(E)-Feruloyl-3-(arabinosylxylose)	C20H26O12	-	HMDB0030230	-		2'-(E)-Feruloyl-3-(arabinosylxylose)	Phenylpropanoids and polyketides	Cinnamic acids and derivatives	Hydroxycinnamic acids and derivatives
1.8316	2.06703	0.01727	0.2293	0.781671	pos	metab_5872	3-(1,1-Dimethylallyl)scopoletin 7-glucoside	C21H26O9	-	HMDB0032853	208333-72-6		3-(1,1-Dimethylallyl)scopoletin 7-glucoside	Phenylpropanoids and polyketides	Coumarins and derivatives	Coumarin glycosides
1.23861	1.38648	0.04253	0.3063	0.90723	pos	metab_5827	Fraxin	C16H18O10	C09266	HMDB0252486	524-30-1		Fraxin	Phenylpropanoids and polyketides	Coumarins and derivatives	Coumarin glycosides
0.961532	1.03022	0.02968	0.2751	0.949379	pos	metab_841	Aflatoxin G2a	C17H14O8	-	HMDB0030476	20421-10-7		Aflatoxin G2a	Phenylpropanoids and polyketides	Coumarins and derivatives	Furanocoumarins
1.39068	1.56869	0.0392	0.3	0.855837	pos	metab_6113	6-Methylcoumarin	C10H8O2	-	HMDB0032394;MJDBOTE0000447	92-48-8		6-Methylcoumarin	Phenylpropanoids and polyketides	Coumarins and derivatives	Not Available
1.24923	1.40525	0.03643	0.296	1.14257	pos	metab_3114	Scoparone	C11H10O4	C09311	HMDB0030818;MJDBOTE0001143	120-08-1		Scoparone	Phenylpropanoids and polyketides	Coumarins and derivatives	Not Available
1.74185	1.91059	0.01466	0.2069	0.77677	neg	metab_14808	Taxifolin 3-arabinoside	C20H20O11	-	HMDB0041418	-		Taxifolin 3-arabinoside	Phenylpropanoids and polyketides	Diarylheptanoids	Cyclic diarylheptanoids
1.35503	1.51255	0.03146	0.2763	1.18984	neg	metab_11695	Kuwanon J	C40H38O10	-	HMDB0030112	83709-26-6		Kuwanon J	Phenylpropanoids and polyketides	Diarylheptanoids	Linear diarylheptanoids
1.11421	1.24099	0.03351	0.2812	1.09532	neg	metab_15402	3-Hydroxyphloretin 2'-O-xylosyl-glucoside	C26H32O15	-	HMDB0301671	-		3-Hydroxyphloretin 2'-O-xylosyl-glucoside	Phenylpropanoids and polyketides	Flavonoids	Biflavonoids and polyflavonoids
1.52713	1.697	0.0367	0.2869	0.829964	neg	metab_14035	(+)-Gallocatechin	C15H14O7	C12127	LMPK12020002;HMDB0038365	970-73-0		(+)-Gallocatechin	Phenylpropanoids and polyketides	Flavonoids	Flavans
1.4675	1.65152	0.03554	0.2947	1.20985	pos	metab_394	Afzelechin 7-apioside	C20H22O9	-	HMDB0030824	114590-44-2		Afzelechin 7-apioside	Phenylpropanoids and polyketides	Flavonoids	Flavans
1.68396	1.89686	0.03355	0.2882	0.788819	pos	metab_5756	Myricetin	C15H10O8	C10107	HMDB0002755;LMPK12110001;MJDBOTE0000381	529-44-2		Myricetin	Phenylpropanoids and polyketides	Flavonoids	Flavones
1.11121	1.21261	0.02636	0.2609	0.91956	neg	metab_14727	Gancaonin P	C20H18O7	-	HMDB0038398;LMPK12112285	129145-54-6		Gancaonin P	Phenylpropanoids and polyketides	Flavonoids	Flavones
1.32078	1.50087	0.03159	0.2813	1.15339	pos	metab_1503	Rubraflavone B	C30H34O5	-	HMDB0030629;LMPK12110053	54835-68-6		Rubraflavone B	Phenylpropanoids and polyketides	Flavonoids	Flavones
2.21356	2.23836	0.001028	0.05933	0.77696	pos	metab_5930	6''-O-(3-Hydroxy-3-methylglutaroyl)astragalin	C27H28O15	-	HMDB0041129	157407-84-6		6''-O-(3-Hydroxy-3-methylglutaroyl)astragalin	Phenylpropanoids and polyketides	Flavonoids	Flavonoid glycosides
1.92809	1.78816	0.03274	0.2866	0.800626	pos	metab_165	Hesperetin 5-O-glucoside	C22H24O11	-	LMPK12140377;HMDB0037535	69651-80-5		Hesperetin 5-O-glucoside	Phenylpropanoids and polyketides	Flavonoids	Flavonoid glycosides
1.53935	1.72676	0.02876	0.2677	0.827026	neg	metab_15392	Carthamidin 6,7-diglucoside	C27H32O16	-	HMDB0040125	-		Carthamidin 6,7-diglucoside	Phenylpropanoids and polyketides	Flavonoids	Flavonoid glycosides
1.69487	1.82811	0.000831	0.05098	0.838437	pos	metab_6410	Awobanin	C36H37O19+	C08653	HMDB0038000;LMPK12010297	64615-55-0		Awobanin	Phenylpropanoids and polyketides	Flavonoids	Flavonoid glycosides
1.37709	1.52149	0.02278	0.2514	0.852282	pos	metab_5959	(2R,3R)-3,3',4',7-Tetrahydroxyflavanone 7-O-alpha-L-Rhamnopyranoside	C21H22O10	-	HMDB0040536	114728-43-7		(2R,3R)-3,3',4',7-Tetrahydroxyflavanone 7-O-alpha-L-Rhamnopyranoside	Phenylpropanoids and polyketides	Flavonoids	Flavonoid glycosides
1.2124	1.34845	0.01056	0.1785	0.897023	neg	metab_13571	Malvidin 3-(6-malonylglucoside) 5-glucoside	C32H37O20+	-	HMDB0038822	-		Malvidin 3-(6-malonylglucoside) 5-glucoside	Phenylpropanoids and polyketides	Flavonoids	Flavonoid glycosides
1.45386	1.36579	0.01998	0.2363	0.902692	neg	metab_16529	Isorhamnetin 3-O-[b-D-glucopyranosyl-(1->2)-a-L-rhamnopyranoside]	C28H32O16	-	HMDB0037085	-		Isorhamnetin 3-O-[b-D-glucopyranosyl-(1->2)-a-L-rhamnopyranoside]	Phenylpropanoids and polyketides	Flavonoids	Flavonoid glycosides
1.18868	1.32489	0.02071	0.2396	0.911831	neg	metab_13573	Rhamnazin 3-sophoroside	C29H34O17	-	HMDB0038235	259234-18-9		Rhamnazin 3-sophoroside	Phenylpropanoids and polyketides	Flavonoids	Flavonoid glycosides
1.01425	1.11641	0.03633	0.2869	0.924367	neg	metab_10995	Astilbin	C21H22O11	C17449	HMDB0033850;HMDB0242667;MJDBOTE0000979	29838-67-3		Astilbin	Phenylpropanoids and polyketides	Flavonoids	Flavonoid glycosides
1.10059	1.24379	0.017	0.2293	0.926941	pos	metab_868	Kaempferol 3-alpha-D-arabinopyranoside	C20H18O10	-	HMDB0301957	-		Kaempferol 3-alpha-D-arabinopyranoside	Phenylpropanoids and polyketides	Flavonoids	Flavonoid glycosides
1.17734	1.24621	0.003739	0.11	0.937431	neg	metab_11834	Tetramethylquercetin 3-rutinoside	C31H38O16	-	HMDB0039337	58528-03-3		Tetramethylquercetin 3-rutinoside	Phenylpropanoids and polyketides	Flavonoids	Flavonoid glycosides
1.11869	1.06612	0.007409	0.1651	0.94588	pos	metab_2881	Pinobanksin 5-[galactosyl-(1->4)-glucoside]	C27H32O15	C09826	HMDB0037506	91925-95-0		Pinobanksin 5-[galactosyl-(1->4)-glucoside]	Phenylpropanoids and polyketides	Flavonoids	Flavonoid glycosides
1.08471	1.19465	0.008874	0.1774	0.946479	pos	metab_3007	Rhamnazin 3-rutinoside	C29H34O16	C17441	HMDB0037467;LMPK12112634	64527-08-8		Rhamnazin 3-rutinoside	Phenylpropanoids and polyketides	Flavonoids	Flavonoid glycosides
0.917671	1.03964	0.04959	0.3226	0.949545	pos	metab_5124	2''-O-alpha-L-Rhamnosyl-6-C-fucosyl-3'-methoxyluteolin	C28H32O14	-	HMDB0301974	-		2''-O-alpha-L-Rhamnosyl-6-C-fucosyl-3'-methoxyluteolin	Phenylpropanoids and polyketides	Flavonoids	Flavonoid glycosides
1.10796	1.22265	0.03871	0.2998	1.07881	pos	metab_2063	3',8-Dimethoxyapigenin 7-glucoside	C23H24O12	-	HMDB0038825	135043-85-5		3',8-Dimethoxyapigenin 7-glucoside	Phenylpropanoids and polyketides	Flavonoids	Flavonoid glycosides
1.35851	1.35975	0.0127	0.193	1.09771	neg	metab_13679	5,7-Dihydroxy-6-methoxyflavone 5-rhamnoside	C22H22O9	-	HMDB0033098;LMPK12111091	163350-29-6		5,7-Dihydroxy-6-methoxyflavone 5-rhamnoside	Phenylpropanoids and polyketides	Flavonoids	Flavonoid glycosides
1.28957	1.40323	0.0008244	0.05098	1.10136	pos	metab_5809	Quercetin 3-O-xylosyl-rutinoside	C32H38O20	-	HMDB0301695	129235-39-8		Quercetin 3-O-xylosyl-rutinoside	Phenylpropanoids and polyketides	Flavonoids	Flavonoid glycosides
1.09902	1.21758	0.01239	0.2009	1.10802	pos	metab_3156	3',4',5'-Trimethoxytricetin 7-[rhamnosyl-(1->6)-glucoside]	C30H36O16	-	HMDB0035439	289915-88-4		3',4',5'-Trimethoxytricetin 7-[rhamnosyl-(1->6)-glucoside]	Phenylpropanoids and polyketides	Flavonoids	Flavonoid glycosides
1.68802	1.6157	0.04515	0.3148	1.22146	pos	metab_7153	Naringin dihydrochalcone	C27H34O14	C09789	HMDB0002927;HMDB0255461	10236-47-2		Naringin dihydrochalcone	Phenylpropanoids and polyketides	Flavonoids	Flavonoid glycosides
1.7198	1.84719	0.01162	0.1873	1.27742	neg	metab_14554	3',7-Dimethoxy-4',5,8-trihydroxyflavone 8-glucoside	C23H24O12	-	HMDB0040479	100997-33-9		3',7-Dimethoxy-4',5,8-trihydroxyflavone 8-glucoside	Phenylpropanoids and polyketides	Flavonoids	Flavonoid glycosides
2.18859	2.32084	0.005383	0.1324	1.41236	neg	metab_14710	6'''-Feruloylspinosin	C38H40O18	-	HMDB0247115	-		6'''-Feruloylspinosin	Phenylpropanoids and polyketides	Flavonoids	Flavonoid glycosides
2.28948	2.43351	0.005473	0.1336	1.4854	neg	metab_15170	3,4'-Dimethyquercetin 7-[alpha-L-arabinofuranosyl-(1->6)-glucoside]	C28H32O16	-	HMDB0301964	-		3,4'-Dimethyquercetin 7-[alpha-L-arabinofuranosyl-(1->6)-glucoside]	Phenylpropanoids and polyketides	Flavonoids	Flavonoid glycosides
0.968614	1.01069	0.001624	0.06867	0.947547	neg	metab_11427	Quercetin 3,7-Dimethyl Ether	C17H14O7	C01265	LMPK12112731;HMDB0029263	2068-02-02		Quercetin 3,7-Dimethyl Ether	Phenylpropanoids and polyketides	Flavonoids	O-methylated flavonoids
0.98294	1.00098	0.03801	0.2991	0.956274	pos	metab_5289	3,7-Dimethylquercetin	C17H14O7	C01265	HMDB0029263	2068-02-02		3,7-Dimethylquercetin	Phenylpropanoids and polyketides	Flavonoids	O-methylated flavonoids
1.21978	1.25943	0.04223	0.3062	1.09338	pos	metab_5142	Tamarixetin	C16H14O7	C10188	LMPK12110606;HMDB0002937	603-61-2		Tamarixetin	Phenylpropanoids and polyketides	Flavonoids	O-methylated flavonoids
1.0695	1.10317	0.01965	0.2407	0.928232	pos	metab_3197	Isocoumarin	C9H6O2	C02381	HMDB0253625;HMDB0038510	13410-15-6		Isocoumarin	Phenylpropanoids and polyketides	Isocoumarins and derivatives	Not Available
1.12226	1.22132	0.04147	0.304	0.895316	pos	metab_5503	Cyclokievitone	C20H18O6	C10207	HMDB0033983;LMPK12050493	74175-82-9		Cyclokievitone	Phenylpropanoids and polyketides	Isoflavonoids	Isoflavans
1.82475	2.03609	0.009518	0.1727	1.28665	neg	metab_13919	17-Aminogeldanamycin	C28H39N3O8	-	HMDB0259661	-		17-Aminogeldanamycin	Phenylpropanoids and polyketides	Macrolactams	Not Available
1.53824	1.72423	0.04377	0.3093	1.20913	pos	metab_756	2-Hydroxy-3-[(2-carboxyethyl)thio]-3-[2-(8-phenyloctyl)phenyl]propanoic acid	C26H34O5S	-	HMDB0245143	-		2-Hydroxy-3-[(2-carboxyethyl)thio]-3-[2-(8-phenyloctyl)phenyl]propanoic acid	Phenylpropanoids and polyketides	Phenylpropanoic acids	Not Available
2.07464	2.17475	0.005208	0.1345	1.29971	pos	metab_39	Dibenzo-P-dioxin	C21H26N2O6	C07732	HMDB0255966	262-12-4		Dibenzo-P-dioxin	Phenylpropanoids and polyketides	Stilbenes	Not Available
1.03478	1.15452	0.006627	0.1439	1.09012	neg	metab_16158	Trans-Resveratrol 3-O-glucuronide	C20H20O9	-	HMDB0041782	-		Trans-Resveratrol 3-O-glucuronide	Phenylpropanoids and polyketides	Stilbenes	Stilbene glycosides
1.68093	1.88399	0.01495	0.2089	1.17037	neg	metab_9913	Sucrose 1',4'-(4,4'-dihydroxy-3,3'-dimethoxy-b-truxinate)	C32H38O17	-	HMDB0036978	-		Sucrose 1',4'-(4,4'-dihydroxy-3,3'-dimethoxy-b-truxinate)	Phenylpropanoids and polyketides	Stilbenes	Stilbene glycosides
2.16476	2.42121	0.01854	0.2288	1.46942	neg	metab_15026	Cis-Resveratrol 4'-O-glucuronide	C20H20O9	-	HMDB0041713	-		Cis-Resveratrol 4'-O-glucuronide	Phenylpropanoids and polyketides	Stilbenes	Stilbene glycosides
1.489	1.56855	0.01148	0.196	1.1632	pos	metab_365	Pectolinarin	C29H34O15	-	HMDB0256193	-		Pectolinarin	Phenylpropanoids and polyketides	Tannins	Hydrolyzable tannins
1.4479	1.43839	0.008636	0.167	1.11686	neg	metab_16253	Methacycline	C22H22N2O8	C07654	PW_C009375;HMDB0015066	914-00-1		Methacycline	Phenylpropanoids and polyketides	Tetracyclines	Not Available
1.38878	1.55036	0.04895	0.3218	1.1807	pos	metab_2334	Doxycycline	C22H24N2O8	C06973	HMDB0014399;PW_C008796;HMDB0303043;LMPK07000001;MJDBOTE0001556	564-25-0		Doxycycline	Phenylpropanoids and polyketides	Tetracyclines	Not Available
2.86929	3.01079	1.67e-05	0.004181	1.65578	pos	metab_539	A-D-Xylopyranoside	C25H26O13	-
1.92662	2.12894	0.0256	0.2569	0.711129	neg	metab_11052	Curvulin	C12H14O5	-	-	-
1.87574	2.01623	0.001628	0.07716	0.754767	pos	metab_7237	P-Coumaraldehyde	C9H8O2	C05608	HMDB0040986	2538-87-6;20711-53-9		P-Coumaraldehyde	Phenylpropanoids and polyketides	Cinnamaldehydes	Not Available
2.02685	2.23922	0.01268	0.2033	0.758365	pos	metab_7417	Securinine	C13H15NO2	C10614	MJDBOTE0001267	5610-40-2
1.76454	1.83365	0.001212	0.0666	0.822516	pos	metab_5500	D-erythro-Sphingosine C-15	C15H31NO2	-	-	-
1.41593	1.59188	0.02186	0.2486	0.85359	pos	metab_2578	Vitexin 4''-O-Glucoside	C27H30O15	-	-	-
1.31812	1.41849	0.003334	0.1035	0.880397	neg	metab_13964	Irigenol	C15H10O8	-	-	-
1.4528	1.57383	0.008201	0.1699	0.889841	pos	metab_1298	MGDG(18:2/18:3)	C45H76O10	-	-	-
1.32174	1.49237	0.02322	0.252	0.893034	pos	metab_809	Gln Asp	C9H15N3O6	-	-	-
1.14002	1.21635	0.03175	0.2767	0.910303	neg	metab_14723	(+)-Pinoresinol	C20H22O6	C05366	-	487-36-5
1.09175	1.2135	0.005547	0.1398	0.917649	pos	metab_4295	1-Hexadecanoyl-sn-Glycero-3-Phosphoethanolamine	C21H44NO7P	-	HMDB0011503;LMGP02050002	53862-35-4		1-Hexadecanoyl-sn-Glycero-3-Phosphoethanolamine	Lipids and lipid-like molecules	Glycerophospholipids	Glycerophosphoethanolamines
1.1949	1.22373	0.001384	0.07022	0.932919	pos	metab_297	ETHYL SYRINGATE	C11H14O5	-	-	-
1.04736	1.17459	0.006989	0.1599	0.936324	pos	metab_5497	Pro Ile Gly	C13H23N3O4	-	-	-
1.03618	1.07753	0.01697	0.2207	0.938958	neg	metab_13005	2-Dodecoxyethyl Hydrogen Sulfate	C14H30O5S	-	-	-
1.10943	1.20522	0.008203	0.1622	0.942478	neg	metab_9769	Demethoxycentaureidin 7-O-Rutinoside	C29H34O16	-	-	-
1.03339	1.15802	0.04393	0.3043	1.05909	neg	metab_15097	Isoschaftoside	C26H28O14	-	LMPK12110243	-			Polyketides	Flavonoids	Flavones and Flavonols
1.28104	1.16477	0.02142	0.2467	1.08575	pos	metab_2234	5-Amino-2-methylbenzenesulfonic acid	C7H9NO3S	-	-	-
1.0514	1.12028	0.04151	0.304	1.08897	pos	metab_6312	Isoscopoletin	C10H8O4	C18079	-	776-86-3
1.18476	1.23439	0.02323	0.252	1.09169	pos	metab_312	3-Hydroxybenzaldehyde	C7H6O2	C03067	-	100-83-4
1.14371	1.19157	0.02676	0.2628	1.10196	neg	metab_11253	Chrysin 6-C-glucoside-8-C-alpha-L-arabinopyranoside	C26H28O13	-	LMPK12110138	-			Polyketides	Flavonoids	Flavones and Flavonols
1.36683	1.50831	0.02057	0.2384	1.10844	neg	metab_9319	3-(Benzoyloxy)-2-Hydroxypropyl Beta-D-Glucopyranosiduronic Acid	C16H20O10	-	-	-
1.47779	1.33635	0.02453	0.2558	1.116	pos	metab_1530	1-[(4-chlorophenyl)methyl]-3-[[1-(hydroxymethyl)cyclopropyl]methyl]urea	C13H17ClN2O2	-	-	-
1.61706	1.79936	0.01349	0.199	1.13791	neg	metab_9526	3-(Benzoyloxy)-2-hydroxypropyl ?-D-glucopyranosiduronic acid	C16H20O10	-	-	-
1.68614	1.90334	0.02108	0.2453	1.2368	pos	metab_6003	[(2E,6E)-1-Oxo-8-Hydroxy-2,6-Dimethylocta-2,6-Dien-1-yl]beta-D-Glucopyranoside	C16H26O8	-	-	-
1.73238	1.89337	0.01526	0.2213	1.2813	pos	metab_5762	2-cyclohexyl-N-(2-ethyl-[1,2,4]triazolo[1,5-a]pyridin-8-yl)acetamide	C16H22N4O	-	-	-
1.74655	1.94819	0.02357	0.251	1.34257	neg	metab_2689	(2R,3R,4R,5R)-2-Amino-4,5,6-trihydroxy-3-[(2R)-1-oxopropan-2-yl]oxyhexanal	C9H17NO6	-	HMDB0255309	-			Organic oxygen compounds	Organooxygen compounds	Carbohydrates and carbohydrate conjugates
1.82154	2.03318	0.04518	0.3081	1.35141	neg	metab_15381	Cis-and trans-Ethyl 2,4-dimethyl-1,3-dioxolane-2-acetate	C9H16O4	-	-	-
2.29257	2.48393	0.0005631	0.03859	1.46499	neg	metab_11743	(R)-Angolensin	C16H16O4	-	-	-

## Sheet: DAMs-WK2
Vip_plsda	Vip_oplsda	P_value	fdr	FC	metab_id	Metabolite	Formula	KEGG Compound ID	hmdb_id	CAS ID	combination	supper Class
1.57599	1.6069	0.01931	0.3372	1.08745	metab_15410	(-)-2-Difluoromethylornithine	C6H12F2N2O2	C07997	HMDB0242197	-	R405_WK1 & R405_WK2 & R391_WK1 & R391_WK2	Organic acids and derivatives
2.15296	2.13887	0.002275	0.1242	0.854016	metab_5718	(-)-Olivil	C20H24O7	-	HMDB0301811	2955-23-9	R405_WK1 & R405_WK2 & R391_WK1 & R391_WK2	Lignans, neolignans and related compounds
2.6069	2.61828	0.001258	0.09574	1.25262	metab_1817	(+/-)-threo-1-(p-Hydroxyphenyl)propylene glycol 4'-glucoside	C15H22O8	-	HMDB0033068	-	R405_WK1 & R405_WK2 & R391_WK1 & R391_WK2	Organic oxygen compounds
2.69814	2.67972	0.0009257	0.08141	1.19534	metab_6092	(1R)-Hydroxy-(2R)-glutathionyl-1,2-dihydronaphthalene	C20H25N3O7S	C14791	HMDB0060300	-	R405_WK1 & R405_WK2 & R391_WK1 & R391_WK2	Organic acids and derivatives
1.96893	1.97884	0.002487	0.1094	1.12403	metab_11413	(1R,6R)-6-hydroxy-2-succinylcyclohexa-2,4-diene-1-carboxylate	C11H12O6	C05817	HMDB0303951	-	R405_WK1 & R405_WK2 & R391_WK1 & R391_WK2	Organic acids and derivatives
2.03008	2.0368	0.01329	0.2649	1.17326	metab_2689	(2R,3R,4R,5R)-2-Amino-4,5,6-trihydroxy-3-[(2R)-1-oxopropan-2-yl]oxyhexanal	C9H17NO6	-	HMDB0255309	-	R405_WK1 & R405_WK2 & R391_WK1 & R391_WK2	Organic oxygen compounds
2.19794	2.19613	0.01736	0.2959	0.854542	metab_538	(2RS,5RS)-(E)-2-(2-Phenylethenyl)-1,3-dioxan-5-ol	C12H14O3	-	HMDB0031973	87562-73-0	R405_WK1 & R405_WK2 & R391_WK1 & R391_WK2	Benzenoids
1.32656	1.36242	0.0406	0.4832	0.934656	metab_13867	(3S,5R,6S,7E,9x)-7-Megastigmene-3,6,9-triol 9-glucoside	C19H34O8	-	LMFA13010057;HMDB0041176	-	R405_WK1 & R405_WK2 & R391_WK1 & R391_WK2	Lipids and lipid-like molecules
2.36131	2.34323	0.001558	0.1063	1.15524	metab_5513	(7E,7'R,8'R)-e-Viniferin 3',5'-diglucoside	C40H42O16	-	HMDB0036321	-	R405_WK1 & R405_WK2 & R391_WK1 & R391_WK2	Phenylpropanoids and polyketides
3.13056	3.14563	0.007149	0.2089	0.682612	metab_10910	(7'R,8'R)-4,7'-Epoxy-3'-methoxy-4',5,9,9'-lignanetetrol 9'-glucoside	C25H32O11	-	HMDB0038710	-	R405_WK1 & R405_WK2 & R391_WK1 & R391_WK2	Phenylpropanoids and polyketides
1.96743	1.98782	0.02114	0.3228	1.13758	metab_5425	(9Z,11E,13S,15Z)-13-Hydroxyoctadeca-9,11,15-trienoic acid	C18H30O3	C16316	HMDB0244523	-	R405_WK1 & R405_WK2 & R391_WK1 & R391_WK2	Lipids and lipid-like molecules
3.16047	3.15296	0.0001515	0.01853	1.44324	metab_11743	(R)-Angolensin	C16H16O4	-	-	-	R405_WK1 & R405_WK2 & R391_WK1 & R391_WK2
2.06972	2.12366	0.02218	0.3635	1.21243	metab_15861	(R)-Menthone 8-thioacetate	C12H20O2S	-	HMDB0303595	-	R405_WK1 & R405_WK2 & R391_WK1 & R391_WK2	Lipids and lipid-like molecules
1.7334	1.74342	0.02502	0.3487	1.11736	metab_2850	(S)-(-)-Perillyl alcohol	C10H16O	C02452	HMDB0003634	536-59-4	R405_WK1 & R405_WK2 & R391_WK1 & R391_WK2	Lipids and lipid-like molecules
1.15995	1.16911	0.02591	0.3857	1.05811	metab_15941	(S)-2,3-Dihydro-7-hydroxy-2-methyl-4-oxo-4H-1-benzopyran-5-acetic acid	C12H12O5	-	HMDB0040407	94356-37-3	R405_WK1 & R405_WK2 & R391_WK1 & R391_WK2	Organoheterocyclic compounds
1.17218	1.19809	0.01579	0.289	1.04712	metab_1976	(S)-2-Acetolactate	C5H8O4	C06010	LMFA01050460;HMDB0006855	71698-08-3	R405_WK1 & R405_WK2 & R391_WK1 & R391_WK2	Organic acids and derivatives
1.70806	1.73932	0.03089	0.3827	1.08724	metab_1640	(S)-Batatic acid	C10H12O4	-	HMDB0035721	-	R405_WK1 & R405_WK2 & R391_WK1 & R391_WK2	Lipids and lipid-like molecules
2.22619	2.25451	0.01693	0.3213	0.821552	metab_11172	(S)-Mandelic acid O-beta-D-Glucopyranoside	C14H18O8	-	HMDB0038335	-	R405_WK1 & R405_WK2 & R391_WK1 & R391_WK2	Organic oxygen compounds
1.78456	1.81886	0.03798	0.463	1.12032	metab_11099	(S)-Methylmalonic acid semialdehyde	C4H6O3	C06002	HMDB0002217;LMFA01060190;PW_C001500	99043-16-0	R405_WK1 & R405_WK2 & R391_WK1 & R391_WK2	Organic oxygen compounds
1.38209	1.38226	0.02098	0.3228	1.0708	metab_6825	(S)-Oleuropeic acid	C10H16O3	-	HMDB0036998	5027-76-9	R405_WK1 & R405_WK2 & R391_WK1 & R391_WK2	Lipids and lipid-like molecules
1.81949	1.84333	0.006974	0.2059	0.905368	metab_5917	(Z)-10-Hydroxy-8-decene-4,6-diynoic acid	C10H10O3	-	HMDB0031055	51193-97-6	R405_WK1 & R405_WK2 & R391_WK1 & R391_WK2	Lipids and lipid-like molecules
1.32529	1.32652	0.005466	0.1849	0.950376	metab_15987	(Z)-2-Methyl-2-butene-1,4-diol 4-O-beta-D-Glucopyranoside	C11H20O7	-	HMDB0041187	-	R405_WK1 & R405_WK2 & R391_WK1 & R391_WK2	Lipids and lipid-like molecules
1.01341	1.01138	0.03329	0.4344	1.03567	metab_13864	(Z)-Resveratrol 3,4'-diglucoside	C26H32O13	-	HMDB0039910	-	R405_WK1 & R405_WK2 & R391_WK1 & R391_WK2	Phenylpropanoids and polyketides
2.18855	2.22882	0.03103	0.3829	1.1936	metab_6003	[(2E,6E)-1-Oxo-8-Hydroxy-2,6-Dimethylocta-2,6-Dien-1-yl]beta-D-Glucopyranoside	C16H26O8	-	-	-	R405_WK1 & R405_WK2 & R391_WK1 & R391_WK2
1.06972	1.06212	0.02949	0.3796	0.96464	metab_1302	1-(cis-13-Docosenoyl)-rac-glycerol	C25H48O4	-	HMDB0254855	-	R405_WK1 & R405_WK2 & R391_WK1 & R391_WK2	Lipids and lipid-like molecules
2.60432	2.58285	0.001195	0.09357	1.18313	metab_563	1,2-Diferuloylgentiobiose	C32H38O17	-	HMDB0301720	-	R405_WK1 & R405_WK2 & R391_WK1 & R391_WK2	Phenylpropanoids and polyketides
1.74933	1.77888	0.002572	0.1304	0.911163	metab_2703	1,2-Dihydroxy-3,4-epoxy-1,2,3,4-tetrahydronaphthalene	C10H10O3	C14784	HMDB0062273	75947-54-5	R405_WK1 & R405_WK2 & R391_WK1 & R391_WK2	Benzenoids
1.33821	1.33719	0.005662	0.1868	0.939144	metab_16735	1,3-Benzodioxole-5,6-diamine	C7H8N2O2	-	HMDB0244157	-	R405_WK1 & R405_WK2 & R391_WK1 & R391_WK2	Organoheterocyclic compounds
1.24614	1.25922	0.005743	0.1879	1.05481	metab_13866	10,11-dihydro-20-trihydroxy-leukotriene B4	C20H34O7	-	LMFA03020044;HMDB0012503	-	R405_WK1 & R405_WK2 & R391_WK1 & R391_WK2	Lipids and lipid-like molecules
2.68898	2.67853	0.0002385	0.02434	0.734096	metab_14654	10-Acetoxyoleuropein	C27H34O15	-	HMDB0035216	-	R405_WK1 & R391_WK1 & R391_WK2	Hydrocarbon derivatives
1.3723	1.38117	0.03693	0.414	0.935788	metab_5765	10-Hydroxy-2-oxabicyclo[6.2.2]dodeca-1(10),8,11-trien-3-one	C11H12O3	-	HMDB0255348	-	R405_WK1 & R405_WK2 & R391_WK1 & R391_WK2	Benzenoids
1.52319	1.55106	0.0235	0.3409	0.932523	metab_1168	13(S)-HpODE	C18H32O4	C04717	HMDB0003871	33964-75-9	R405_WK1 & R405_WK2 & R391_WK1 & R391_WK2	Lipids and lipid-like molecules
2.56029	2.55093	0.0134	0.2936	0.793388	metab_15924	15-Hydroxyleptocarpin	C20H26O7	-	HMDB0036694	121541-07-9	R405_WK1 & R405_WK2 & R391_WK1 & R391_WK2	Lipids and lipid-like molecules
3.07945	3.0911	3.28e-06	0.004529	0.72138	metab_6219	16,17-Dihydro-16alpha,17-dihydroxygibberellin A4 17-glucoside	C25H36O12	-	HMDB0040647	159858-83-0	R391_WK1 & R391_WK2	Lipids and lipid-like molecules
1.19179	1.17795	0.01502	0.2823	0.958025	metab_278	17(18)-EpETE	C20H30O3	C13843	LMFA03000004	-	R405_WK1 & R405_WK2 & R391_WK1 & R391_WK2
1.44124	1.4316	0.005832	0.1932	1.07386	metab_773	17-Hydroxylinolenic acid	C18H30O3	C16346	HMDB0011108	-	R405_WK1 & R405_WK2 & R391_WK1 & R391_WK2	Lipids and lipid-like molecules
1.8331	1.85425	0.002531	0.1301	0.90477	metab_2670	19-Monoacetyl cincassiol A	C21H30O8	-	HMDB0302510	-	R405_WK1 & R405_WK2 & R391_WK1 & R391_WK2	Lipids and lipid-like molecules
1.84342	1.8135	0.03066	0.3821	1.13699	metab_2735	1-beta-D-Arabinofuranosyl-5-fluorocytosine	C9H12FN3O5	-	HMDB0246793	-	R405_WK1 & R405_WK2 & R391_WK1 & R391_WK2	Nucleosides, nucleotides, and analogues
1.58834	1.5767	0.01362	0.2664	1.0866	metab_4295	1-Hexadecanoyl-sn-Glycero-3-Phosphoethanolamine	C21H44NO7P	-	HMDB0011503;LMGP02050002	53862-35-4	R405_WK1 & R405_WK2 & R391_WK1 & R391_WK2	Lipids and lipid-like molecules
1.00797	1.03844	0.02114	0.3228	0.963514	metab_190	1H-Indene-1,2(3H)-dione	C9H6O2	-	HMDB0244733	-	R405_WK1 & R405_WK2 & R391_WK1 & R391_WK2	Benzenoids
1.49287	1.53447	0.01814	0.3026	1.07191	metab_32	1-O-Sinapoylglucose	C17H22O10	-	HMDB0041175	-	R405_WK1 & R405_WK2 & R391_WK1 & R391_WK2	Phenylpropanoids and polyketides
1.11528	1.12429	0.02335	0.3409	1.04322	metab_263	2-(3-Hydroxyphenyl)ethanol 1'-glucoside	C14H20O7	-	HMDB0038332	-	R405_WK1 & R405_WK2 & R391_WK1 & R391_WK2	Organic oxygen compounds
1.86538	1.84403	0.01012	0.2514	0.890744	metab_16757	2,2-Difluoro-n-(2-hydroxyethyl)-3-(2-nitro-1h-imidazol-1-yl)propanamide	C8H10F2N4O4	-	HMDB0253829	-	R391_WK1 & R391_WK2	Organic nitrogen compounds
1.92643	1.92235	0.03004	0.3818	0.88385	metab_560	2,3-Dihydro-6-methoxy-2,2-dimethyl-4H-1-benzopyran-4-one	C12H14O3	-	HMDB0041410	13229-59-9	R405_WK1 & R405_WK2 & R391_WK1 & R391_WK2	Organoheterocyclic compounds
1.41487	1.43824	0.03892	0.4701	1.07455	metab_10192	2,5-Dioxopyrrolidin-1-yl 2-(acetylthio)acetate	C8H9NO5S	-	HMDB0247382	-	R405_WK1 & R405_WK2 & R391_WK1 & R391_WK2	Organoheterocyclic compounds
1.66965	1.67286	8.79e-05	0.01338	0.892252	metab_15883	2,6-Dimethoxy-1,4-benzoquinone	C8H8O4	C10331	HMDB0029673	530-55-2	R405_WK1 & R405_WK2 & R391_WK1 & R391_WK2	Organic oxygen compounds
1.21025	1.22111	0.01372	0.2664	1.04145	metab_8132	2-Amino-2-methyl-1-propanol	C4H11NO	-	HMDB0244974	-	R405_WK1 & R405_WK2 & R391_WK1 & R391_WK2	Organic nitrogen compounds
1.88252	1.91654	0.01191	0.2753	1.13366	metab_10338	2-Amino-3-carboxymuconic acid semialdehyde	C7H7NO5	C04409	PW_C001026;HMDB0001330	16597-19-6;16597-58-3	R405_WK1 & R405_WK2 & R391_WK1 & R391_WK2	Organic acids and derivatives
2.61425	2.64742	0.001275	0.07205	0.748876	metab_15305	2-Amino-5-phosphonopentanoic acid	C5H12NO5P	C13734	HMDB0247376	-	R405_WK1 & R391_WK1 & R391_WK2	Organic acids and derivatives
1.14075	1.15111	0.01095	0.2459	1.03626	metab_8044	2-Aminobutan-1-ol	C4H11NO	-	HMDB0245012	-	R405_WK1 & R405_WK2 & R391_WK1 & R391_WK2	Organic nitrogen compounds
1.74062	1.70521	0.01644	0.3171	0.891225	metab_16734	2-Aminomuconic acid	C6H7NO4	C02220	HMDB0001241	4548-99-6	R405_WK1 & R405_WK2 & R391_WK1 & R391_WK2	Organic acids and derivatives
2.22206	2.27952	0.0305	0.3821	1.23765	metab_5762	2-cyclohexyl-N-(2-ethyl-[1,2,4]triazolo[1,5-a]pyridin-8-yl)acetamide	C16H22N4O	-	-	-	R405_WK1 & R405_WK2
2.67478	2.6471	0.003917	0.1597	1.25581	metab_5152	2-Feruloyl-1,2'-disinapoylgentiobiose	C44H50O22	-	HMDB0030336	-	R405_WK1 & R405_WK2 & R391_WK1 & R391_WK2	Phenylpropanoids and polyketides
1.78819	1.76784	0.002923	0.1377	1.10141	metab_756	2-Hydroxy-3-[(2-carboxyethyl)thio]-3-[2-(8-phenyloctyl)phenyl]propanoic acid	C26H34O5S	-	HMDB0245143	-	R405_WK1 & R405_WK2 & R391_WK1 & R391_WK2	Phenylpropanoids and polyketides
3.62788	3.63416	2.12e-07	0.000562	1.7652	metab_10960	2-Hydroxybenzaldehyde O-[xylosyl-(1->6)-glucoside]	C18H24O11	-	HMDB0034157	14907-56-3	R405_WK1 & R405_WK2 & R391_WK1	Organic oxygen compounds
1.53433	1.51525	0.00507	0.1778	1.10789	metab_2436	2-Methoxy-1,4-benzoquinone	C7H6O3	-	HMDB0032576	2880-58-2	R405_WK1 & R405_WK2 & R391_WK1 & R391_WK2	Organic oxygen compounds
1.12619	1.14326	0.03319	0.4344	1.05531	metab_11742	2-Methoxy-5-nitrophenol	C7H7NO4	C17385	-	636-93-1	R405_WK1 & R405_WK2 & R391_WK1 & R391_WK2
1.43226	1.45456	0.00828	0.217	1.06629	metab_2213	2-Methylidene-4-(oxiran-2-yl)butanoic Acid	C7H10O3	-	HMDB0257753	-	R405_WK1 & R405_WK2 & R391_WK1 & R391_WK2	Lipids and lipid-like molecules
1.39983	1.43266	0.006674	0.2009	1.05802	metab_179	2-Naphthylamine	C10H9N	C02227	HMDB0041802	91-59-8	R405_WK1 & R405_WK2 & R391_WK1 & R391_WK2	Benzenoids
2.44857	2.44879	0.0008628	0.05901	1.21452	metab_14909	2-Nitrophenol	C6H5NO3	C01988	HMDB0245260	88-75-5	R405_WK1 & R405_WK2 & R391_WK1 & R391_WK2	Benzenoids
1.25765	1.22884	0.03471	0.4454	1.06271	metab_16216	2-O-(4-O-Methyl-a-D-glucopyranuronosyl)-D-xylose	C12H20O11	-	HMDB0029917	7382-52-7	R405_WK1 & R405_WK2 & R391_WK1 & R391_WK2	Organic oxygen compounds
2.04622	2.07422	0.01187	0.2553	1.137	metab_2811	2-O-alpha-D-Galactopyranosyl-1-deoxynojirimycin	C12H23NO9	-	HMDB0041337	155168-05-1	R405_WK1 & R405_WK2 & R391_WK1 & R391_WK2	Organic oxygen compounds
1.7838	1.80484	0.00755	0.2166	1.12575	metab_10524	2-O-Benzoyl-D-glucose	C13H16O7	-	HMDB0034618	63029-01-6	R405_WK1 & R405_WK2 & R391_WK1 & R391_WK2	Organic oxygen compounds
3.0773	3.09202	0.0002916	0.02862	1.33253	metab_10640	2-O-p-Coumaroyl-D-glucose	C15H18O8	-	HMDB0039167	110351-44-5	R405_WK1 & R405_WK2 & R391_WK2	Phenylpropanoids and polyketides
2.81968	2.80928	0.009519	0.2452	1.35098	metab_11196	2-Oxo-4-hydroxy-4-carboxy-5-ureidoimidazoline	C5H6N4O5	C12248	HMDB0301917;HMDB0059663	1320343-65-4	R405_WK1 & R405_WK2 & R391_WK1 & R391_WK2	Organic acids and derivatives
1.48166	1.50863	0.02127	0.3228	1.07288	metab_6469	2-Phenylacetamide	C8H9NO	C02505	HMDB0010715	103-81-1	R405_WK1 & R405_WK2 & R391_WK1 & R391_WK2	Benzenoids
2.32624	2.35939	0.008259	0.217	0.840745	metab_5872	3-(1,1-Dimethylallyl)scopoletin 7-glucoside	C21H26O9	-	HMDB0032853	208333-72-6	R405_WK1 & R405_WK2 & R391_WK1 & R391_WK2	Phenylpropanoids and polyketides
1.90679	1.90864	0.01591	0.289	0.87708	metab_6186	3-(5-Methoxy-4-oxocyclohex-2-en-1-yl)prop-2-enoic acid	C10H12O4	-	HMDB0255409	-	R405_WK1 & R405_WK2 & R391_WK1 & R391_WK2	Organic oxygen compounds
1.70886	1.74371	0.03442	0.4442	1.07583	metab_9526	3-(Benzoyloxy)-2-hydroxypropyl ?-D-glucopyranosiduronic acid	C16H20O10	-	-	-	R405_WK1 & R405_WK2 & R391_WK1 & R391_WK2
2.51454	2.55483	0.004776	0.1743	1.25937	metab_3156	3',4',5'-Trimethoxytricetin 7-[rhamnosyl-(1->6)-glucoside]	C30H36O16	-	HMDB0035439	289915-88-4	R405_WK1 & R405_WK2	Phenylpropanoids and polyketides
3.47318	3.43378	0.006563	0.2025	1.51559	metab_15170	3,4'-Dimethyquercetin 7-[alpha-L-arabinofuranosyl-(1->6)-glucoside]	C28H32O16	-	HMDB0301964	-	R405_WK1 & R405_WK2 & R391_WK2	Phenylpropanoids and polyketides
1.91358	1.94083	0.02354	0.3409	1.13063	metab_5046	3,4-Di-O-caffeoylquinic acid	C25H24O12	C10468	HMDB0030707;HMDB0253617;HMDB0030705	57378-72-0;14534-61-3	R405_WK1 & R405_WK2 & R391_WK1 & R391_WK2	Organic oxygen compounds
2.82413	2.84119	0.00192	0.09251	1.34139	metab_14554	3',7-Dimethoxy-4',5,8-trihydroxyflavone 8-glucoside	C23H24O12	-	HMDB0040479	100997-33-9	R405_WK1 & R405_WK2	Phenylpropanoids and polyketides
1.51518	1.54663	0.03244	0.3902	1.07022	metab_2063	3',8-Dimethoxyapigenin 7-glucoside	C23H24O12	-	HMDB0038825	135043-85-5	R405_WK1 & R405_WK2 & R391_WK1 & R391_WK2	Phenylpropanoids and polyketides
1.88053	1.90833	0.01371	0.2664	0.881535	metab_2969	3-Furanmethanol glucoside	C11H16O7	-	HMDB0032924	86425-28-7	R405_WK1 & R405_WK2 & R391_WK1 & R391_WK2	Organic oxygen compounds
1.10358	1.11801	0.01173	0.2742	0.961747	metab_16434	3-Hydroxy-3-methylglutarate	C6H10O5	C03761	HMDB0000355	503-49-1	R405_WK1 & R405_WK2 & R391_WK1 & R391_WK2	Lipids and lipid-like molecules
2.03801	2.10526	0.04545	0.5109	0.809524	metab_10255	3-Hydroxy-4,5-dimethyl-2(5H)-furanone	C6H8O3	-	HMDB0031306	28664-35-9	R405_WK1 & R405_WK2 & R391_WK1 & R391_WK2	Organoheterocyclic compounds
1.2598	1.2908	0.03912	0.4247	1.05551	metab_312	3-Hydroxybenzaldehyde	C7H6O2	C03067	-	100-83-4	R405_WK1 & R405_WK2 & R391_WK1 & R391_WK2
1.21118	1.22071	0.03684	0.414	0.947531	metab_7895	3-Hydroxyvaleric acid	C5H10O3	-	HMDB0000531	10237-77-1	R405_WK1 & R405_WK2 & R391_WK1 & R391_WK2	Lipids and lipid-like molecules
1.54704	1.56185	0.03139	0.4193	1.09093	metab_12094	3-Methoxyanthranilate	C8H9NO3	C05831	HMDB0060374	-	R405_WK1 & R405_WK2 & R391_WK1 & R391_WK2	Benzenoids
2.19349	2.20698	0.002101	0.1179	0.845231	metab_6246	3-Methyl-1-(2,4,6-trihydroxyphenyl)-1-butanone	C11H14O4	C07350	HMDB0033798	26103-97-9	R405_WK1 & R405_WK2 & R391_WK1 & R391_WK2	Organic oxygen compounds
1.46768	1.49422	0.01993	0.3209	1.07695	metab_7540	3-Methyl-1-phenyl-1-butanone	C11H14O	-	-	-	R405_WK1 & R405_WK2 & R391_WK1 & R391_WK2
2.24285	2.23846	0.01491	0.307	0.801298	metab_14950	3-Methyl-3-butenyl apiosyl-(1->6)-glucoside	C16H28O10	-	HMDB0031954	198832-72-3	R405_WK1 & R405_WK2 & R391_WK1 & R391_WK2	Lipids and lipid-like molecules
1.41761	1.41073	0.04291	0.4475	0.936004	metab_2944	3-O-Caffeoylshikimic acid	C16H16O8	-	HMDB0030654	6082-44-6	R405_WK1 & R405_WK2 & R391_WK1 & R391_WK2	Phenylpropanoids and polyketides
2.01749	2.01552	0.0253	0.3513	0.884026	metab_625	3-O-Methylniveusin A	C21H28O8	-	HMDB0039084	-	R405_WK1 & R405_WK2 & R391_WK1 & R391_WK2	Lipids and lipid-like molecules
1.36801	1.36541	0.003154	0.1445	1.06703	metab_6559	3-Oxohexanoic acid	C6H10O3	C02122	HMDB0010717;PW_C006725	4380-91-0	R405_WK1 & R405_WK2 & R391_WK1 & R391_WK2	Organic acids and derivatives
2.79657	2.82132	0.002039	0.1179	0.796275	metab_5476	3'-Sialyllactosamine	C23H40N2O18	-	HMDB0006607	126151-66-4	R405_WK1 & R405_WK2 & R391_WK1 & R391_WK2	Organic oxygen compounds
2.26533	2.32592	0.02517	0.3806	0.801857	metab_15754	3'-Sialyllactose	C23H39NO19	-	HMDB0000825	35890-38-1	R405_WK1 & R405_WK2 & R391_WK1 & R391_WK2	Organic oxygen compounds
1.81024	1.81271	0.01227	0.2811	0.873983	metab_13235	4,7,10,13-Hexadecatetraenoic acid	C16H26O2	-	HMDB0253125;HMDB0246620;LMFA01030702	-	R405_WK1 & R405_WK2 & R391_WK1 & R391_WK2	Lipids and lipid-like molecules
1.45561	1.42964	0.04246	0.4452	0.909568	metab_7775	4-Hydroxy-2,2,6,6-tetramethylpiperidine-1-oxyl	C9H19NO2	-	HMDB0258807	-	R405_WK1 & R405_WK2 & R391_WK1 & R391_WK2	Organoheterocyclic compounds
1.72441	1.75348	0.0265	0.3573	0.902026	metab_172	4-Hydroxy-3-(2-hydroxyethyl)acetophenone 4-glucoside	C16H22O8	-	HMDB0037552	-	R405_WK1 & R405_WK2 & R391_WK1 & R391_WK2	Organic oxygen compounds
1.49894	1.51106	0.01489	0.2812	0.921926	metab_5730	4-Hydroxy-6-methyl-3-(1-oxobutyl)-2H-pyran-2-one	C10H12O4	-	HMDB0040637	22073-85-4	R405_WK1 & R405_WK2 & R391_WK1 & R391_WK2	Organic oxygen compounds
1.88738	1.91852	0.009511	0.2452	1.1399	metab_15687	4-Hydroxybenzoyl glucose	C13H16O8	-	HMDB0303022	-	R405_WK1 & R405_WK2 & R391_WK1 & R391_WK2	Organic oxygen compounds
3.15562	3.15986	0.000131	0.0168	0.729386	metab_10969	4-Hydroxymandelic Acid	C8H8O4	C11527	HMDB0000822	1198-84-1	R405_WK1 & R405_WK2 & R391_WK1 & R391_WK2	Benzenoids
1.68666	1.69884	0.004514	0.1693	0.918332	metab_2631	4-Methoxybenzyl glucoside	C14H20O7	-	HMDB0041405	81381-72-8	R405_WK1 & R405_WK2 & R391_WK1 & R391_WK2	Organic oxygen compounds
1.01859	1.03772	0.03048	0.3821	0.960625	metab_2687	4-Methoxycinnamic Acid	C10H10O3	-	HMDB0246971;HMDB0002040	943-89-5	R405_WK1 & R405_WK2 & R391_WK1 & R391_WK2	Phenylpropanoids and polyketides
1.7639	1.76369	0.01024	0.2531	1.13495	metab_11286	4-Nitrocatechol	C6H5NO4	C02235	HMDB0002916	3316-09-04	R405_WK1 & R405_WK2 & R391_WK1 & R391_WK2	Benzenoids
1.40264	1.39088	0.005823	0.1888	1.05516	metab_17547	4-Nitrophenol	C6H5NO3	C00870	HMDB0041950;HMDB0001232;MJDBOTE0000622	98-95-3;100-02-7	R405_WK1 & R405_WK2 & R391_WK1 & R391_WK2	Benzenoids
1.36157	1.36782	0.002258	0.1014	0.948829	metab_11133	4-O-(4-O-Methyl-alpha-D-glucopyranuronosyl)-L-arabinose	C12H20O11	-	HMDB0039725	-	R405_WK1 & R405_WK2 & R391_WK1 & R391_WK2	Organic oxygen compounds
1.03617	1.06794	0.03298	0.4326	1.0467	metab_16432	4-O-Methylgallic acid	C8H8O5	-	HMDB0013198	-	R405_WK1 & R405_WK2 & R391_WK1 & R391_WK2	Benzenoids
2.21566	2.20414	0.0006407	0.04622	1.1557	metab_10024	4'-Thiothymidine	C10H14N2O4S	-	HMDB0246637	-	R405_WK1 & R405_WK2 & R391_WK1 & R391_WK2	Nucleosides, nucleotides, and analogues
3.79951	3.81494	0.002852	0.1173	0.57148	metab_15877	5-(3',4',5'-Trihydroxyphenyl)-gamma-valerolactone-4'-O-glucuronide	C17H20O11	-	HMDB0059986	-	R405_WK1 & R391_WK1 & R391_WK2	Organic oxygen compounds
2.05119	2.06892	0.01603	0.289	0.86652	metab_515	5''-(4-Hydroxy-(E)-cinnamoyl) alpha-L-arabinofuranosyl-(1->3)-beta-D-xylopyranosyl-(1->4)-D-xylopyranoside	C24H32O15	-	HMDB0041489	102254-69-3	R405_WK1 & R405_WK2 & R391_WK1 & R391_WK2	Organic oxygen compounds
1.55034	1.53259	0.00737	0.2145	0.922685	metab_10871	5-(delta-Carboxybutyl)homocysteine	C8H15NO4S	-	HMDB0246764	-	R391_WK1 & R391_WK2	Organic acids and derivatives
1.31302	1.32203	0.02702	0.3919	1.05923	metab_13679	5,7-Dihydroxy-6-methoxyflavone 5-rhamnoside	C22H22O9	-	HMDB0033098;LMPK12111091	163350-29-6	R405_WK1 & R405_WK2 & R391_WK1 & R391_WK2	Phenylpropanoids and polyketides
1.80427	1.77318	0.02956	0.3798	0.900842	metab_7864	5-Amino-2-oxopentanoic acid	C5H9NO3	C01110	PW_C002698;LMFA01060169;HMDB0006272	-	R405_WK1 & R405_WK2 & R391_WK1 & R391_WK2	Organic acids and derivatives
3.03924	3.03236	4.95e-05	0.009376	1.48567	metab_11319	5C-aglycone	C16H16O4	-	HMDB0004810	34927-45-2	R405_WK1 & R405_WK2	Lipids and lipid-like molecules
1.20686	1.18644	0.04908	0.5291	1.06331	metab_11588	5-hydroxy-2-oxo-4-ureido-2,5-dihydro-1H imidazole-5-carboxylate	C5H5N4O5-	-	HMDB0304214	-	R405_WK1 & R405_WK2 & R391_WK1 & R391_WK2	Organic acids and derivatives
1.69472	1.67406	0.01398	0.298	0.875617	metab_15873	5-Hydroxypentanoic acid	C5H10O3	C02804	HMDB0061927	13392-69-3	R405_WK1 & R405_WK2 & R391_WK1 & R391_WK2	Lipids and lipid-like molecules
1.74984	1.75377	0.004044	0.16	0.897625	metab_4774	5-Methoxydimethyltryptamine	C13H18N2O	C08309	HMDB0002004	1019-45-0	R405_WK1 & R405_WK2 & R391_WK1 & R391_WK2	Organoheterocyclic compounds
1.89355	1.89508	0.0157	0.289	0.898823	metab_5424	5'-N-Ethylcarboxamidoadenosine	C12H16N6O4	-	HMDB0255498	-	R405_WK1 & R405_WK2 & R391_WK1 & R391_WK2	Nucleosides, nucleotides, and analogues
1.50614	1.49783	0.00398	0.1597	0.945379	metab_8672	5'-O-beta-D-Glucosylpyridoxine	C14H21NO8	C03996	HMDB0246884	-	R405_WK1 & R405_WK2 & R391_WK1 & R391_WK2	Organoheterocyclic compounds
1.20942	1.18642	0.04218	0.4451	0.942526	metab_7690	5-Phenyl-1,3-oxazinane-2,4-dione	C10H9NO3	C16596	HMDB0060400;PW_C040533	-	R405_WK1 & R405_WK2 & R391_WK1 & R391_WK2	Benzenoids
1.13449	1.12193	0.0047	0.1734	1.03951	metab_7106	5Z-7-Oxozeaenol	C19H22O7	-	HMDB0247027	-	R405_WK1 & R405_WK2 & R391_WK1 & R391_WK2	Phenylpropanoids and polyketides
2.4973	2.51817	0.007558	0.2125	1.22584	metab_399	6-[4-(2-carboxyethyl)phenoxy]-3,4,5-trihydroxyoxane-2-carboxylic acid	C15H18O9	-	HMDB0125169	-	R405_WK1 & R405_WK2 & R391_WK1 & R391_WK2	Organic oxygen compounds
2.71938	2.66388	0.02244	0.367	1.32073	metab_14710	6'''-Feruloylspinosin	C38H40O18	-	HMDB0247115	-	R405_WK1 & R405_WK2 & R391_WK2	Phenylpropanoids and polyketides
1.3497	1.38778	0.01653	0.2914	1.0647	metab_7852	6-Methoxymellein	C11H12O4	C02381	HMDB0038510	13410-15-6	R405_WK1 & R405_WK2 & R391_WK1 & R391_WK2	Organoheterocyclic compounds
1.73891	1.7439	0.03407	0.4022	0.894526	metab_6113	6-Methylcoumarin	C10H8O2	-	HMDB0032394;MJDBOTE0000447	92-48-8	R405_WK1 & R405_WK2 & R391_WK1 & R391_WK2	Phenylpropanoids and polyketides
3.59653	3.61887	0.0005375	0.06392	0.671707	metab_5930	6''-O-(3-Hydroxy-3-methylglutaroyl)astragalin	C27H28O15	-	HMDB0041129	157407-84-6	R405_WK1 & R405_WK2 & R391_WK1 & R391_WK2	Phenylpropanoids and polyketides
2.20669	2.21712	0.001091	0.06618	0.837228	metab_10549	6-O-Benzoyl-alpha-D-glucose	C13H16O7	-	HMDB0303039	-	R405_WK1 & R405_WK2 & R391_WK1 & R391_WK2	Benzenoids
1.48328	1.49992	0.02797	0.397	1.06719	metab_16344	7-Methylxanthosine	C11H15N4O6+	C16352	HMDB0301918	-	R405_WK1 & R405_WK2 & R391_WK1 & R391_WK2	Nucleosides, nucleotides, and analogues
1.52611	1.52192	0.008423	0.2193	0.917425	metab_5597	8-Demethylthymonin	C17H16O8	-	HMDB0303024	-	R405_WK1 & R405_WK2 & R391_WK1 & R391_WK2	Phenylpropanoids and polyketides
1.8855	1.91617	0.02075	0.3228	0.88023	metab_4475	9(S)-HOTrE	C18H30O3	C16326	HMDB0247705	-	R405_WK1 & R405_WK2 & R391_WK1 & R391_WK2	Lipids and lipid-like molecules
1.47094	1.49141	0.009111	0.2297	0.945599	metab_4226	9(S)-HpODE	C18H32O4	C14827	HMDB0006940	29774-12-7	R405_WK1 & R405_WK2 & R391_WK1 & R391_WK2	Lipids and lipid-like molecules
1.44335	1.45851	0.02785	0.3961	0.926457	metab_12135	9,10-Epoxystearic acid	C18H34O3	C19418	LMFA02000326;HMDB0247617	-	R405_WK1 & R405_WK2 & R391_WK1 & R391_WK2	Lipids and lipid-like molecules
2.82917	2.87165	0.01004	0.2412	1.36305	metab_3474	9-Carboxymethoxymethylguanine	C8H9N5O4	-	HMDB0060805	-	R405_WK1 & R405_WK2 & R391_WK1 & R391_WK2	Organoheterocyclic compounds
1.30252	1.30943	0.02198	0.3618	0.955783	metab_10430	9-Hpode	C18H32O4	C14827	LMFA02000012;HMDB0242602;HMDB0062434	29774-12-7	R405_WK1 & R405_WK2 & R391_WK1 & R391_WK2	Lipids and lipid-like molecules
1.20574	1.21152	0.01532	0.313	0.960571	metab_11308	Acacetin 7-[apiosyl(1->6)-glucoside]	C27H30O14	C01470	HMDB0035023	239106-94-6	R405_WK1 & R405_WK2 & R391_WK1 & R391_WK2	Phenylpropanoids and polyketides
2.14657	2.14055	0.0004035	0.05151	0.883896	metab_8703	Acetophenone	C8H8O	C07113	HMDB0033910	98-86-2	R405_WK1 & R405_WK2 & R391_WK1 & R391_WK2	Organic oxygen compounds
1.4153	1.43519	0.01522	0.3117	1.07494	metab_15059	Acetyl-DL-Leucine	C8H15NO3	C02710	HMDB0011756	1188-21-2	R405_WK1 & R405_WK2 & R391_WK1 & R391_WK2	Organic acids and derivatives
2.27668	2.2971	0.0009422	0.08163	1.18031	metab_8770	Aconitic acid	C6H6O6	C02341;C00417	HMDB0000958;HMDB0000072;HMDB0247961	585-84-2;4023-65-8	R405_WK1 & R405_WK2 & R391_WK1 & R391_WK2	Organic acids and derivatives
2.21167	2.2246	0.02151	0.3243	1.24213	metab_532	Acoric Acid	C15H24O4	-	HMDB0038165	5956-06-09	R405_WK1 & R405_WK2 & R391_WK2	Lipids and lipid-like molecules
1.80687	1.80392	0.01145	0.2688	1.11059	metab_11776	ADP-Ribosyl-L-arginine	C21H35N9O15P2	-	HMDB0001260	103960-56-1	R405_WK1 & R405_WK2 & R391_WK1 & R391_WK2	Nucleosides, nucleotides, and analogues
4.0239	4.03122	1.5e-06	0.002969	1.67546	metab_539	A-D-Xylopyranoside	C25H26O13	-	-	-	R405_WK1 & R405_WK2
2.10105	2.1238	0.0005188	0.06317	1.15614	metab_394	Afzelechin 7-apioside	C20H22O9	-	HMDB0030824	114590-44-2	R405_WK1 & R405_WK2 & R391_WK1 & R391_WK2	Phenylpropanoids and polyketides
2.59046	2.59064	0.002334	0.1265	0.82809	metab_6126	Alpha-D-GalpNAc-(1->3)-[alpha-L-Fucp-(1->2)]-D-Galp	C20H35NO15	-	HMDB0247725	-	R405_WK1 & R405_WK2 & R391_WK1 & R391_WK2	Organic oxygen compounds
1.36141	1.37127	0.009861	0.2409	1.06123	metab_5582	Alpha-Ionene	C13H18	-	HMDB0059826	-	R405_WK1 & R405_WK2 & R391_WK1 & R391_WK2	Benzenoids
1.45101	1.42665	0.02374	0.3768	1.09273	metab_15622	Alpha-Peroxyachifolide	C20H24O7	-	HMDB0039575	-	R405_WK1 & R405_WK2 & R391_WK1 & R391_WK2	Lipids and lipid-like molecules
1.96292	1.9414	0.002686	0.1135	0.859378	metab_15325	Amethopterin	C20H22N8O5	C01937	HMDB0014703;HMDB0248287	1959-05-02	R405_WK1 & R405_WK2 & R391_WK1 & R391_WK2	Organic acids and derivatives
2.64988	2.70299	0.0111	0.2459	0.723113	metab_2331	Anisatin	C15H20O8	C09294	HMDB0302686	5230-87-5	R405_WK1 & R391_WK1 & R391_WK2	Lipids and lipid-like molecules
1.305	1.30184	0.04344	0.4506	0.956414	metab_2750	Apigenin 7-O-beta-D-galactomannoside	C27H30O15	-	HMDB0303148	-	R405_WK1 & R405_WK2 & R391_WK1 & R391_WK2	Phenylpropanoids and polyketides
2.28791	2.31456	0.0069	0.2066	0.864355	metab_16174	Apiosylglucosyl 4-hydroxybenzoate	C18H24O12	-	HMDB0035318	223261-31-2	R405_WK1 & R405_WK2 & R391_WK1 & R391_WK2	Organic oxygen compounds
1.94546	1.91687	0.02477	0.378	0.885273	metab_10891	Arillatose B	C22H30O14	-	-	-	R405_WK1 & R405_WK2 & R391_WK1 & R391_WK2
1.12869	1.12199	0.04307	0.4976	0.949733	metab_11509	Arphamenine B	C16H24N4O4	-	HMDB0248615	-	R405_WK1 & R405_WK2 & R391_WK1 & R391_WK2	Organic acids and derivatives
1.62627	1.6193	0.03955	0.4756	0.900984	metab_11143	Asparaginyl-Tryptophan	C15H18N4O4	-	HMDB0028742	-	R405_WK1 & R405_WK2 & R391_WK1 & R391_WK2	Organic acids and derivatives
1.78965	1.83099	0.01355	0.2664	0.905864	metab_2833	Aspartylglycosamine	C12H21N3O8	C04540	HMDB0000489	2776-93-4	R405_WK1 & R405_WK2 & R391_WK1 & R391_WK2	Organic oxygen compounds
1.77222	1.72992	0.04891	0.4715	0.894215	metab_6410	Awobanin	C36H37O19+	C08653	HMDB0038000;LMPK12010297	64615-55-0	R405_WK1 & R405_WK2 & R391_WK1 & R391_WK2	Phenylpropanoids and polyketides
1.60297	1.65467	0.0224	0.333	0.919929	metab_6455	Baohuoside II	C26H28O10	-	HMDB0248861	-	R405_WK1 & R405_WK2 & R391_WK1 & R391_WK2	Phenylpropanoids and polyketides
1.22576	1.25145	0.01099	0.2459	1.06084	metab_7544	Benzene	C6H6	C01407	HMDB0001505	71-43-2	R405_WK1 & R405_WK2 & R391_WK1 & R391_WK2	Benzenoids
1.65572	1.68375	0.02678	0.3605	1.08357	metab_8775	Benzoic Acid	C7H6O2	C00261	HMDB0304270;HMDB0303719;HMDB0001870;HMDB0013676;HMDB0013677;HMDB0004461;HMDB0006115;MJDBOTE0000832	65-85-0;303-07-1;55-21-0;100-52-7;99-10-5	R405_WK1 & R405_WK2 & R391_WK1 & R391_WK2	Benzenoids
1.27835	1.29102	0.02043	0.3468	0.947227	metab_10870	Benzyl alcohol beta-D-rutinoside	C19H28O10	-	HMDB0303057	-	R405_WK1 & R405_WK2 & R391_WK1 & R391_WK2	Organic oxygen compounds
1.37666	1.38745	0.04487	0.5067	1.0707	metab_11450	Beta-D-Glucopyranuronic acid	C13H14O9	C08350	HMDB0010314	29315-53-5	R405_WK1 & R405_WK2 & R391_WK1 & R391_WK2	Organic oxygen compounds
1.00424	1.00504	0.03548	0.4082	0.966329	metab_4168	Betamethasone 17 Valerate	C27H37FO6	-	HMDB0249157	-	R405_WK1 & R405_WK2 & R391_WK1 & R391_WK2	Lipids and lipid-like molecules
1.79323	1.7849	0.03184	0.3854	0.894718	metab_2394	Biochanin A 7-(6-malonylglucoside)	C25H24O13	C12625	HMDB0030640	34232-17-2	R405_WK1 & R405_WK2 & R391_WK1 & R391_WK2	Phenylpropanoids and polyketides
3.04935	3.06021	0.0003479	0.03254	0.699015	metab_11502	Biocytin	C16H28N4O4S	C05552	PW_C001785;HMDB0003134	576-19-2	R405_WK1 & R405_WK2 & R391_WK1 & R391_WK2	Organic acids and derivatives
1.54896	1.5531	9.07e-05	0.01994	1.09538	metab_5490	Bisphenol A	C15H16O2	C13624	HMDB0032133;MJDBOTE0000553	1980-05-07	R405_WK1 & R405_WK2	Benzenoids
2.16571	2.17159	0.04841	0.4715	0.812632	metab_7264	Butyl 4-aminobenzoate	C11H15NO2	C07875	HMDB0249473	-	R405_WK1 & R405_WK2 & R391_WK1 & R391_WK2	Benzenoids
1.65612	1.65252	0.03603	0.4108	0.901831	metab_5304	Cafamarine	C26H36O10	-	HMDB0037003	42612-19-1	R405_WK1 & R405_WK2 & R391_WK1 & R391_WK2	Organoheterocyclic compounds
1.18638	1.18557	0.02978	0.4075	1.05043	metab_14785	Calendoflaside	C28H32O15	-	HMDB0038819	121064-69-5	R405_WK1 & R405_WK2 & R391_WK1 & R391_WK2	Phenylpropanoids and polyketides
1.17892	1.1857	0.03067	0.4132	1.04744	metab_11905	Camellianin A	C29H32O15	-	HMDB0029908	109232-77-1	R405_WK1 & R405_WK2 & R391_WK1 & R391_WK2	Phenylpropanoids and polyketides
1.49424	1.48088	0.03256	0.3905	0.934713	metab_4436	Canesceol	C29H44O11	-	HMDB0034084	82228-15-7	R405_WK1 & R405_WK2 & R391_WK1 & R391_WK2	Lipids and lipid-like molecules
2.31694	2.34467	0.007764	0.2125	1.16639	metab_8697	Capsicum annuum Fluorescent chlorophyll catabolite	C35H40N4O7	-	HMDB0035528	-	R405_WK1 & R405_WK2 & R391_WK1 & R391_WK2	Organoheterocyclic compounds
3.07254	3.0592	0.002949	0.1196	1.43495	metab_10955	Carbofuran	C12H15NO3	C14291	HMDB0031770	1563-66-2	R405_WK1 & R405_WK2 & R391_WK2	Organoheterocyclic compounds
1.83022	1.83171	0.03712	0.4604	0.885097	metab_10605	Carboprost methyl	C22H38O5	-	HMDB0249645	-	R405_WK1 & R405_WK2 & R391_WK1 & R391_WK2	Lipids and lipid-like molecules
1.84003	1.84703	0.009944	0.2409	0.903034	metab_5786	Casuarine 6-alpha-D-glucoside	C14H25NO10	-	HMDB0031999	186795-20-0	R405_WK1 & R405_WK2 & R391_WK1 & R391_WK2	Organic oxygen compounds
2.75691	2.79334	0.01823	0.3032	1.31828	metab_5047	Catechin 7-glucoside	C21H24O11	C09617	HMDB0037949	65597-47-9	R405_WK1 & R405_WK2 & R391_WK1 & R391_WK2	Phenylpropanoids and polyketides
1.95146	1.94324	0.009661	0.239	0.871877	metab_3633	Cer(d16:1/PGF1alpha)	C36H67NO6	-	HMDB0289885	-	R405_WK1 & R405_WK2 & R391_WK1 & R391_WK2	Not Available
2.05121	2.01887	0.007364	0.2106	1.14193	metab_7985	Chelidonic acid	C7H4O6	C08476	HMDB0249899	99-32-1	R405_WK1 & R405_WK2 & R391_WK1 & R391_WK2	Organoheterocyclic compounds
1.88476	1.89344	0.001361	0.09977	1.09771	metab_8354	Choline Phosphate	C5H14NO4P	C00588	HMDB0001565	3616-04-4;107-73-3	R405_WK1 & R405_WK2 & R391_WK1 & R391_WK2	Organic nitrogen compounds
2.17841	2.18608	0.0003768	0.03404	0.869119	metab_15306	Cichorioside D	C27H38O13	-	HMDB0302051	-	R405_WK1 & R405_WK2 & R391_WK1 & R391_WK2	Organic oxygen compounds
1.69739	1.7003	5.4e-05	0.01643	1.08888	metab_402	Cichorioside J	C22H28O10	-	HMDB0302056	-	R405_WK1 & R405_WK2 & R391_WK1 & R391_WK2	Organic oxygen compounds
2.19765	2.18439	0.00534	0.1846	1.1685	metab_8492	Cis-Aconitic acid	C6H6O6	C00417	PW_C000051;HMDB0000072	585-84-2	R405_WK1 & R405_WK2 & R391_WK1 & R391_WK2	Organic acids and derivatives
2.12863	2.13994	0.002863	0.1173	1.15486	metab_16728	Cis-Aconitic anhydride	C6H4O5	-	HMDB0250284	-	R405_WK1 & R405_WK2 & R391_WK1 & R391_WK2	Organic acids and derivatives
1.73053	1.76644	0.0263	0.357	0.89771	metab_5728	Cis-Sinapic acid	C11H12O5	-	HMDB0034069	7361-90-2	R405_WK1 & R405_WK2 & R391_WK1 & R391_WK2	Phenylpropanoids and polyketides
2.01466	2.00358	0.01493	0.2814	0.890334	metab_6444	Cladosporin	C16H20O5	-	HMDB0250312	-	R405_WK1 & R405_WK2 & R391_WK1 & R391_WK2	Benzenoids
1.06117	1.05588	0.02519	0.3806	1.04283	metab_14349	Clemaphenol A	C20H22O6	C17808	-	-	R405_WK1 & R405_WK2 & R391_WK1 & R391_WK2
1.13366	1.11727	0.0239	0.3415	1.05554	metab_2696	Coixinden B	C13H14O4	C17917	HMDB0040906	151466-74-9	R405_WK1 & R405_WK2 & R391_WK1 & R391_WK2	Benzenoids
1.16698	1.15654	0.006757	0.2026	0.958827	metab_1452	Coniferaldehyde	C10H10O3	C02666	HMDB0141782	20649-42-7;458-36-6	R405_WK1 & R405_WK2 & R391_WK1 & R391_WK2	Benzenoids
1.6587	1.62622	0.03016	0.3818	0.919326	metab_2831	Copanlisib	C23H28N8O4	-	HMDB0250446	-	R405_WK1 & R405_WK2 & R391_WK1 & R391_WK2	Organoheterocyclic compounds
3.06741	3.09387	0.0005367	0.04212	1.41959	metab_15279	Coumarinic acid	C9H8O3	C05838	HMDB0041592;HMDB0304296	495-79-4	R405_WK1 & R405_WK2 & R391_WK1 & R391_WK2	Phenylpropanoids and polyketides
2.35233	2.36746	0.02569	0.3846	0.790226	metab_11052	Curvulin	C12H14O5	-	-	-	R405_WK1 & R405_WK2 & R391_WK1 & R391_WK2
1.31858	1.3194	0.0427	0.4955	1.05515	metab_14042	Cyclopropaneoctanoic acid	C11H20O2	-	HMDB0250676	-	R405_WK1 & R405_WK2 & R391_WK1 & R391_WK2	Lipids and lipid-like molecules
1.32249	1.35561	0.02421	0.3438	0.955597	metab_5319	Cytarabine	C9H13N3O5	C02961	HMDB0015122;HMDB0248553	147-94-4	R405_WK1 & R405_WK2 & R391_WK1 & R391_WK2	Nucleosides, nucleotides, and analogues
1.85138	1.87387	0.00575	0.1932	0.908488	metab_6563	Cytosine deoxyribonucleoside	C9H13N3O4	C00881	HMDB0250725;HMDB0000014	951-77-9	R405_WK1 & R405_WK2 & R391_WK1 & R391_WK2	Nucleosides, nucleotides, and analogues
2.11954	2.11601	0.02114	0.3228	0.846333	metab_5607	Dansylsarcosine	C15H18N2O4S	-	HMDB0250853	-	R405_WK1 & R405_WK2 & R391_WK1 & R391_WK2	Benzenoids
2.04091	2.04921	0.0009422	0.0615	1.10784	metab_17556	Dehydroascorbic acid	C6H6O6	C05422	HMDB0001264;PW_C000977	490-83-5	R405_WK1 & R405_WK2 & R391_WK1 & R391_WK2	Organoheterocyclic compounds
2.75633	2.79401	0.004027	0.16	0.771202	metab_548	Dehydrocyanaropicrin	C19H20O6	-	HMDB0035029	35821-02-4	R405_WK1 & R405_WK2 & R391_WK1 & R391_WK2	Lipids and lipid-like molecules
1.35713	1.37717	0.01398	0.2676	0.939487	metab_6595	Dehydrozingerone	C11H12O3	C17840	HMDB0032591	1080-12-2	R405_WK1 & R405_WK2 & R391_WK1 & R391_WK2	Phenylpropanoids and polyketides
1.33284	1.32301	0.01233	0.2575	0.945854	metab_5353	Deoxycytidine	C9H13N3O4	C00881	HMDB0250725;PW_C000008;HMDB0000014	951-77-9	R405_WK1 & R405_WK2 & R391_WK1 & R391_WK2	Nucleosides, nucleotides, and analogues
1.65075	1.66801	0.0274	0.3936	0.885362	metab_15455	Deoxyloganic acid	C16H24O9	C11647	HMDB0037028	92842-56-3	R405_WK1 & R405_WK2 & R391_WK1 & R391_WK2	Lipids and lipid-like molecules
2.59889	2.62979	0.001686	0.1103	0.79112	metab_7012	Deoxyloganin	C17H26O9	C06071	HMDB0251007;LMPR0102070005	26660-57-1	R405_WK1 & R405_WK2 & R391_WK1 & R391_WK2	Lipids and lipid-like molecules
1.44186	1.47947	0.02854	0.3718	1.07606	metab_8782	Dermatan L-iduronate	C16H27NO11	C01490	HMDB0060470;HMDB0000632	24967-94-0	R405_WK1 & R405_WK2 & R391_WK2	Organic oxygen compounds
1.51434	1.52648	0.04461	0.4533	0.896799	metab_6905	Desaminotyrosine	C9H10O3	C01744	HMDB0002199	501-97-3	R405_WK2 & R391_WK1 & R391_WK2	Phenylpropanoids and polyketides
3.01364	2.98089	0.006586	0.199	1.44402	metab_2339	Desmethyl Fluvoxamine	C14H19F3N2O2	-	HMDB0251053	-	R405_WK1 & R405_WK2	Benzenoids
1.0478	1.04758	0.03881	0.4696	0.960732	metab_16398	Dethiobiotin	C10H18N2O3	C01909	HMDB0003581	533-48-2	R405_WK1 & R405_WK2 & R391_WK1 & R391_WK2	Lipids and lipid-like molecules
3.86684	3.87351	1.24e-10	9.86e-07	1.97094	metab_10636	Dextran-70	C17H32O10	-	HMDB0256672	-	R405_WK1 & R405_WK2	Organic oxygen compounds
1.40477	1.43902	0.02062	0.3228	0.940378	metab_5117	DG(PGF2alpha/2:0/0:0)	C25H42O8	-	HMDB0296916	-	R405_WK1 & R405_WK2 & R391_WK1 & R391_WK2	Not Available
2.8462	2.84732	0.0001505	0.02905	1.26929	metab_39	Dibenzo-P-dioxin	C21H26N2O6	C07732	HMDB0255966	262-12-4	R405_WK1 & R405_WK2 & R391_WK1 & R391_WK2	Phenylpropanoids and polyketides
1.86337	1.85973	0.01088	0.2628	0.87262	metab_14443	Dictyoquinazol C	C18H18N2O5	-	HMDB0040442	-	R405_WK1 & R405_WK2 & R391_WK1 & R391_WK2	Organoheterocyclic compounds
1.50243	1.50172	0.008147	0.2157	0.943089	metab_1316	Digalactosyldiacylglycerol	C49H88O15	-	HMDB0260014	-	R405_WK1 & R405_WK2 & R391_WK1 & R391_WK2	Lipids and lipid-like molecules
1.4011	1.39242	0.03819	0.4649	0.936247	metab_17557	Diglyceride	C6H8O6	C03199	HMDB0007266			Lipids and lipid-like molecules
1.6814	1.6745	0.01586	0.289	0.90153	metab_6400	Dihydrodeoxy-8-epiaustdiol	C12H14O4	-	HMDB0031668	58957-07-6	R405_WK1 & R405_WK2 & R391_WK1 & R391_WK2	Organoheterocyclic compounds
1.86072	1.89783	0.02431	0.3438	1.08857	metab_0	Dihydroferulic acid 4-O-glucuronide	C16H20O10	-	HMDB0041723	-	R405_WK1 & R405_WK2 & R391_WK1 & R391_WK2	Organic oxygen compounds
2.64844	2.66404	0.00051	0.04212	0.776485	metab_10922	Diosbulbinoside F	C26H34O12	-	HMDB0036783	66756-58-9	R391_WK1 & R391_WK2	Lipids and lipid-like molecules
2.15204	2.18234	0.01841	0.3047	1.21241	metab_695	Dodecatrienoic acid	C12H18O2	-	HMDB0302622	-	R405_WK1 & R405_WK2 & R391_WK2	Lipids and lipid-like molecules
1.78531	1.75663	0.04703	0.5192	0.881531	metab_10514	D-Threo biopterin	C9H11N5O3	C06313	HMDB0251210	-	R405_WK1 & R405_WK2 & R391_WK1 & R391_WK2	Organoheterocyclic compounds
2.09311	2.11326	0.0459	0.4616	1.20501	metab_1589	Dukunolide C	C28H28O11	-	HMDB0035204	99343-74-5	R405_WK1 & R405_WK2 & R391_WK2	Organoheterocyclic compounds
2.70556	2.68725	0.01321	0.2647	1.27611	metab_6078	Echinacoside	C35H46O20	C10450	HMDB0251686;MJDBOTE0000933	82854-37-3	R405_WK1 & R405_WK2 & R391_WK2	Organic oxygen compounds
2.06306	2.10727	0.01253	0.2597	0.84489	metab_6355	Elenaic acid	C11H14O6	-	HMDB0039136	34422-12-3	R405_WK1 & R405_WK2 & R391_WK1 & R391_WK2	Organic acids and derivatives
1.18098	1.16846	0.007126	0.2089	1.04863	metab_15540	Eremopetasin sulfoxide	C19H26O4S	-	HMDB0032003	-	R405_WK1 & R405_WK2 & R391_WK1 & R391_WK2	Lipids and lipid-like molecules
2.31592	2.33347	0.01348	0.2936	1.21131	metab_15192	Eriocitrin	C27H32O15	C09732	LMPK12140366;HMDB0005811	13463-28-0	R405_WK1 & R405_WK2 & R391_WK2	Benzenoids
1.36023	1.36893	0.01274	0.286	0.94159	metab_9961	Erythrono-1,4-lactone	C4H6O4	-	HMDB0000349	17675-99-9	R405_WK1 & R405_WK2 & R391_WK1 & R391_WK2	Organoheterocyclic compounds
1.47661	1.5007	0.02084	0.3228	0.946286	metab_6603	Estriol-16-Glucuronide	C24H32O9	C05504	HMDB0006766	1852-50-2	R405_WK1 & R405_WK2 & R391_WK1 & R391_WK2	Lipids and lipid-like molecules
1.95776	1.99006	0.008051	0.2146	0.906026	metab_6477	Estriol-17-glucuronide	C24H32O9	C11346	HMDB0010333	7219-89-8	R405_WK1 & R405_WK2 & R391_WK1 & R391_WK2	Lipids and lipid-like molecules
2.83595	2.85494	0.001204	0.09357	0.727929	metab_6634	Ethyl trans-p-methoxycinnamate	C12H14O3	C10476	HMDB0030762	24393-56-4	R405_WK1 & R405_WK2 & R391_WK1 & R391_WK2	Phenylpropanoids and polyketides
1.99643	2.02752	0.002033	0.1179	0.895688	metab_1638	Etodolac acyl glucuronide	C23H29NO9	-	HMDB0060916	-	R405_WK1 & R405_WK2 & R391_WK1 & R391_WK2	Organic oxygen compounds
2.05904	2.08427	0.00372	0.1586	1.14045	metab_2903	Eugenol	C10H12O2	C10453	HMDB0005809;MJDBOTE0000375	97-53-0	R405_WK1 & R405_WK2 & R391_WK1 & R391_WK2	Benzenoids
2.15854	2.13842	0.008555	0.2298	0.874726	metab_11825	Flurbiprofen glucuronide	C21H21FO8	-	HMDB0060918	-	R405_WK1 & R405_WK2 & R391_WK1 & R391_WK2	Organic oxygen compounds
1.12027	1.10537	0.03723	0.4156	1.04003	metab_426	Formononetin 7-O-glucuronide	C22H20O10	-	HMDB0041735	-	R405_WK1 & R405_WK2 & R391_WK1 & R391_WK2	Phenylpropanoids and polyketides
2.75433	2.77923	0.0003724	0.05131	0.787582	metab_6316	Forsythiaside	C29H36O15	C10456	HMDB0252460	79916-77-1	R405_WK1 & R405_WK2 & R391_WK1 & R391_WK2	Phenylpropanoids and polyketides
1.37123	1.36937	0.0137	0.2954	0.938685	metab_15084	Fragransol B	C19H22O5	-	HMDB0033538	114394-20-6	R405_WK1 & R405_WK2 & R391_WK1 & R391_WK2	Phenylpropanoids and polyketides
2.15645	2.18931	0.03396	0.4404	1.24808	metab_14975	Fructose lactate	C9H16O9	-	HMDB0252491	-	R405_WK1 & R405_WK2 & R391_WK1 & R391_WK2	Organic oxygen compounds
1.70182	1.72113	0.0101	0.2412	0.907193	metab_7646	Furaneol 4-(6-malonylglucoside)	C15H20O11	-	HMDB0029778	-	R405_WK1 & R405_WK2 & R391_WK1 & R391_WK2	Organic oxygen compounds
3.85406	3.86502	9.89e-06	0.003932	1.62696	metab_11224	Galactonolactone	C6H10O6	C03383	HMDB0002541	2426-46-2	R405_WK1 & R405_WK2 & R391_WK2	Organoheterocyclic compounds
1.44915	1.41377	0.04441	0.453	0.91332	metab_3549	Gamma-Eudesmol rhamnoside	C21H36O5	-	HMDB0037961	349112-31-8	R405_WK1 & R405_WK2 & R391_WK1 & R391_WK2	Lipids and lipid-like molecules
1.37805	1.38858	0.01608	0.2891	1.06016	metab_7155	Gamma-Glu-leu	C11H20N2O5	-	HMDB0011171	2566-39-4	R405_WK1 & R405_WK2 & R391_WK1 & R391_WK2	Organic acids and derivatives
1.41865	1.43982	0.01146	0.2688	0.932226	metab_11242	Gamma-Glutamyl-beta-(isoxazolin-5-on-2-yl)alanine	C11H15N3O7	-	HMDB0040515	142115-24-0	R405_WK1 & R405_WK2 & R391_WK1 & R391_WK2	Organic acids and derivatives
2.80957	2.80863	0.0008842	0.05907	1.36791	metab_11623	Gamma-Glutamyl-beta-aminopropiononitrile	C8H13N3O3	C06114	HMDB0060477	-	R405_WK1 & R405_WK2	Organic acids and derivatives
1.68322	1.69668	0.005664	0.1868	0.926669	metab_9413	Gamma-Glutamylglutamine	C10H17N3O6	C05283	HMDB0011738;HMDB0029147	1466-50-8;10148-81-9	R405_WK1 & R405_WK2 & R391_WK1 & R391_WK2	Organic acids and derivatives
1.2917	1.32278	0.02308	0.3703	1.05881	metab_15741	Gamma-Glutamylleucine	C11H20N2O5	-	HMDB0011171	2566-39-4	R405_WK1 & R405_WK2 & R391_WK1 & R391_WK2	Organic acids and derivatives
1.35371	1.38886	0.02028	0.3468	1.05835	metab_9268	Gamma-Glutamylphenylalanine	C14H18N2O5	-	HMDB0000594	7432-24-8	R405_WK1 & R405_WK2 & R391_WK1 & R391_WK2	Organic acids and derivatives
1.34373	1.37364	0.02171	0.3607	1.06113	metab_15347	Gardenoside	C17H24O11	C09779	HMDB0252642	24512-62-7	R405_WK1 & R405_WK2 & R391_WK1 & R391_WK2	Lipids and lipid-like molecules
2.86494	2.86079	6.07e-05	0.01778	0.783147	metab_2684	Gibberellin A105	C19H22O5	-	HMDB0031076	114596-77-9	R405_WK1 & R405_WK2 & R391_WK1 & R391_WK2	Lipids and lipid-like molecules
2.55806	2.54936	0.02143	0.3588	0.759959	metab_14711	Gibberellin A20	C19H24O5	C02035	HMDB0303457;LMPR0104170004	19143-87-4	R405_WK1 & R405_WK2 & R391_WK1 & R391_WK2	Lipids and lipid-like molecules
3.20209	3.22436	2.55e-05	0.01261	0.677328	metab_2650	Gibberellin A29	C19H24O6	C06096	LMPR0104170036;HMDB0303458	-	R391_WK1 & R391_WK2	Lipids and lipid-like molecules
2.4984	2.49456	0.04361	0.4512	0.814627	metab_536	Gibberellin A88	C19H22O5	-	HMDB0039240	146959-87-7	R405_WK1 & R405_WK2 & R391_WK1 & R391_WK2	Lipids and lipid-like molecules
2.36281	2.35753	0.01816	0.3318	1.22735	metab_14614	Ginkgolide C	C20H24O11	C07603	HMDB0036860;LMPR0104540003;MJDBOTE0000932	15291-76-6	R405_WK1 & R405_WK2 & R391_WK1 & R391_WK2	Lipids and lipid-like molecules
1.09527	1.10509	0.01697	0.2948	0.961446	metab_8788	Glucosamine	C6H13NO5	C00329	HMDB0242589;HMDB0030091;HMDB0001514;HMDB0245095;PW_C001167	3416-24-8;14257-69-3	R405_WK1 & R405_WK2 & R391_WK1 & R391_WK2	Organic oxygen compounds
2.12665	2.16201	0.03677	0.414	1.23883	metab_6076	Glucose pyruvate	C9H14O9	-	HMDB0252786	-	R405_WK1 & R405_WK2 & R391_WK1 & R391_WK2	Organic oxygen compounds
1.96948	2.01845	0.03646	0.4586	1.18175	metab_14664	Glucosyl 6-hydroxy-2,6-dimethyl-2E,7-octadienoate	C16H26O8	-	HMDB0035822	191548-38-6	R405_WK1 & R405_WK2 & R391_WK1 & R391_WK2	Organic oxygen compounds
2.06585	2.03806	0.04084	0.4845	1.19236	metab_14277	Glutaminyltryptophan	C16H20N4O4	-	HMDB0028808	66851-83-0	R405_WK1 & R405_WK2 & R391_WK1 & R391_WK2	Organic acids and derivatives
1.41366	1.44489	0.0199	0.3431	1.06289	metab_9223	Glutamylleucine	C11H20N2O5	-	HMDB0028823	5969-52-8	R405_WK1 & R405_WK2 & R391_WK1 & R391_WK2	Organic acids and derivatives
1.21954	1.19674	0.02753	0.3678	0.939497	metab_4161	Glutaral	C5H8O2	C12518	HMDB0029599	111-30-8	R405_WK1 & R405_WK2 & R391_WK1 & R391_WK2	Organic oxygen compounds
1.74106	1.75405	0.0209	0.3519	0.900437	metab_14812	Glycerol 1-propanoate diacetate	C10H16O6	-	HMDB0031640	36600-62-1	R405_WK1 & R405_WK2 & R391_WK1 & R391_WK2	Lipids and lipid-like molecules
1.47617	1.4439	0.01913	0.3372	0.908151	metab_15746	Glycerol lactate pyruvate	C9H14O7	-	HMDB0252841	-	R405_WK1 & R405_WK2 & R391_WK1 & R391_WK2	Lipids and lipid-like molecules
1.01253	1.03869	0.04737	0.4681	0.969258	metab_1953	Guanosine monophosphate	C10H14N5O8P	C00144	HMDB0001397;PW_C001080	85-32-5	R405_WK1 & R405_WK2 & R391_WK1 & R391_WK2	Nucleosides, nucleotides, and analogues
2.70351	2.7025	0.01696	0.2948	0.772581	metab_2661	H Type II trisaccharide	C20H35NO15	-	HMDB0253004	-	R405_WK1 & R405_WK2 & R391_WK1 & R391_WK2	Organic oxygen compounds
2.00983	2.02351	0.002263	0.1242	0.870215	metab_7136	Helenalin	C15H18O4	C09473	HMDB0253066	6754-13-8	R405_WK1 & R405_WK2 & R391_WK1 & R391_WK2	Lipids and lipid-like molecules
1.53483	1.54623	0.04856	0.4715	1.1009	metab_5401	Henatinib	C25H29FN4O4	-	HMDB0253087	-	R405_WK1 & R405_WK2 & R391_WK1 & R391_WK2	Organoheterocyclic compounds
2.53943	2.56117	0.0001278	0.02529	0.802198	metab_165	Hesperetin 5-O-glucoside	C22H24O11	-	LMPK12140377;HMDB0037535	69651-80-5	R405_WK1 & R405_WK2 & R391_WK1 & R391_WK2	Phenylpropanoids and polyketides
2.60296	2.61361	0.006202	0.1961	0.788836	metab_14738	Homovanillin	C9H10O3	C05581	PW_C002411;HMDB0005175	5703-24-2	R405_WK1 & R405_WK2 & R391_WK1 & R391_WK2	Benzenoids
1.13769	1.13926	0.01728	0.2955	0.956471	metab_75	Hydroxyphenylacetylglycine	C10H11NO4	C05596	HMDB0000735	28116-23-6	R405_WK1 & R405_WK2 & R391_WK1 & R391_WK2	Organic acids and derivatives
2.26919	2.27661	0.0005384	0.04212	0.83273	metab_10491	Hydroxyprolylhydroxyproline	C10H16N2O5	-	HMDB0028864	21768-17-2	R405_WK1 & R405_WK2 & R391_WK1 & R391_WK2	Organic acids and derivatives
2.69989	2.6921	0.01698	0.2948	0.705951	metab_7976	Hypoglycin B	C12H18N2O5	C08280	HMDB0029428	502-37-4	R405_WK1 & R391_WK1 & R391_WK2	Organic acids and derivatives
1.28909	1.30866	0.02383	0.3415	0.947926	metab_7768	Hypoxanthine	C5H4N4O	C00262	PW_C000102;HMDB0000157	68-94-0	R405_WK1 & R405_WK2 & R391_WK1 & R391_WK2	Organoheterocyclic compounds
1.76892	1.77007	0.01589	0.316	1.11104	metab_14465	Icariside E5	C26H34O11	-	HMDB0034749	126176-79-2	R405_WK1 & R405_WK2 & R391_WK1 & R391_WK2	Phenylpropanoids and polyketides
1.27872	1.28612	0.02606	0.3873	0.949109	metab_12980	Inuline	C32H46N2O8	C08659	HMDB0248466	22413-78-1	R405_WK1 & R405_WK2 & R391_WK1 & R391_WK2	Lipids and lipid-like molecules
1.43392	1.42734	0.02417	0.378	1.05205	metab_17565	Isocitric Acid	C6H8O7	C00311	HMDB0000193;HMDB0304324;PW_C000125;HMDB0033717;HMDB0001874	30810-51-6;6061-97-8;320-77-4	R405_WK1 & R405_WK2 & R391_WK1 & R391_WK2	Organic acids and derivatives
1.49554	1.49362	0.03141	0.3832	1.08508	metab_5844	Isoeugenitol	C11H10O4	-	HMDB0029472	479-06-1	R405_WK1 & R405_WK2 & R391_WK1 & R391_WK2	Organoheterocyclic compounds
2.26546	2.27551	0.001642	0.08423	0.862216	metab_16529	Isorhamnetin 3-O-[b-D-glucopyranosyl-(1->2)-a-L-rhamnopyranoside]	C28H32O16	-	HMDB0037085	-	R405_WK1 & R405_WK2 & R391_WK1 & R391_WK2	Phenylpropanoids and polyketides
1.76882	1.7689	0.00704	0.2059	0.888532	metab_8796	Isosafrole	C10H10O2	C10472	HMDB0033591;HMDB0253689	94-59-7;120-58-1	R405_WK1 & R405_WK2 & R391_WK1 & R391_WK2	Organoheterocyclic compounds
1.02749	1.02084	0.0243	0.378	1.02526	metab_15097	Isoschaftoside	C26H28O14	-	LMPK12110243	-	R405_WK1 & R405_WK2 & R391_WK1 & R391_WK2
1.52408	1.50403	0.01813	0.3026	1.08723	metab_6312	Isoscopoletin	C10H8O4	C18079	-	776-86-3	R405_WK1 & R405_WK2 & R391_WK1 & R391_WK2
1.52883	1.51568	0.04228	0.4452	0.925539	metab_517	Isovitexin	C21H20O10	C01714	HMDB0253708;LMPK12110338;MJDBOTE0000242	38953-85-4	R405_WK1 & R405_WK2 & R391_WK1 & R391_WK2	Lipids and lipid-like molecules
1.03642	1.02653	0.02342	0.3409	1.0246	metab_3653	Isovitexin 2''-O-arabinoside	C26H28O14	C16491	HMDB0037569	53382-71-1	R405_WK1 & R405_WK2 & R391_WK1 & R391_WK2	Phenylpropanoids and polyketides
3.13735	3.11091	0.01412	0.2694	1.36156	metab_3068	Isowertin 2''-rhamnoside	C28H32O14	C12629	HMDB0037417	64821-00-7	R405_WK1 & R405_WK2 & R391_WK1 & R391_WK2	Phenylpropanoids and polyketides
1.37333	1.37045	0.01653	0.2914	1.07311	metab_2753	Juglone	C10H6O3	C03840	HMDB0030773;MJDBOTE0001015	481-39-0	R405_WK1 & R405_WK2 & R391_WK1 & R391_WK2	Benzenoids
1.61563	1.63279	0.03172	0.3845	1.08981	metab_5378	Kaempferol 3-[2''-glucosyl-6''-acetyl-galactoside] 7-glucoside	C35H42O22	-	HMDB0037208	-	R405_WK1 & R405_WK2 & R391_WK1 & R391_WK2	Phenylpropanoids and polyketides
3.88311	3.90816	0.003535	0.1371	1.87115	metab_10899	Kaempferol 3-rhamnoside-7-glucoside	C20H18O6	C10627	LMPK12111864;HMDB0304571	-	R405_WK1 & R405_WK2 & R391_WK2	Lignans, neolignans and related compounds
2.02816	2.06925	0.011	0.2459	1.15928	metab_2518	Ketorolac	C15H13NO3	C07062	HMDB0014608;PW_C008970	74103-06-3;66635-83-4	R405_WK1 & R405_WK2 & R391_WK1 & R391_WK2	Organic oxygen compounds
3.14082	3.14529	1.69e-05	0.005468	1.46299	metab_14429	Khellin	C14H12O5	C09010	HMDB0253797;LMPK13110001	82-02-0	R405_WK1 & R405_WK2 & R391_WK2	Organoheterocyclic compounds
1.76699	1.7865	0.04059	0.4832	1.11571	metab_13659	Kiwiionoside	C19H34O9	-	HMDB0038691	141897-12-3	R405_WK1 & R405_WK2 & R391_WK1 & R391_WK2	Lipids and lipid-like molecules
1.71473	1.73903	0.007501	0.216	1.13266	metab_11695	Kuwanon J	C40H38O10	-	HMDB0030112	83709-26-6	R405_WK1 & R405_WK2 & R391_WK1 & R391_WK2	Phenylpropanoids and polyketides
1.4566	1.46329	0.0241	0.378	1.07346	metab_9904	L-2-Amino-3-(1-pyrazolyl)propanoic acid	C6H9N3O2	-	HMDB0034267	2734-48-7	R405_WK1 & R405_WK2 & R391_WK1 & R391_WK2	Organic acids and derivatives
1.15996	1.15208	0.04782	0.5235	1.05537	metab_15620	Lariciresinol	C20H24O6	C10646	HMDB0253982;HMDB0303941	27003-73-2	R405_WK1 & R405_WK2 & R391_WK1 & R391_WK2	Lignans, neolignans and related compounds
1.88101	1.85763	0.01723	0.2954	0.872561	metab_1860	L-Aspartate-semialdehyde	C4H7NO3	C00441	HMDB0012249	2338-03-06	R405_WK1 & R405_WK2 & R391_WK1 & R391_WK2	Organic acids and derivatives
1.20917	1.23369	0.02536	0.3516	1.04771	metab_8801	Lawsone	C10H6O3	C10368	HMDB0030773;HMDB0253997	83-72-7;481-39-0	R405_WK1 & R405_WK2 & R391_WK1 & R391_WK2	Benzenoids
3.58913	3.59631	2.77e-05	0.01289	0.502731	metab_3304	Leucomalachite green	C23H26N2	-	HMDB0254033	-	R391_WK1 & R391_WK2	Benzenoids
2.47769	2.47414	0.01883	0.334	1.29469	metab_14069	Leu-Leu-Tyr	C21H33N3O5	C11331	HMDB0304804	20368-24-5	R405_WK1 & R405_WK2 & R391_WK2	Organic acids and derivatives
1.15423	1.14537	0.01968	0.3186	0.962064	metab_1170	Leupeptin	C20H38N6O4	C01591	HMDB0254042	24365-47-7	R405_WK1 & R405_WK2 & R391_WK1 & R391_WK2	Organic acids and derivatives
1.40491	1.43997	0.01279	0.2604	1.05983	metab_8387	L-Histidine	C6H9N3O2	C00135	PW_C000116;HMDB0000177;MJDBOTE0000427	71-00-1	R405_WK1 & R405_WK2 & R391_WK1 & R391_WK2	Organic acids and derivatives
3.17773	3.12399	0.01046	0.2552	1.44615	metab_14671	Licoagroside A	C23H24O12	-	HMDB0035448	-	R405_WK1 & R405_WK2 & R391_WK1	Organic oxygen compounds
1.15651	1.13957	0.01027	0.2412	0.952826	metab_6002	Licoisoflavone A	C20H18O6	C10486	HMDB0034125;LMPK12050286	66056-19-7	R405_WK1 & R405_WK2 & R391_WK1 & R391_WK2	Phenylpropanoids and polyketides
1.98319	2.04636	0.04974	0.4749	0.855991	metab_2770	Licorice glycoside E	C35H35NO14	-	LMPK12140032;HMDB0031996	-	R405_WK1 & R405_WK2 & R391_WK1 & R391_WK2	Phenylpropanoids and polyketides
1.81439	1.84463	0.04145	0.4397	1.15717	metab_2866	Limonene-1,2-epoxide	C10H16O	C07271	LMPR0102090015;HMDB0035158	1195-92-2	R405_WK1 & R405_WK2 & R391_WK1 & R391_WK2	Organoheterocyclic compounds
2.88248	2.8496	0.004585	0.1712	1.24344	metab_3016	Linarin	C28H32O14	-	LMPK12110449;HMDB0254097	-	R405_WK1 & R405_WK2 & R391_WK1 & R391_WK2	Organic oxygen compounds
2.25638	2.28951	0.0046	0.164	1.19926	metab_15451	Lippioside I	C25H30O13	-	HMDB0034265	220271-93-2	R405_WK1 & R405_WK2 & R391_WK2	Lipids and lipid-like molecules
3.05447	3.04188	0.0007709	0.07441	1.25907	metab_1535	Liquiritigenin 4'-[3-acetylapiosyl-(1->2)-glucoside]	C28H32O14	-	LMPK12140026;HMDB0035444	226946-10-7	R405_WK1 & R405_WK2 & R391_WK1 & R391_WK2	Phenylpropanoids and polyketides
3.43316	3.47044	0.02706	0.3919	1.72865	metab_11126	Liquiritin apioside	C26H30O13	-	HMDB0037491	74639-14-8	R405_WK1 & R405_WK2 & R391_WK1 & R391_WK2	Phenylpropanoids and polyketides
2.08809	2.1254	0.01698	0.2948	0.862495	metab_5708	Losartan	C22H23ClN6O	C07072	PW_C009156;HMDB0014816;MJDBOTE0001722	114798-26-4	R405_WK1 & R405_WK2 & R391_WK1 & R391_WK2	Benzenoids
2.92885	2.91688	0.01657	0.2914	1.4581	metab_171	Lotaustralin	C11H19NO6	C08334	HMDB0033865	534-67-8	R405_WK1 & R405_WK2 & R391_WK1 & R391_WK2	Organic oxygen compounds
1.18287	1.16354	0.0411	0.4859	0.941447	metab_10225	L-Proline, 1-acetyl-4-hydroxy-, cis-	C7H11NO4	-	HMDB0253913	-	R405_WK1 & R405_WK2 & R391_WK1 & R391_WK2	Organic acids and derivatives
1.8739	1.87971	0.005823	0.1932	0.902843	metab_7990	L-Theanine	C7H14N2O3	C01047	HMDB0034365	3081-61-6	R405_WK1 & R405_WK2 & R391_WK1 & R391_WK2	Organic acids and derivatives
1.02709	1.02097	0.02682	0.3919	0.961819	metab_10882	Lumiflavin	C13H12N4O2	-	HMDB0254201	-	R405_WK1 & R405_WK2 & R391_WK1 & R391_WK2	Organoheterocyclic compounds
1.18394	1.19398	0.007449	0.2121	1.03318	metab_1985	L-Valine	C5H11NO2	C00183	PW_C000704;HMDB0000883;MJDBOTE0000526	72-18-4	R405_WK1 & R405_WK2 & R391_WK1 & R391_WK2	Organic acids and derivatives
1.81198	1.83993	0.01569	0.3149	1.11156	metab_9956	Lysyltryptophan	C17H24N4O3	-	HMDB0028962	50674-18-5	R405_WK1 & R405_WK2 & R391_WK1 & R391_WK2	Organic acids and derivatives
1.13936	1.13717	0.01393	0.2976	0.969825	metab_17570	Malic Acid	C4H6O5	C00149	HMDB0000156;PW_C000592;MJDBOTE0000694	97-67-6;617-48-1;6915-15-7	R405_WK1 & R405_WK2 & R391_WK1 & R391_WK2	Organic acids and derivatives
2.93534	2.93325	0.001131	0.06717	1.30605	metab_15281	Marminal	C16H16O4	-	HMDB0035035	15334-19-7	R405_WK1 & R405_WK2 & R391_WK1 & R391_WK2	Phenylpropanoids and polyketides
1.89948	1.95006	0.02063	0.3228	1.14528	metab_3151	Medicocarpin	C22H24O9	C16223	HMDB0033855	52766-70-8	R405_WK1 & R405_WK2 & R391_WK2	Phenylpropanoids and polyketides
1.62415	1.65604	0.03442	0.4442	1.10474	metab_13606	Melatonin	C13H16N2O2	C01598	HMDB0001389;PW_C001074;MJDBZSJ0000127	73-31-4	R405_WK1 & R405_WK2 & R391_WK1 & R391_WK2	Organoheterocyclic compounds
2.67617	2.69028	0.02405	0.378	1.45639	metab_11119	Mequinol	C7H8O2	-	HMDB0029696	150-76-5	R405_WK1 & R405_WK2 & R391_WK1 & R391_WK2	Benzenoids
1.55155	1.5804	0.03259	0.4321	0.910394	metab_11151	METAMITRON	C10H10N4O	C10930	HMDB0254501	41394-05-2	R405_WK1 & R405_WK2 & R391_WK1 & R391_WK2	Organoheterocyclic compounds
2.71344	2.68614	0.01028	0.2531	1.27207	metab_16253	Methacycline	C22H22N2O8	C07654	PW_C009375;HMDB0015066	914-00-1	R405_WK1 & R405_WK2 & R391_WK1 & R391_WK2	Phenylpropanoids and polyketides
1.93273	1.91398	0.003605	0.1379	0.860901	metab_10875	Methotrexate	C20H22N8O5	C01937	PW_C009057;HMDB0014703;HMDB0248287;MJDBOTE0000857	1959-05-02	R405_WK1 & R405_WK2 & R391_WK1 & R391_WK2	Organic acids and derivatives
2.45656	2.47665	0.005039	0.1749	1.22942	metab_11552	Methyl (3b,11x)-3-Hydroxy-8-oxo-6-eremophilen-12-oate	C16H24O4	-	HMDB0041229	64964-00-7	R405_WK1 & R405_WK2 & R391_WK2	Lipids and lipid-like molecules
3.15757	3.19719	0.0007652	0.07441	0.733817	metab_5989	Methyl (3x,10R)-dihydroxy-11-dodecene-6,8-diynoate 10-glucoside	C19H26O9	-	HMDB0040896	152141-43-0	R405_WK2 & R391_WK1 & R391_WK2	Lipids and lipid-like molecules
2.29659	2.23385	0.03777	0.4183	1.23598	metab_2454	Methyl cis-p-coumarate 3-(3,7-dimethyl-2,6-octadienyl)	C20H26O3	-	HMDB0041152	-	R405_WK1 & R405_WK2 & R391_WK2	Phenylpropanoids and polyketides
2.15589	2.19534	0.006208	0.1971	0.853501	metab_1605	Methyl helianthenoate A glucoside	C19H24O8	-	HMDB0040899	152230-54-1	R405_WK1 & R405_WK2 & R391_WK1 & R391_WK2	Lipids and lipid-like molecules
1.6461	1.659	0.004357	0.1658	0.91277	metab_8806	Methyl jasmonate	C13H20O3	C11512	LMFA02020010;HMDB0301800;HMDB0036583	95722-42-2;1211-29-6	R405_WK1 & R405_WK2 & R391_WK1 & R391_WK2	Lipids and lipid-like molecules
1.01899	1.03316	0.03518	0.4066	0.965548	metab_1618	Methyl trans-p-methoxycinnamate	C11H12O3	-	HMDB0030752	3901-07-03	R405_WK1 & R405_WK2 & R391_WK1 & R391_WK2	Phenylpropanoids and polyketides
3.11675	3.1284	0.0002333	0.02434	1.48388	metab_11524	Metronidazole benzoate	C13H13N3O4	C07203	HMDB0254688;HMDB0015052	443-48-1	R405_WK1 & R405_WK2 & R391_WK2	Benzenoids
3.20589	3.21798	9.1e-05	0.01339	1.51927	metab_14111	Milrinone	C12H9N3O	C07224	HMDB0014380;MJDBOTE0001493	78415-72-2	R405_WK1 & R405_WK2 & R391_WK2	Organoheterocyclic compounds
1.17541	1.20508	0.04695	0.4654	1.04895	metab_6160	Monoxerutin	C29H34O17	-	HMDB0254873	-	R405_WK1 & R405_WK2 & R391_WK1 & R391_WK2	Lipids and lipid-like molecules
1.24075	1.24887	0.01765	0.329	0.96188	metab_9266	Multiflorin B	C27H30O15	C17600	LMPK12111858;HMDB0303597	-	R405_WK1 & R405_WK2 & R391_WK1 & R391_WK2	Phenylpropanoids and polyketides
2.03255	2.04988	0.001105	0.09121	1.1311	metab_7532	Myristicin	C11H12O3	C10480	HMDB0035873	607-91-0	R405_WK1 & R405_WK2 & R391_WK1 & R391_WK2	Organoheterocyclic compounds
1.69734	1.72583	0.03688	0.4604	0.91067	metab_10077	N2-gamma-Glutamylglutamine	C10H17N3O6	C05283	HMDB0011738	10148-81-9	R405_WK1 & R405_WK2 & R391_WK1 & R391_WK2	Organic acids and derivatives
1.05708	1.08558	0.04	0.4789	1.03983	metab_10559	N-Acetyl-DL-Valine	C7H13NO3	-	HMDB0011757	96-81-1	R405_WK1 & R405_WK2 & R391_WK1 & R391_WK2	Organic acids and derivatives
1.62744	1.64778	0.01343	0.2936	1.09866	metab_15149	N-Acetylleucine	C8H15NO3	C02710	HMDB0011756	1188-21-2	R405_WK1 & R405_WK2 & R391_WK1 & R391_WK2	Organic acids and derivatives
1.7508	1.76361	0.01129	0.2469	0.900724	metab_7905	N-Acetyl-L-Glutamic Acid	C7H11NO5	C00624	HMDB0001138;MJDBOTE0000638	1188-37-0	R405_WK1 & R405_WK2 & R391_WK1 & R391_WK2	Organic acids and derivatives
1.71042	1.72639	0.01784	0.3291	1.1085	metab_13749	N-Acetyl-L-methionine	C7H13NO3S	C02712	HMDB0011745	65-82-7	R405_WK1 & R405_WK2 & R391_WK1 & R391_WK2	Organic acids and derivatives
1.59434	1.58153	0.04953	0.4746	0.903816	metab_3412	N-Acetylsphinganine	C20H41NO3	-	HMDB0249513	-	R405_WK1 & R405_WK2 & R391_WK1 & R391_WK2	Lipids and lipid-like molecules
2.42673	2.44862	0.009952	0.2409	1.27436	metab_2677	Naphthalene-1,2,4-trione	C10H6O3	-	HMDB0257698	-	R405_WK1 & R405_WK2 & R391_WK2	Benzenoids
2.65511	2.65581	0.0003684	0.03366	1.18861	metab_15272	Nb-trans-Feruloylserotonin glucoside	C26H30N2O9	-	HMDB0032761	-	R405_WK1 & R405_WK2 & R391_WK1 & R391_WK2	Organoheterocyclic compounds
2.33134	2.37393	0.007022	0.2067	1.22346	metab_16119	N-Desmethylzopiclone	C16H15ClN6O3	-	HMDB0060541	-	R405_WK1 & R405_WK2 & R391_WK2	Organoheterocyclic compounds
2.46708	2.50029	0.008225	0.217	1.26495	metab_1577	Neocnidilide	C12H18O2	C17002	HMDB0034450	4567-33-3	R405_WK1 & R405_WK2 & R391_WK1 & R391_WK2	Organoheterocyclic compounds
1.55076	1.55604	0.03057	0.4126	0.91676	metab_10857	Neohesperidoside	C12H22O10	C08244	HMDB0302540	-	R405_WK1 & R405_WK2 & R391_WK1 & R391_WK2	Organic oxygen compounds
1.45992	1.47948	0.01655	0.3171	1.07615	metab_14205	Neoisoastilbin	C21H22O11	C17449	HMDB0033850;HMDB0242667	29838-67-3	R405_WK1 & R405_WK2 & R391_WK1 & R391_WK2	Phenylpropanoids and polyketides
2.81186	2.80826	0.0008063	0.07508	1.20666	metab_8675	Neoliquiritin 2''-apioside	C26H30O13	-	HMDB0040544	135432-48-3	R405_WK1 & R405_WK2 & R391_WK1 & R391_WK2	Organic acids and derivatives
1.44117	1.43411	0.01334	0.2653	1.07691	metab_2186	N-Hydroxy-L-tyrosine	C9H11NO4	C03004	HMDB0038750	64448-49-3	R405_WK1 & R405_WK2 & R391_WK1 & R391_WK2	Organic acids and derivatives
1.99924	2.0246	0.03442	0.4043	0.849887	metab_152	Niazicinin	C17H23NO8	-	HMDB0031947	163812-19-9	R405_WK1 & R391_WK1 & R391_WK2	Organic oxygen compounds
1.29125	1.31218	0.02205	0.3293	0.955217	metab_8811	Nicotinic Acid	C6H5NO2	C00253	HMDB0001488;HMDB0003269;PW_C001145;MJDBOTE0000774	59-67-6;583-08-4	R405_WK1 & R405_WK2 & R391_WK1 & R391_WK2	Organoheterocyclic compounds
1.30775	1.32779	0.02644	0.3891	1.0571	metab_12007	Nitrosobenzene	C6H5NO	C06876	HMDB0255658	586-96-9	R405_WK1 & R405_WK2 & R391_WK1 & R391_WK2	Benzenoids
1.43542	1.45451	0.009933	0.2409	1.04599	metab_7798	Norleucine	C6H13NO2	C01933	HMDB0251526;HMDB0001645	327-57-1	R405_WK1 & R405_WK2 & R391_WK1 & R391_WK2	Organic acids and derivatives
2.42556	2.45395	0.0288	0.4016	0.764247	metab_16651	Norophthalmic acid	C10H17N3O6	-	HMDB0005766	1116-21-8	R405_WK1 & R405_WK2 & R391_WK1 & R391_WK2	Organic acids and derivatives
1.22991	1.24049	0.01531	0.2851	1.03739	metab_8130	Norvaline	C5H11NO2	C01799	HMDB0013716;MJDBOTE0000679	760-78-1	R405_WK1 & R405_WK2 & R391_WK1 & R391_WK2	Organic acids and derivatives
2.17609	2.18592	0.02016	0.3221	0.853387	metab_3130	N-Succinyl-ala-ala-pro-phe-p-nitroanilide	C30H36N6O9	-	HMDB0247308	-	R405_WK1 & R405_WK2 & R391_WK1 & R391_WK2	Organic acids and derivatives
1.30875	1.30588	0.04301	0.4976	1.06268	metab_10879	Oleuropein	C25H32O13	C09794	HMDB0035872;MJDBOTE0001617	32619-42-4	R405_WK1 & R405_WK2 & R391_WK1 & R391_WK2	Lipids and lipid-like molecules
1.24826	1.27679	0.01596	0.289	0.952288	metab_4460	Oryzalexin E	C20H32O2	C21561	HMDB0039702	150943-96-7	R405_WK1 & R405_WK2 & R391_WK1 & R391_WK2	Benzenoids
2.6632	2.67961	0.002489	0.1301	0.802314	metab_518	Osmanthuside B	C29H36O13	-	HMDB0038749	94492-23-6	R405_WK1 & R405_WK2 & R391_WK1 & R391_WK2	Phenylpropanoids and polyketides
2.11038	2.11955	0.009111	0.2392	0.866469	metab_16649	Osmundalactone	C6H8O3	-	HMDB0031303	69308-39-0	R405_WK1 & R405_WK2 & R391_WK1 & R391_WK2	Organoheterocyclic compounds
1.23329	1.23694	0.0278	0.3692	1.06353	metab_6544	Oxindole	C8H7NO	C12312	HMDB0061918;HMDB0244886	59-48-3	R405_WK1 & R405_WK2 & R391_WK1 & R391_WK2	Organoheterocyclic compounds
1.86853	1.86131	0.0169	0.3213	0.879581	metab_11241	PA(2:0/5-iso PGF2VI)	C23H39O11P	-	HMDB0266529	-	R405_WK1 & R405_WK2 & R391_WK1 & R391_WK2	Not Available
2.01979	2.00364	0.009394	0.2339	0.870328	metab_4254	PA(20:4(8Z,11Z,14Z,17Z)/16:0)	C39H69O8P	C00416	HMDB0115174;PW_C062594	-	R405_WK1 & R405_WK2 & R391_WK1 & R391_WK2	Lipids and lipid-like molecules
2.64701	2.66968	0.01878	0.334	0.728277	metab_15225	Parasorbic acid	C6H8O2	C08502	HMDB0301801	10048-32-5	R405_WK1 & R405_WK2 & R391_WK1 & R391_WK2	Organoheterocyclic compounds
2.29435	2.31145	0.001428	0.1018	0.787196	metab_7237	P-Coumaraldehyde	C9H8O2	C05608	HMDB0040986	2538-87-6;20711-53-9	R405_WK1 & R391_WK1 & R391_WK2	Phenylpropanoids and polyketides
1.9671	1.9693	0.01041	0.243	1.13995	metab_365	Pectolinarin	C29H34O15	-	HMDB0256193	-	R405_WK1 & R405_WK2 & R391_WK1 & R391_WK2	Phenylpropanoids and polyketides
2.08283	2.09477	0.003529	0.1556	0.876422	metab_2647	Penitrem E	C37H45NO6	C20597	HMDB0256241;HMDB0242736	78213-66-8	R405_WK1 & R405_WK2 & R391_WK1 & R391_WK2	Organoheterocyclic compounds
2.38063	2.38172	3.17e-05	0.01321	1.18943	metab_5600	Peonidin 3-(6''-p-coumaroyl-glucoside) 5-glucoside	C38H41O17+	-	HMDB0038092	51939-65-2	R405_WK1 & R405_WK2	Lipids and lipid-like molecules
1.1105	1.12813	0.02519	0.3504	1.04055	metab_8813	Phenol	C6H6O	C00146	PW_C000153;HMDB0000228;HMDB0013674	108-95-2;87-66-1	R405_WK1 & R405_WK2 & R391_WK1 & R391_WK2	Benzenoids
1.0211	1.01812	0.002091	0.1179	1.03031	metab_4839	Phloretin xylosyl-galactoside	C26H32O14	-	HMDB0029252	-	R405_WK1 & R405_WK2 & R391_WK1 & R391_WK2	Phenylpropanoids and polyketides
3.21822	3.22498	6.78e-06	0.003366	0.701954	metab_15772	Phosphohistidine	C6H10N3O5P	-	HMDB0256480	-	R391_WK1 & R391_WK2	Organic acids and derivatives
2.4442	2.42856	0.002258	0.1242	1.21123	metab_2477	Physcion 8-gentiobioside	C28H32O15	C10382	LMPK13040012;HMDB0036009	84268-38-2	R405_WK1 & R405_WK2 & R391_WK1 & R391_WK2	Benzenoids
2.21926	2.19293	0.04581	0.5111	1.24883	metab_14397	Pimelic acid	C7H12O4	C02656	HMDB0000857;LMFA01170051	111-16-0	R405_WK1 & R405_WK2 & R391_WK1 & R391_WK2	Lipids and lipid-like molecules
2.85258	2.87627	0.0009205	0.08141	0.770107	metab_3023	Pinolidoxin	C18H26O6	C08503	HMDB0301836	152985-39-2	R405_WK1 & R405_WK2 & R391_WK1 & R391_WK2	Organoheterocyclic compounds
1.5296	1.54507	0.0049	0.1763	1.05909	metab_7861	Piperidine	C5H11N	C01746	HMDB0034301	110-89-4	R405_WK1 & R405_WK2 & R391_WK1 & R391_WK2	Organoheterocyclic compounds
1.65661	1.69737	0.02819	0.3977	1.10411	metab_11149	Plicatic acid	C20H22O10	C10873	HMDB0256643	16462-65-0	R405_WK1 & R405_WK2 & R391_WK1 & R391_WK2	Lignans, neolignans and related compounds
4.25622	4.31036	0.001669	0.1103	0.484186	metab_2722	Poncirin	C28H34O14	C09830	HMDB0037487;LMPK12140333	14941-08-3	R405_WK1 & R391_WK1 & R391_WK2	Phenylpropanoids and polyketides
2.03533	2.01164	0.003994	0.1597	0.883236	metab_4940	Pregnanetriolone	C21H34O4	C15368	HMDB0041997	603-99-6	R405_WK1 & R405_WK2 & R391_WK1 & R391_WK2	Lipids and lipid-like molecules
1.38966	1.38246	0.006498	0.199	0.938556	metab_7564	Prolyl-Arginine	C11H21N5O3	-	HMDB0029011	-	R405_WK1 & R405_WK2 & R391_WK1 & R391_WK2	Organic acids and derivatives
3.88877	3.88843	1.02e-06	0.001016	0.596471	metab_14446	Protoanemonin	C5H4O2	C07090	HMDB0060503	108-28-1	R405_WK1 & R391_WK1 & R391_WK2	Organoheterocyclic compounds
1.64556	1.68941	0.02429	0.378	1.10294	metab_16069	Ptaquiloside	C20H30O8	C19515	HMDB0242690	87625-62-5	R405_WK1 & R405_WK2 & R391_WK1 & R391_WK2	Organic oxygen compounds
2.91612	2.92464	2.3e-05	0.005977	0.757825	metab_15264	Rapalexin B	C10H8N2O2S	-	HMDB0302105	-	R391_WK1 & R391_WK2	Organoheterocyclic compounds
1.6939	1.69585	0.03814	0.4187	0.888235	metab_6865	Raphanatin	C16H23N5O6	-	HMDB0032000	38165-56-9	R405_WK1 & R405_WK2 & R391_WK1 & R391_WK2	Organic oxygen compounds
1.32083	1.30965	0.02248	0.333	1.04816	metab_6525	Retrocalamin	C24H30O9	-	HMDB0038159	74729-98-9	R405_WK1 & R405_WK2 & R391_WK1 & R391_WK2	Organoheterocyclic compounds
1.02854	1.01868	0.02046	0.3468	0.966314	metab_17576	Riboflavin	C17H20N4O6	C00255	PW_C000165;HMDB0247501;HMDB0000244;HMDB0001520;MJDBOTE0000812	146-17-8;83-88-5	R405_WK1 & R405_WK2 & R391_WK1 & R391_WK2	Organoheterocyclic compounds
1.58538	1.54096	0.02356	0.3409	0.927797	metab_3153	Roxadustat	C19H16N2O5	-	HMDB0252245	-	R405_WK1 & R405_WK2 & R391_WK1 & R391_WK2	Organic acids and derivatives
2.12593	2.17309	0.007015	0.2059	0.842348	metab_3615	Ruscogenin	C27H42O4	C08909	LMST01080038;HMDB0257364	472-11-7	R405_WK1 & R391_WK1 & R391_WK2	Lipids and lipid-like molecules
1.64116	1.60554	0.02907	0.4026	0.91283	metab_13212	Rutacridone	C19H17NO3	C10738	HMDB0033852	17948-33-3	R405_WK1 & R405_WK2 & R391_WK1 & R391_WK2	Organoheterocyclic compounds
2.25781	2.27377	0.02965	0.3804	0.795424	metab_6630	S-(2-Hydroxyethyl)glutathione	C12H21N3O7S	C14875	HMDB0062525	28747-20-8	R405_WK1 & R405_WK2 & R391_WK1 & R391_WK2	Organic acids and derivatives
1.55914	1.58023	0.02003	0.3209	1.08459	metab_8731	Safinamide	C17H19FN2O2	-	HMDB0257441	-	R405_WK1 & R405_WK2 & R391_WK1 & R391_WK2	Organic acids and derivatives
1.77972	1.78742	0.008602	0.2211	1.14359	metab_8818	Salicylic Acid	C7H6O3	C00805	HMDB0000840;HMDB0001895;HMDB0302214;PW_C001263;MJDBZSJ0000117	69-72-7;487-54-7	R405_WK1 & R405_WK2 & R391_WK1 & R391_WK2	Benzenoids
3.00379	3.01838	2.68e-05	0.006192	0.760373	metab_15107	Sambacin	C26H36O12	-	HMDB0038883	85562-86-3	R405_WK1 & R405_WK2 & R391_WK1 & R391_WK2	Organic oxygen compounds
1.13937	1.13478	0.01553	0.3141	1.04109	metab_13865	Sapacitabine	C26H42N4O5	-	HMDB0257481	-	R405_WK1 & R405_WK2 & R391_WK1 & R391_WK2	Nucleosides, nucleotides, and analogues
1.2621	1.2828	0.03564	0.4091	0.953856	metab_4325	Sapienic acid	C16H30O2	C21942	LMFA01030267;HMDB0257483	17004-51-2	R405_WK1 & R405_WK2 & R391_WK1 & R391_WK2	Lipids and lipid-like molecules
1.88076	1.90169	0.006001	0.1936	1.12421	metab_3114	Scoparone	C11H10O4	C09311	HMDB0030818;MJDBOTE0001143	120-08-1	R405_WK1 & R405_WK2 & R391_WK1 & R391_WK2	Phenylpropanoids and polyketides
1.40075	1.36366	0.04434	0.453	0.928224	metab_7087	Secologanate	C16H22O10	C01957	HMDB0304481	-	R405_WK1 & R405_WK2 & R391_WK1 & R391_WK2	Lipids and lipid-like molecules
2.52031	2.51579	0.002878	0.1371	0.816203	metab_7417	Securinine	C13H15NO2	C10614	MJDBOTE0001267	5610-40-2	R405_WK1 & R405_WK2 & R391_WK1 & R391_WK2
1.29273	1.27458	0.04404	0.5044	0.937488	metab_16610	Semidehydroascorbic acid	C6H8O6	C01041	HMDB0258226;HMDB0000044	50-81-7	R405_WK1 & R405_WK2 & R391_WK1 & R391_WK2	Organoheterocyclic compounds
2.46881	2.53102	0.03707	0.4144	1.20809	metab_2888	Sinapinic acid-O-glucuronide isomer	C17H20O11	-	HMDB0060019	-	R405_WK1 & R405_WK2 & R391_WK1 & R391_WK2	Phenylpropanoids and polyketides
1.9987	2.01113	0.002809	0.1173	1.13495	metab_17577	SN-38	C22H20N2O5	C11173	HMDB0014900;HMDB0060510;PW_C040474	86639-52-3;100286-90-6	R405_WK1 & R405_WK2 & R391_WK1 & R391_WK2	Alkaloids and derivatives
2.06998	2.05131	0.001997	0.1179	0.896041	metab_202	Sotorasib	C30H30F2N6O3	-	HMDB0304845	-	R391_WK1 & R391_WK2	Organoheterocyclic compounds
3.27456	3.30748	0.009349	0.2436	0.684363	metab_11559	Spinosin B	C38H40O18	-	HMDB0037464	77690-92-7	R405_WK1 & R391_WK1 & R391_WK2	Phenylpropanoids and polyketides
1.53441	1.53676	0.04553	0.5109	0.920938	metab_11973	Starch, pregelatinized	C27H48O20	-	HMDB0303308	-	R405_WK1 & R405_WK2 & R391_WK1 & R391_WK2	Organic oxygen compounds
1.04567	1.04236	0.01654	0.3171	1.03398	metab_11594	Strictosidine	C27H34N2O9	C03470	HMDB0304492	20824-29-7	R405_WK1 & R405_WK2 & R391_WK1 & R391_WK2	Lipids and lipid-like molecules
2.90738	2.88813	0.02551	0.3518	0.728698	metab_2311	Subaphylline	C14H20N2O3	C10497	HMDB0033463	501-13-3	R405_WK1 & R405_WK2 & R391_WK1 & R391_WK2	Phenylpropanoids and polyketides
1.06904	1.10086	0.042	0.4925	1.04909	metab_11018	Succinic acid semialdehyde	C4H6O3	C00232	PW_C000972;LMFA06000118;HMDB0001259	692-29-5	R405_WK1 & R405_WK2 & R391_WK1 & R391_WK2	Lipids and lipid-like molecules
4.6174	4.6268	4.23e-09	1.68e-05	0.46632	metab_15258	Sumiki's acid	C6H6O4	C20448	HMDB0002432	6338-41-6	R405_WK1 & R391_WK1 & R391_WK2	Organoheterocyclic compounds
2.38374	2.36187	0.02064	0.3491	0.804804	metab_11429	Suspensolide F	C21H34O12	C17429	HMDB0031918	64703-86-2	R405_WK1 & R405_WK2 & R391_WK1 & R391_WK2	Lipids and lipid-like molecules
4.15766	4.16422	3.56e-07	0.0007066	0.513906	metab_15248	Syringic acid	C9H10O5	C10833	HMDB0254615;HMDB0002085	530-57-4	R391_WK1 & R391_WK2	Benzenoids
1.26049	1.27647	0.04234	0.4452	1.0534	metab_5142	Tamarixetin	C16H14O7	C10188	LMPK12110606;HMDB0002937	603-61-2	R405_WK1 & R405_WK2 & R391_WK1 & R391_WK2	Phenylpropanoids and polyketides
2.10382	2.10812	0.02446	0.3451	1.17501	metab_6457	Tarazepide	C28H24N4O2	-	HMDB0258726	-	R405_WK1 & R405_WK2 & R391_WK1 & R391_WK2	Organic acids and derivatives
1.55119	1.51727	0.01934	0.3372	0.919829	metab_9093	Tetraethylene glycol monododecyl ether	C20H42O5	-	HMDB0246913	-	R405_WK1 & R405_WK2 & R391_WK1 & R391_WK2	Organic oxygen compounds
1.35871	1.36484	0.02759	0.3944	0.93116	metab_10040	Tetrahydrodipicolinate	C7H9NO4	C03972	HMDB0012289	4226-22-6	R405_WK1 & R405_WK2 & R391_WK1 & R391_WK2	Organic acids and derivatives
1.57691	1.59917	0.009708	0.2393	1.11236	metab_2219	Trans-1,2-Dihydrobenzene-1,2-diol	C6H8O2	C04221	HMDB0001164	103302-38-1	R405_WK1 & R405_WK2 & R391_WK1 & R391_WK2	Organic oxygen compounds
2.25039	2.26974	0.02133	0.3228	1.22093	metab_6317	Trans-2, 3, 4-Trimethoxycinnamate	C12H14O5	-	HMDB0011721	33130-03-9	R405_WK1 & R405_WK2 & R391_WK2	Phenylpropanoids and polyketides
1.9045	1.91098	0.008355	0.2282	1.09318	metab_16644	Trans-Aconitic Acid	C6H6O6	C02341	HMDB0000958;MJDBOTE0001106	4023-65-8	R405_WK1 & R405_WK2 & R391_WK1 & R391_WK2	Organic acids and derivatives
1.44818	1.47589	0.01299	0.2623	1.04896	metab_8821	Trans-Cinnamic acid	C9H8O2	C00423	HMDB0000930;HMDB0000567	140-10-3;102-94-3	R405_WK1 & R405_WK2 & R391_WK1 & R391_WK2	Phenylpropanoids and polyketides
1.12234	1.14464	0.01899	0.3105	0.958948	metab_6672	Trans-cinnamoyl-beta-D-glucoside	C15H18O7	C04164	HMDB0304505	-	R405_WK1 & R405_WK2 & R391_WK1 & R391_WK2	Phenylpropanoids and polyketides
1.14023	1.12301	0.01784	0.3291	1.05102	metab_16158	Trans-Resveratrol 3-O-glucuronide	C20H20O9	-	HMDB0041782	-	R405_WK1 & R405_WK2 & R391_WK1 & R391_WK2	Phenylpropanoids and polyketides
1.08163	1.09622	0.02869	0.4011	1.04692	metab_13447	Tricycloekasantalol	C12H20O	-	HMDB0039339	16933-12-3	R405_WK1 & R405_WK2 & R391_WK1 & R391_WK2	Lipids and lipid-like molecules
2.51336	2.53227	0.001623	0.08377	0.794444	metab_11489	Tripdiolide	C20H24O7	C09202	HMDB0259259	38647-10-8	R405_WK1 & R405_WK2 & R391_WK1 & R391_WK2	Organoheterocyclic compounds
1.65642	1.61743	0.0213	0.3228	0.924622	metab_4330	Tyr-ile-gly-ser-arg	C26H42N8O8	-	HMDB0259343	-	R405_WK1 & R405_WK2 & R391_WK1 & R391_WK2	Organic acids and derivatives
1.40241	1.43891	0.0127	0.2604	1.05705	metab_254	Tyrosylhydroxyproline	C14H18N2O5	-	HMDB0029106	936346-34-8	R405_WK1 & R405_WK2 & R391_WK1 & R391_WK2	Organic acids and derivatives
1.45457	1.46773	0.003786	0.1586	0.9425	metab_456	Vaccarin	C32H38O19	-	HMDB0259735;LMPK12110321	-	R405_WK1 & R405_WK2 & R391_WK1 & R391_WK2	Phenylpropanoids and polyketides
1.96236	1.97494	0.01614	0.2891	1.12359	metab_2870	Valganciclovir, (S)-	C14H22N6O5	-	HMDB0259748	-	R405_WK1 & R405_WK2 & R391_WK1 & R391_WK2	Organic acids and derivatives
1.45214	1.48638	0.03826	0.4189	0.91805	metab_7499	Validamycin A	C20H35NO13	C12112	HMDB0036592	37248-47-8	R405_WK1 & R405_WK2 & R391_WK1 & R391_WK2	Organic oxygen compounds
1.57238	1.59211	0.04625	0.4622	0.900703	metab_6434	Vanilloyl glucose	C14H18O9	C20470	HMDB0302470	-	R405_WK1 & R405_WK2 & R391_WK1 & R391_WK2	Phenylpropanoids and polyketides
2.15037	2.16452	0.000483	0.06068	0.864473	metab_2645	Vanillylmandelic acid	C9H10O5	C05584	HMDB0304531;PW_C000197;HMDB0254548;HMDB0000291	55-10-7;13244-77-4	R405_WK1 & R405_WK2 & R391_WK1 & R391_WK2	Benzenoids
1.51417	1.52593	0.01816	0.3026	0.929528	metab_2117	Verbenalin	C17H24O10	C09802	HMDB0301853;LMPR0102070016;MJDBOTE0000258	548-37-8	R405_WK1 & R405_WK2 & R391_WK1 & R391_WK2	Lipids and lipid-like molecules
1.20789	1.22039	0.01108	0.2459	0.962091	metab_559	Violanthin	C27H30O14	C10196	LMPK12110219;HMDB0302837	40581-17-7	R405_WK1 & R405_WK2 & R391_WK1 & R391_WK2	Phenylpropanoids and polyketides
1.86546	1.81947	0.01232	0.2575	1.12377	metab_2734	Xanthine amine congener	C21H28N6O4	-	HMDB0259918	-	R405_WK1 & R405_WK2 & R391_WK2	Organoheterocyclic compounds
2.98294	2.98581	0.001101	0.06631	1.39743	metab_15282	XANTHONE	C13H8O2	-	HMDB0259922	-	R405_WK1 & R405_WK2 & R391_WK2	Organoheterocyclic compounds
1.29606	1.30374	0.03709	0.4604	0.938928	metab_11263	Xanthoplanine	C21H26NO4+	-	HMDB0033356	6872-88-4	R405_WK1 & R405_WK2 & R391_WK1 & R391_WK2	Alkaloids and derivatives
1.38801	1.39628	0.02038	0.3228	0.933478	metab_5924	Xanthoxylin	C10H12O4	C10726	HMDB0029645	90-24-4	R405_WK1 & R405_WK2 & R391_WK1 & R391_WK2	Organic oxygen compounds
1.3148	1.30227	0.04537	0.5109	0.953618	metab_10006	Xylobiose	C10H18O9	C01630	HMDB0029894	6860-47-5	R405_WK1 & R405_WK2 & R391_WK1 & R391_WK2	Organic oxygen compounds
2.77413	2.76612	0.0286	0.401	0.723487	metab_15269	Zymonic acid	C6H6O5	-	HMDB0031210	24891-71-2	R405_WK1 & R405_WK2 & R391_WK1 & R391_WK2	Organoheterocyclic compounds

## Sheet: DAMs-WK1-TOP30vips
Metabolite	mode	metab_id	Metabolite	Formula	KEGG Compound ID	hmdb_id	CAS ID	superclass	class
Poncirin	pos	metab_2722	Poncirin	C28H34O14	C09830	HMDB0037487;LMPK12140333	14941-08-3	Phenylpropanoids and polyketides	Flavonoids
Sumiki's acid	neg	metab_15258	Sumiki's acid	C6H6O4	C20448	HMDB0002432	6338-41-6	Organoheterocyclic compounds	Furans
Pinostilbenoside	neg	metab_14309	Pinostilbenoside	C21H24O8	-	HMDB0039273	58762-96-2	Phenylpropanoids and polyketides	Stilbenes
Syringic acid	neg	metab_15248	Syringic acid	C9H10O5	C10833	HMDB0254615;HMDB0002085	530-57-4	Benzenoids	Benzene and substituted derivatives
5-(3',4',5'-Trihydroxyphenyl)-gamma-valerolactone-4'-O-glucuronide	neg	metab_15877	5-(3',4',5'-Trihydroxyphenyl)-gamma-valerolactone-4'-O-glucuronide	C17H20O11	-	HMDB0059986	-	Organic oxygen compounds	Organooxygen compounds
Protoanemonin	neg	metab_14446	Protoanemonin	C5H4O2	C07090	HMDB0060503	108-28-1	Organoheterocyclic compounds	Dihydrofurans
Biocytin	neg	metab_11502	Biocytin	C16H28N4O4S	C05552	PW_C001785;HMDB0003134	576-19-2	Organic acids and derivatives	Carboxylic acids and derivatives
Carotol	pos	metab_5928	Carotol	C15H26O	C09628	HMDB0036579	465-28-1	Lipids and lipid-like molecules	Prenol lipids
(7'R,8'R)-4,7'-Epoxy-3'-methoxy-4',5,9,9'-lignanetetrol 9'-glucoside	neg	metab_10910	(7'R,8'R)-4,7'-Epoxy-3'-methoxy-4',5,9,9'-lignanetetrol 9'-glucoside	C25H32O11	-	HMDB0038710	-	Phenylpropanoids and polyketides	2-arylbenzofuran flavonoids
H Type II trisaccharide	pos	metab_2661	H Type II trisaccharide	C20H35NO15	-	HMDB0253004	-	Organic oxygen compounds	Organooxygen compounds
Capsicum annuum Fluorescent chlorophyll catabolite	pos	metab_8697	Capsicum annuum Fluorescent chlorophyll catabolite	C35H40N4O7	-	HMDB0035528	-	Organoheterocyclic compounds	Tetrapyrroles and derivatives
Liquiritigenin 4'-[3-acetylapiosyl-(1->2)-glucoside]	pos	metab_1535	Liquiritigenin 4'-[3-acetylapiosyl-(1->2)-glucoside]	C28H32O14	-	LMPK12140026;HMDB0035444	226946-10-7	Phenylpropanoids and polyketides	Flavonoids
2-O-p-Coumaroyl-D-glucose	neg	metab_10640	2-O-p-Coumaroyl-D-glucose	C15H18O8	-	HMDB0039167	110351-44-5	Phenylpropanoids and polyketides	Cinnamic acids and derivatives
Marminal	neg	metab_15281	Marminal	C16H16O4	-	HMDB0035035	15334-19-7	Phenylpropanoids and polyketides	Coumarins and derivatives
Isowertin 2''-rhamnoside	pos	metab_3068	Isowertin 2''-rhamnoside	C28H32O14	C12629	HMDB0037417	64821-00-7	Phenylpropanoids and polyketides	Flavonoids
Cambinol	neg	metab_15042	Cambinol	C21H16N2O2S	-	HMDB0249572	-	Organoheterocyclic compounds	Diazines
Carbofuran	neg	metab_10955	Carbofuran	C12H15NO3	C14291	HMDB0031770	1563-66-2	Organoheterocyclic compounds	Coumarans	metab_10955
Neocnidilide	pos	metab_1577	Neocnidilide	C12H18O2	C17002	HMDB0034450	4567-33-3	Organoheterocyclic compounds	Isobenzofurans
Catechin 7-glucoside	pos	metab_5047	Catechin 7-glucoside	C21H24O11	C09617	HMDB0037949	65597-47-9	Phenylpropanoids and polyketides	Flavonoids
Galactonolactone	neg	metab_11224	Galactonolactone	C6H10O6	C03383	HMDB0002541	2426-46-2	Organoheterocyclic compounds	Lactones
Milrinone	neg	metab_14111	Milrinone	C12H9N3O	C07224	HMDB0014380;MJDBOTE0001493	78415-72-2	Organoheterocyclic compounds	Pyridines and derivatives
L-Prolinamide, 5-oxo-L-prolyl-L-norvalyl-	neg	metab_15154	L-Prolinamide, 5-oxo-L-prolyl-L-norvalyl-	C15H24N4O4	-	HMDB0253911	-	Organic acids and derivatives	Carboxylic acids and derivatives
A-D-Xylopyranoside	pos	metab_539	A-D-Xylopyranoside	C25H26O13	-	-	-
Coumarinic acid	neg	metab_15279	Coumarinic acid	C9H8O3	C05838	HMDB0041592;HMDB0304296	495-79-4	Phenylpropanoids and polyketides	Cinnamic acids and derivatives
2-Hydroxybenzaldehyde O-[xylosyl-(1->6)-glucoside]	neg	metab_10960	2-Hydroxybenzaldehyde O-[xylosyl-(1->6)-glucoside]	C18H24O11	-	HMDB0034157	14907-56-3	Organic oxygen compounds	Organooxygen compounds
Liquiritin apioside	neg	metab_11126	Liquiritin apioside	C26H30O13	-	HMDB0037491	74639-14-8	Phenylpropanoids and polyketides	Flavonoids
Kaempferol 3-rhamnoside-7-glucoside	neg	metab_10899	Kaempferol 3-rhamnoside-7-glucoside	C20H18O6	C10627	LMPK12111864;HMDB0304571	-	Lignans, neolignans and related compounds	Furanoid lignans
Isoorientin 2''-[p-coumaroyl-(->6)-glucoside]	neg	metab_11259	Isoorientin 2''-[p-coumaroyl-(->6)-glucoside]	C36H36O18	-	HMDB0032910	220948-74-3	Phenylpropanoids and polyketides	Flavonoids
Dextran-70	neg	metab_10636	Dextran-70	C17H32O10	-	HMDB0256672	-	Organic oxygen compounds	Organooxygen compounds
Androsterone glucuronide	pos	metab_8772	Androsterone glucuronide	C25H38O8	C11135	HMDB0004484;HMDB0002829;PW_C001715	1852-43-3;3602-09-3	Lipids and lipid-like molecules	Steroids and steroid derivatives
